# Supplementary material for: Diagnosis and Management of Skin Toxicities in Systemic Treatment of Genitourinary Cancers
Source: Cancers (Basel). 2025 Jan 14;17(2):251. doi: 10.3390/cancers17020251 (PMC11763385; doi:10.3390/cancers17020251)
Supplement: Supplementary file 1 [file cancers-17-00251-s001.zip]

Archive with 4 entries (4 files):
- AGEP FDA.xlsx
- DRESS FDA.xlsx
- pemphigoid FDA.xlsx
- SJS_TEN FDA.xlsx
