# Supplementary material for: Diagnosis and Management of Skin Toxicities in Systemic Treatment of Genitourinary Cancers
Source: Cancers (Basel). 2025 Jan 14;17(2):251. doi: 10.3390/cancers17020251 (PMC11763385; doi:10.3390/cancers17020251)
Supplement: Supplementary file 1 [file cancers-17-00251-s001.zip › AGEP FDA.xlsx]

## Sheet: MyWorkSheet-1
Case ID	Suspect Product Names	Suspect Product Active Ingredients	Reason for Use	Reactions	Serious	Outcomes	Sex	Event Date	Latest FDA Received Date	Case Priority	Patient Age	Patient Weight	Sender	Reporter Type	Report Source	Concomitant Product Names	Latest Manufacturer Received Date	Initial FDA Received Date	Country where Event occurred	Reported to Manufacturer?	Manufacturer Control Number	Literature Reference	Compounded Flag
19439188	Erleada	Apalutamide	Hormone-Dependent Prostate Cancer	Acute Generalised Exanthematous Pustulosis;Oedema;Blood Pressure Decreased;Drug Reaction With Eosinophilia And Systemic Symptoms	Serious	Hospitalized	Male	2021	21-NOV-2022	Expedited	72 YR	57.7 KG	Johnson And Johnson	Healthcare Professional	Not Specified	-	09-NOV-2022	19-JUN-2021	JP	Not Specified	JP-JNJFOC-20210523085	-	-
21577178	Erleada	Apalutamide	Hormone-Dependent Prostate Cancer;Hormone-Refractory Prostate Cancer	Skin Disorder;Fatigue;Adverse Event;Acute Generalised Exanthematous Pustulosis	Serious	Other Outcomes	Not Specified	-	10-NOV-2022	Expedited	Not Specified	Not Specified	Johnson And Johnson	Healthcare Professional	Not Specified	-	31-OCT-2022	10-NOV-2022	JP	Not Specified	JP-JNJFOC-20221109570	-	-
20899452	Erleada	Apalutamide	Hormone-Dependent Prostate Cancer;Hormone-Refractory Prostate Cancer	Skin Disorder;Adverse Event;Fatigue;Acute Generalised Exanthematous Pustulosis	Serious	Other Outcomes	Not Specified	-	12-SEP-2022	Expedited	Not Specified	Not Specified	Johnson And Johnson	Healthcare Professional	Not Specified	-	29-AUG-2022	01-JUN-2022	JP	Not Specified	JP-JNJFOC-20220551230	-	-
20927627	Erleada	Apalutamide	Product Used For Unknown Indication	Drug Reaction With Eosinophilia And Systemic Symptoms;Erythema Multiforme;Acute Generalised Exanthematous Pustulosis	Serious	Other Outcomes	Not Specified	-	07-JUN-2022	Expedited	Not Specified	Not Specified	Johnson And Johnson	Healthcare Professional	Not Specified	-	30-MAY-2022	07-JUN-2022	JP	Not Specified	JP-JNJFOC-20220602817	-	-
21555348	-	Avelumab	Anxiety;Constipation;Infection;Pain;Product Used For Unknown Indication;Thrombosis Prophylaxis;Transitional Cell Carcinoma	Acute Generalised Exanthematous Pustulosis	Serious	Hospitalized	Male	01-MAR-2022	04-NOV-2022	Expedited	70 YR	Not Specified	Emd Serono Inc	Healthcare Professional	Not Specified	Amlodipine;Fluconazole;Acetaminophen;Oxycodone;Polyethylene Glycols;Pregabalin;Enoxaparin;Naloxegol;Sodium Bicarbonate;Lidocaine	24-OCT-2022	04-NOV-2022	FR	Not Specified	FR-EMD Serono-E2B_90087765	-	-
22098742	-	Enfortumab Vedotin	Product Used For Unknown Indication	Acute Generalised Exanthematous Pustulosis;Toxic Epidermal Necrolysis;Stevens-Johnson Syndrome;Drug Reaction With Eosinophilia And Systemic Symptoms	Serious	Other Outcomes	Male	-	12-JUN-2023	Expedited	69 YR	Not Specified	Astellas	Healthcare Professional	Not Specified	-	05-JUN-2023	15-MAR-2023	AT	Not Specified	AT-ASTELLAS-2023US008243	-	-
23262242	-	Enfortumab Vedotin-Ejfv	Product Used For Unknown Indication;Transitional Cell Carcinoma	Acute Generalised Exanthematous Pustulosis	Serious	Other Outcomes	Male	26-OCT-2023	16-JAN-2024	Expedited	57 YR	Not Specified	Astellas	Consumer	Not Specified	Levothyroxine	12-JAN-2024	05-DEC-2023	FR	Not Specified	FR-ASTELLAS-2023US036172	-	-
20582609	-	Enfortumab Vedotin-Ejfv	Transitional Cell Carcinoma	Acute Generalised Exanthematous Pustulosis	Serious	Other Outcomes;Life Threatening	Male	-	16-JUN-2023	Expedited	Not Specified	Not Specified	Astellas	Healthcare Professional	Not Specified	-	14-JUN-2023	11-MAR-2022	FR	Not Specified	FR-ASTELLAS-2022US009154	-	-
13083764	-	Everolimus	Breast Cancer Metastatic;Product Used For Unknown Indication	Acute Generalised Exanthematous Pustulosis	Serious	Hospitalized	Female	-	04-JAN-2017	Expedited	77 YR	Not Specified	Novartis	Healthcare Professional	Not Specified	Exemestane;Amlodipine;Omeprazole;Levothyroxine;Calceos;Ramipril	30-DEC-2016	04-JAN-2017	GB	Not Specified	PHFR2016GB010033	-	-
12294718	Afinitor	Everolimus	Breast Cancer;Renal Cancer Metastatic;Renal Cell Carcinoma	Feeding Disorder;Weight Decreased;Epstein-Barr Virus Infection;Stomatitis;Wound;Oral Pain;Toxic Skin Eruption;Blister;Eczema;Aphthous Ulcer;Skin Plaque;Dry Skin;Nausea;Dermatitis Acneiform;Pruritus;Acute Generalised Exanthematous Pustulosis;Malignant Neoplasm Progression;Pustule;Neutropenia	Serious	Disabled;Hospitalized;Other Outcomes	Female	2010	06-JUL-2016	Expedited	59 YR	Not Specified	Novartis	Healthcare Professional	Not Specified	Exemestane	28-JUN-2016	22-APR-2016	FR	Not Specified	PHHY2012FR068925	-	-
22352026	-	Ipilimumab;Nivolumab	Neoplasm Malignant;Renal Cancer	Acute Generalised Exanthematous Pustulosis;Skin Toxicity	Serious	Other Outcomes	Male	-	03-AUG-2023	Expedited	51 YR	Not Specified	Bristol Myers Squibb	Healthcare Professional	Not Specified	-	04-AUG-2023	22-MAY-2023	PL	Not Specified	PL-BRISTOL-MYERS SQUIBB COMPANY-2023-054312	-	-
15273969	-	Ipilimumab;Nivolumab	Malignant Melanoma	Acute Generalised Exanthematous Pustulosis	Serious	Other Outcomes	Male	-	17-DEC-2018	Expedited	46 YR	Not Specified	Bristol Myers Squibb	Healthcare Professional	Not Specified	-	07-DEC-2018	14-AUG-2018	CH	Not Specified	CH-BRISTOL-MYERS SQUIBB COMPANY-BMS-2018-075428	Page B, Borradori L, Beltraminelli H, Yawalkar N, Hunger RE. Acute generalized exanthematous pustulosis associated with ipilimumab and nivolumab. J.Eur.Acad.Dermatol.Venereol. 2018;32(7):E256-7	-
15904068	Opdivo	Nivolumab	Head And Neck Cancer;Product Used For Unknown Indication	Skin Disorder;Acute Respiratory Distress Syndrome;Acute Generalised Exanthematous Pustulosis;Interstitial Lung Disease	Serious	Other Outcomes;Hospitalized	Female	09-DEC-2018	16-MAR-2020	Expedited	79 YR	40.4 KG	Bristol Myers Squibb	Healthcare Professional	Not Specified	Milnacipran Hydrochloride;Estazolam;Reflex	09-MAR-2020	04-FEB-2019	JP	Not Specified	JP-BRISTOL-MYERS SQUIBB COMPANY-BMS-2018-121158	Tomohiro Y, Kazumichi Y, Hitoshi T, Sachiko E, Tsuyoshi T. A case that produced Serious Adverse Drug Reaction by use of Nivolumab for unresectable recurrent oral cancer. The 64th Congress of the Japanese Society of Oral and Maxillofacial Surgeons. 2019;65:O67-4	-
14433824	-	Nivolumab	Adenocarcinoma Of The Cervix	Dermatitis Psoriasiform;Rash Maculo-Papular;Acute Generalised Exanthematous Pustulosis	Serious	Other Outcomes	Female	08-SEP-2017	24-JAN-2018	Expedited	78 YR	101.9 KG	Bristol Myers Squibb	Healthcare Professional	Not Specified	-	17-JAN-2018	24-JAN-2018	US	Not Specified	US-BRISTOL-MYERS SQUIBB COMPANY-BMS-2018-004384	-	-
17219320	-	Pembrolizumab	Lung Neoplasm Malignant	Acute Generalised Exanthematous Pustulosis;Rash Erythematous;Pustule;Rash;Eosinophilia	Serious	Hospitalized	Male	29-NOV-2019	09-DEC-2019	Direct	74 YR	Not Specified	Fda-Ctu	Healthcare Professional	Health Professional	-	-	09-DEC-2019	US	Not Specified	-	-	-
22594537	-	Sorafenib	Product Used For Unknown Indication	Acute Generalised Exanthematous Pustulosis	Serious	Other Outcomes	Male	-	13-JUN-2023	Expedited	62 YR	Not Specified	Mylan	Healthcare Professional	Not Specified	-	07-JUN-2023	13-JUN-2023	IT	Not Specified	IT-MYLANLABS-2023M1061429	Cortese A, Pancetti S, Pressiani T, Toso F, Fiorillo G, Costanzo A. et al.. Sorafenib-Induced Acute Generalized Exanthematous Pustulosis. Dermatol Pract Concept. 2023;13(2):e2023130	-
18561147	Nexavar	Sorafenib	Hepatocellular Carcinoma	Acute Generalised Exanthematous Pustulosis;Erythema;Skin Lesion;Pustule;Off Label Use;Pustular Psoriasis	Serious	Other Outcomes	Female	-	30-NOV-2020	Expedited	59 YR	Not Specified	Bayer	Healthcare Professional	Not Specified	Lansoprazole;Furosemide;Spironolactone	18-NOV-2020	30-NOV-2020	TW	Not Specified	TW-BAYER-2020-251358	-	-
14997733	-	Sorafenib	Metastases To Lung	Acute Generalised Exanthematous Pustulosis	Serious	Life Threatening	Female	-	13-JUN-2018	Expedited	6 DEC	Not Specified	Pfizer	Healthcare Professional	Not Specified	-	11-JUN-2018	11-JUN-2018	ES	Not Specified	ES-PFIZER INC-2018234884	Pretel, M.. Acute generalized exanthematous pustulosis induced by sorafenib. JAMA Dermatology. 2014;150 (6):664-666	-
13292564	Nexavar	Sorafenib	Hepatic Cancer	Acute Generalised Exanthematous Pustulosis	Serious	Hospitalized	Male	14-NOV-2016	03-MAR-2017	Expedited	64 YR	57 KG	Bayer	Healthcare Professional	Not Specified	Calcifediol;Calcipotriene;Betamethasone	23-FEB-2017	03-MAR-2017	ES	Not Specified	ES-BAYER-2017-036944	-	-
11914169	Nexavar	Sorafenib	Encephalopathy;Hepatocellular Carcinoma	Pyrexia;Depressed Level Of Consciousness;Acute Generalised Exanthematous Pustulosis;Pain In Extremity	Serious	Died;Hospitalized	Male	11-DEC-2015	13-JAN-2016	Expedited	60 YR	Not Specified	Bayer	Healthcare Professional	Not Specified	Lactulose;Propranolol Hydrochloride;Esomeprazole;Furosemide;Duphalac	08-JAN-2016	13-JAN-2016	FR	Not Specified	FR-BAYER-2016-004807	-	-
10089080	-	Sorafenib	Hepatocellular Carcinoma;Metastases To Lung	Palmar-Plantar Erythrodysaesthesia Syndrome;Acute Generalised Exanthematous Pustulosis	Serious	Other Outcomes	Female	-	21-APR-2014	Expedited	Not Specified	Not Specified	Bayer	Healthcare Professional	Not Specified	-	08-APR-2014	21-APR-2014	ES	Not Specified	ES-BAYER-2014-052948	Pretel M, Inarrairaegui M, Lera JM, Aguado L, Idoate MA. Acute Generalized Exanthematous Pustulosis Induced by Sorafenib.. JAMA Dermatol. 2014;XX:XX	-
9143121	Nexavar	Sorafenib	Hepatocellular Carcinoma	Nausea;Acute Generalised Exanthematous Pustulosis;Psoriasis;Rash Erythematous	Serious	Hospitalized	Male	APR-2012	06-MAR-2013	Expedited	75 YR	Not Specified	Bayer	Healthcare Professional	Not Specified	-	22-FEB-2013	06-MAR-2013	JP	Not Specified	JP-BAYER-2012-038799	-	-
