# Supplementary material for: Diagnosis and Management of Skin Toxicities in Systemic Treatment of Genitourinary Cancers
Source: Cancers (Basel). 2025 Jan 14;17(2):251. doi: 10.3390/cancers17020251 (PMC11763385; doi:10.3390/cancers17020251)
Supplement: Supplementary file 1 [file cancers-17-00251-s001.zip › DRESS FDA.xlsx]

## Sheet: MyWorkSheet-1
Case ID	Suspect Product Names	Suspect Product Active Ingredients	Reason for Use	Reactions	Serious	Outcomes	Sex	Event Date	Latest FDA Received Date	Case Priority	Patient Age	Patient Weight	Sender	Reporter Type	Report Source	Concomitant Product Names	Latest Manufacturer Received Date	Initial FDA Received Date	Country where Event occurred	Reported to Manufacturer?	Manufacturer Control Number	Literature Reference	Compounded Flag
21972234	-	Abiraterone Acetate	Prostate Cancer	Scab;Drug Reaction With Eosinophilia And Systemic Symptoms;Type Iv Hypersensitivity Reaction;Superinfection;Face Oedema;Hepatitis;Rash;Drug Hypersensitivity	Non-Serious	Non-Serious	Male	25-JAN-2023	07-FEB-2023	Direct	66 YR	104.8 KG	Fda-Ctu	Healthcare Professional	Not Specified	-	-	07-FEB-2023	Not Specified	Y	-	-	-
13766522	Zytiga	Abiraterone Acetate	Product Used For Unknown Indication	Drug Reaction With Eosinophilia And Systemic Symptoms;Hepatic Enzyme Increased	Serious	Other Outcomes	Male	-	19-JUL-2017	Expedited	Not Specified	Not Specified	Janssen	Healthcare Professional	Not Specified	-	14-JUL-2017	19-JUL-2017	US	Not Specified	US-JNJFOC-20170712085	-	-
13664201	Zytiga	Abiraterone Acetate	Product Used For Unknown Indication	Drug Reaction With Eosinophilia And Systemic Symptoms	Serious	Hospitalized;Life Threatening	Male	-	19-JUN-2017	Expedited	Not Specified	Not Specified	Janssen	Healthcare Professional	Not Specified	-	14-JUN-2017	19-JUN-2017	US	Not Specified	US-JNJFOC-20170614749	-	-
23997786	Erleada	Apalutamide	Prostate Cancer	Generalised Oedema;Drug Reaction With Eosinophilia And Systemic Symptoms;Hypothyroidism	Serious	Other Outcomes;Hospitalized	Male	10-JUN-2024	21-JUN-2024	Expedited	9 DEC	Not Specified	Johnson And Johnson	Healthcare Professional	Not Specified	-	15-JUN-2024	21-JUN-2024	JP	Not Specified	JP-JNJFOC-20240651634	-	-
23637961	Erleada	Apalutamide	Hormone-Dependent Prostate Cancer	Dysphagia;Peripheral Swelling;Drug Reaction With Eosinophilia And Systemic Symptoms;Urinary Retention	Serious	Hospitalized;Life Threatening	Male	01-MAR-2024	16-MAY-2024	Expedited	77 YR	90.8 KG	Johnson And Johnson	Healthcare Professional	Not Specified	-	14-MAY-2024	15-MAR-2024	US	Not Specified	US-JNJFOC-20240336249	-	-
23764679	Erleada	Apalutamide	Hormone-Dependent Prostate Cancer	Drug Reaction With Eosinophilia And Systemic Symptoms	Serious	Other Outcomes	Male	-	20-APR-2024	Non-Expedited	Not Specified	Not Specified	Johnson And Johnson	Healthcare Professional	Not Specified	-	11-APR-2024	20-APR-2024	US	Not Specified	US-JNJFOC-20240440585	-	-
23713280	Erleada	Apalutamide	Biopsy Skin;Dehydration;Endotracheal Intubation;Hormone-Dependent Prostate Cancer;Hyperglycaemia;Infection Prophylaxis;Mineral Supplementation;Nutritional Supplementation;Pneumocystis Jirovecii Pneumonia;Proctitis;Prophylaxis;Rash;Sedation;Thrombosis Prophylaxis;Vitamin Supplementation	Hyperglycaemia;Hypoalbuminaemia;Pneumocystis Jirovecii Pneumonia;Hypotension;Drug Reaction With Eosinophilia And Systemic Symptoms;Proctitis;Constipation	Serious	Hospitalized;Life Threatening;Died	Male	22-NOV-2023	05-APR-2024	Expedited	75 YR	55.6 KG	Johnson And Johnson	Healthcare Professional	Not Specified	Etomidate;Midazolam;Mucomyst;Calcium Polystyrene Sulfonate;Calcium Polycarbophil;Onealfa;Lidocaine;Levofloxacin;Enoxaparin Sodium;Sulfamethoxazole\Trimethoprim;Vitamins;Zithromax;Amino Acids\Dextrose\Electrolytes Nos\Soybean Oil;Oxycodone;Calcium Carbonate;Ceftriaxone Sodium;Sodium Chloride;Allegra;Xgeva	28-MAR-2024	05-APR-2024	KR	Not Specified	KR-JNJFOC-20231238423	-	-
23553228	Erleada	Apalutamide	Hormone-Dependent Prostate Cancer	Death;Drug Reaction With Eosinophilia And Systemic Symptoms	Serious	Died;Other Outcomes	Male	-	22-FEB-2024	Expedited	Not Specified	Not Specified	Johnson And Johnson	Consumer	Not Specified	-	20-FEB-2024	22-FEB-2024	KR	Not Specified	KR-JNJFOC-20231219517	-	-
23445315	Erleada	Apalutamide	Product Used For Unknown Indication;Prostate Cancer	Pyrexia;Drug Reaction With Eosinophilia And Systemic Symptoms	Serious	Other Outcomes	Male	27-DEC-2023	26-JAN-2024	Expedited	71 YR	60 KG	Johnson And Johnson	Healthcare Professional	Not Specified	Bisoprolol Fumarate;Amlodipine Besylate\Perindopril Arginine	23-JAN-2024	26-JAN-2024	RO	Not Specified	RO-JNJFOC-20240160859	-	-
21489540	Erleada	Apalutamide	Hormone-Refractory Prostate Cancer;Product Used For Unknown Indication	Drug Reaction With Eosinophilia And Systemic Symptoms;Interstitial Lung Disease	Serious	Life Threatening;Died;Hospitalized	Male	-	16-NOV-2023	Expedited	78 YR	82.6 KG	Johnson And Johnson	Healthcare Professional	Not Specified	Mirabegron;Magnesium Oxide;Rabeprazole Sodium;Sarpogrelate Hydrochloride;Levocetirizine Dihydrochloride;Olodaterol Hydrochloride\Tiotropium Bromide Monohydrate;Prednisolone;Ursodiol;Carbocysteine;Enzalutamide;Calcium Sennosides;Allopurinol	07-NOV-2023	21-OCT-2022	JP	Not Specified	JP-JNJFOC-20210232121	-	-
22920684	Erleada	Apalutamide	Product Used For Unknown Indication;Type 2 Diabetes Mellitus	Drug Reaction With Eosinophilia And Systemic Symptoms;Renal Impairment;General Physical Health Deterioration	Serious	Hospitalized;Other Outcomes	Male	-	08-SEP-2023	Expedited	Not Specified	Not Specified	Johnson And Johnson	Healthcare Professional	Not Specified	Trulicity	31-AUG-2023	08-SEP-2023	FI	Not Specified	FI-JNJFOC-20230858787	-	-
22890401	Erleada	Apalutamide	Prostate Cancer	Acute Kidney Injury;Drug Reaction With Eosinophilia And Systemic Symptoms;Confusional State	Serious	Life Threatening	Male	17-JUL-2023	31-AUG-2023	Expedited	70 YR	Not Specified	Johnson And Johnson	Healthcare Professional	Not Specified	-	30-AUG-2023	31-AUG-2023	FI	Not Specified	FI-JNJFOC-20230872233	-	-
22642403	Erleada	Apalutamide	Product Used For Unknown Indication;Prostate Cancer	Pyrexia;White Blood Cell Count Increased;Skin Infection;Drug Reaction With Eosinophilia And Systemic Symptoms;General Physical Health Deterioration;C-Reactive Protein Increased;Severe Cutaneous Adverse Reaction;Fatigue;Drug Eruption	Serious	Other Outcomes	Male	24-MAY-2023	26-JUN-2023	Expedited	83 YR	Not Specified	Johnson And Johnson	Healthcare Professional	Not Specified	Norvasc;Leuprolide Acetate;Aspirin;Atorvastatin;Propranolol Hydrochloride;Xgeva	16-JUN-2023	26-JUN-2023	FI	Not Specified	FI-JNJFOC-20230641984	-	-
22627056	Erleada	Apalutamide	Product Used For Unknown Indication	Drug Reaction With Eosinophilia And Systemic Symptoms	Serious	Other Outcomes	Male	-	22-JUN-2023	Non-Expedited	Not Specified	Not Specified	Johnson And Johnson	Healthcare Professional	Not Specified	-	17-JUN-2023	22-JUN-2023	US	Not Specified	US-JNJFOC-20230645836	-	-
22526245	Erleada	Apalutamide	-	Drug Reaction With Eosinophilia And Systemic Symptoms	Serious	Hospitalized	Male	01-JUN-2023	05-JUN-2023	Direct	63 YR	Not Specified	Fda-Ctu	Not Specified	Not Specified	-	-	05-JUN-2023	Not Specified	Not Specified	-	-	-
22126849	Erleada	Apalutamide	Blood Pressure Measurement;Prostate Cancer	Drug Reaction With Eosinophilia And Systemic Symptoms	Serious	Disabled	Male	09-MAR-2023	09-MAY-2023	Non-Expedited	76 YR	69.916 KG	Johnson And Johnson	Consumer	Not Specified	Orgovyx;Amlodipine	01-MAY-2023	22-MAR-2023	US	Not Specified	US-JNJFOC-20230345201	-	-
21100183	Erleada	Apalutamide	Prostate Cancer	Drug Reaction With Eosinophilia And Systemic Symptoms	Serious	Hospitalized	Male	-	21-APR-2023	Expedited	Not Specified	Not Specified	Johnson And Johnson	Consumer	Not Specified	-	14-JUL-2022	19-JUL-2022	CN	Not Specified	CN-JNJFOC-20220726417	-	-
20607190	Erleada	Apalutamide	Product Used For Unknown Indication;Prostate Cancer	Drug Reaction With Eosinophilia And Systemic Symptoms;Oedema Peripheral;Lymphadenopathy	Serious	Other Outcomes	Male	14-JAN-2022	30-NOV-2022	Expedited	78 YR	Not Specified	Johnson And Johnson	Healthcare Professional	Not Specified	Alendronic Acid;Prednisolone;Clobetasol;Betnovate;Hydrocortisone;Cod Liver Oil;Cholecalciferol	25-MAR-2022	17-MAR-2022	GB	Not Specified	GB-JNJFOC-20220323655	-	-
19439188	Erleada	Apalutamide	Hormone-Dependent Prostate Cancer	Acute Generalised Exanthematous Pustulosis;Oedema;Blood Pressure Decreased;Drug Reaction With Eosinophilia And Systemic Symptoms	Serious	Hospitalized	Male	2021	21-NOV-2022	Expedited	72 YR	57.7 KG	Johnson And Johnson	Healthcare Professional	Not Specified	-	09-NOV-2022	19-JUN-2021	JP	Not Specified	JP-JNJFOC-20210523085	-	-
21509703	Erleada	Apalutamide	Prostate Cancer	Drug Reaction With Eosinophilia And Systemic Symptoms;Stevens-Johnson Syndrome	Serious	Other Outcomes	Male	-	26-OCT-2022	Expedited	77 YR	Not Specified	Johnson And Johnson	Healthcare Professional	Not Specified	-	17-OCT-2022	26-OCT-2022	TW	Not Specified	TW-JNJFOC-20221034081	-	-
21476787	Erleada	Apalutamide	Prostate Cancer	Stevens-Johnson Syndrome;Drug Reaction With Eosinophilia And Systemic Symptoms	Serious	Other Outcomes	Male	-	19-OCT-2022	Expedited	85 YR	Not Specified	Johnson And Johnson	Healthcare Professional	Not Specified	-	17-OCT-2022	19-OCT-2022	TW	Not Specified	TW-JNJFOC-20221028830	-	-
20927627	Erleada	Apalutamide	Product Used For Unknown Indication	Drug Reaction With Eosinophilia And Systemic Symptoms;Erythema Multiforme;Acute Generalised Exanthematous Pustulosis	Serious	Other Outcomes	Not Specified	-	07-JUN-2022	Expedited	Not Specified	Not Specified	Johnson And Johnson	Healthcare Professional	Not Specified	-	30-MAY-2022	07-JUN-2022	JP	Not Specified	JP-JNJFOC-20220602817	-	-
18645548	Erleada	Apalutamide	Product Used For Unknown Indication;Prostate Cancer	Drug Reaction With Eosinophilia And Systemic Symptoms	Serious	Hospitalized	Male	20-MAR-2020	24-MAR-2022	Expedited	85 YR	98 KG	Johnson And Johnson	Healthcare Professional	Not Specified	Aldactazine;Pyridoxine Hydrochloride\Thiamine Hydrochloride;Neurontin;Cholecalciferol;Cymbalta;Polyethylene Glycol 4000;Morphine Hydrochloride	23-MAR-2022	22-DEC-2020	FR	Not Specified	FR-JNJFOC-20201233508	-	-
20540238	Erleada	Apalutamide	Prostate Cancer	Drug Reaction With Eosinophilia And Systemic Symptoms	Serious	Other Outcomes	Male	-	02-MAR-2022	Expedited	Not Specified	Not Specified	Johnson And Johnson	Healthcare Professional	Not Specified	-	30-NOV-2021	02-MAR-2022	FR	Not Specified	FR-JNJFOC-20211143306	-	-
20535637	Erleada	Apalutamide	Product Used For Unknown Indication	Drug Reaction With Eosinophilia And Systemic Symptoms	Serious	Other Outcomes	Not Specified	-	02-MAR-2022	Expedited	Not Specified	Not Specified	Johnson And Johnson	Healthcare Professional	Not Specified	-	29-SEP-2021	02-MAR-2022	FR	Not Specified	FR-JNJFOC-20210960054	-	-
20535633	Erleada	Apalutamide	Product Used For Unknown Indication	Drug Reaction With Eosinophilia And Systemic Symptoms	Serious	Other Outcomes	Male	-	02-MAR-2022	Expedited	Not Specified	Not Specified	Johnson And Johnson	Healthcare Professional	Not Specified	-	29-SEP-2021	02-MAR-2022	FR	Not Specified	FR-JNJFOC-20210960006	-	-
20482244	Erleada	Apalutamide	Prostate Cancer	Drug Reaction With Eosinophilia And Systemic Symptoms;Rash Erythematous;Oedema Peripheral;Eosinophilia	Serious	Hospitalized	Male	15-JAN-2022	16-FEB-2022	Expedited	80 YR	Not Specified	Johnson And Johnson	Healthcare Professional	Not Specified	-	10-FEB-2022	16-FEB-2022	FR	Not Specified	FR-JNJFOC-20220230793	-	-
19396199	-	Apalutamide	Prostate Cancer	Drug Reaction With Eosinophilia And Systemic Symptoms;Interstitial Lung Disease	Serious	Hospitalized;Other Outcomes	Male	15-SEP-2020	09-JUN-2021	Expedited	65 YR	97 KG	Johnson And Johnson	Healthcare Professional	Not Specified	Firmagon;Dafalgan;Ibuprofen;Flupentixol Dihydrochloride\Melitracen Hydrochloride;Augmentin	22-MAR-2021	09-JUN-2021	BE	Not Specified	BE-JNJFOC-20210348291	-	-
19081346	Erleada	Apalutamide	Product Used For Unknown Indication	Drug Reaction With Eosinophilia And Systemic Symptoms	Serious	Other Outcomes	Male	-	01-APR-2021	Expedited	78 YR	Not Specified	Johnson And Johnson	Healthcare Professional	Not Specified	-	30-MAR-2021	01-APR-2021	SG	Not Specified	SG-JNJFOC-20210357685	-	-
18543966	Erleada	Apalutamide	Prostate Cancer	Drug Reaction With Eosinophilia And Systemic Symptoms	Serious	Hospitalized	Male	DEC-2019	09-DEC-2020	Expedited	78 YR	Not Specified	Johnson And Johnson	Healthcare Professional	Not Specified	-	17-NOV-2020	24-NOV-2020	JP	Not Specified	JP-JNJFOC-20200126328	-	-
22677765	Bavencio	Avelumab	Product Used For Unknown Indication	Pruritus;Drug Eruption;Rash Macular;Drug Reaction With Eosinophilia And Systemic Symptoms	Serious	Other Outcomes	Female	MAR-2023	24-AUG-2023	Expedited	57 YR	Not Specified	Emd Serono Inc	Healthcare Professional	Not Specified	-	17-AUG-2023	06-JUL-2023	AT	Not Specified	AT-EMD Serono-2023458705	-	-
14980451	Cabometyx	Cabozantinib S-Malate	Hypertension;Renal Cancer	Hypertension;Dysarthria;Confusional State;Drug Reaction With Eosinophilia And Systemic Symptoms;Posterior Reversible Encephalopathy Syndrome;Abnormal Behaviour	Serious	Hospitalized;Life Threatening	Male	20-MAR-2018	06-JUN-2018	Expedited	78 YR	103 KG	Exelixis	Healthcare Professional	Not Specified	Bisoprolol Fumarate;Rilmenidine Phosphate	05-APR-2018	06-JUN-2018	FR	Not Specified	FR-EXELIXIS-CABO-18013472	-	-
23782217	Cabometyx	Cabozantinib S-Malate;Nivolumab	Product Used For Unknown Indication	Drug Reaction With Eosinophilia And Systemic Symptoms	Serious	Other Outcomes	Female	-	01-MAY-2024	Expedited	77 YR	Not Specified	Bristol Myers Squibb	Healthcare Professional	Not Specified	-	19-APR-2024	25-APR-2024	AT	Not Specified	AT-BRISTOL-MYERS SQUIBB COMPANY-2024-064590	-	-
23405371	-	Enfortumab Vedotin	Transitional Cell Carcinoma	Hypotension;Drug Eruption;Drug Reaction With Eosinophilia And Systemic Symptoms;Pyrexia;Multiple Organ Dysfunction Syndrome;Shock;Dialysis;Stevens-Johnson Syndrome;Toxic Epidermal Necrolysis;Rash Morbilliform	Serious	Life Threatening;Died;Hospitalized;Disabled	Female	10-JAN-2024	12-JAN-2024	Direct	62 YR	110 KG	Fda-Ctu	Healthcare Professional	Not Specified	Vinblastine;Cisplatin;Vancomycin;Augmentin;Cefepime;Doxorubicin;Methotrexate;Gemcitabine;Duloxetine	-	12-JAN-2024	Not Specified	Not Specified	-	-	Yes
22098742	-	Enfortumab Vedotin	Product Used For Unknown Indication	Acute Generalised Exanthematous Pustulosis;Toxic Epidermal Necrolysis;Stevens-Johnson Syndrome;Drug Reaction With Eosinophilia And Systemic Symptoms	Serious	Other Outcomes	Male	-	12-JUN-2023	Expedited	69 YR	Not Specified	Astellas	Healthcare Professional	Not Specified	-	05-JUN-2023	15-MAR-2023	AT	Not Specified	AT-ASTELLAS-2023US008243	-	-
23296857	Padcev	Enfortumab Vedotin-Ejfv	Bladder Cancer;Myasthenia Gravis;Pain;Product Used For Unknown Indication	Drug Reaction With Eosinophilia And Systemic Symptoms;Liver Disorder;Toxic Erythema Of Chemotherapy;Ventricular Tachycardia;Stevens-Johnson Syndrome;Symmetrical Drug-Related Intertriginous And Flexural Exanthema;Pneumonia Aspiration;Underdose;Cardiac Arrest;Renal Disorder	Serious	Other Outcomes;Hospitalized	Male	05-OCT-2023	14-DEC-2023	Expedited	Not Specified	Not Specified	Astellas	Consumer	Not Specified	Acetaminophen\Hydrocodone;Furosemide;Pyridostigmine;Montelukast;Gemcitabine;Prednisone;Cisplatin;Dronedarone;Duloxetine	07-DEC-2023	14-DEC-2023	US	Not Specified	US-ASTELLAS-2023US034960	-	-
20125244	-	Enfortumab Vedotin-Ejfv;Pembrolizumab	Bladder Cancer;Product Used For Unknown Indication	Drug Reaction With Eosinophilia And Systemic Symptoms	Serious	Other Outcomes	Male	09-NOV-2021	09-JUN-2023	Expedited	72 YR	Not Specified	Astellas	Consumer	Not Specified	Symbicort;Acetaminophen	05-JUN-2023	29-NOV-2021	IT	Not Specified	IT-ASTELLAS-2021US045052	-	-
15988574	Xtandi	Enzalutamide	Product Used For Unknown Indication;Prostate Cancer	Hepatic Cytolysis;Acute Kidney Injury;Diarrhoea;Drug Reaction With Eosinophilia And Systemic Symptoms;Asthenia;Dehydration;Depression	Serious	Other Outcomes;Hospitalized	Male	-	05-MAR-2019	Expedited	82 YR	Not Specified	Astellas	Healthcare Professional	Not Specified	Lisinopril;Insulin Glargine;Firmagon;Echinacea Purpurea Whole;Niaouli Oil;Januvia;Ivabradine;Aspirin Dl-Lysine;Acerola;Herbals\Turmeric;Smecta;Vitamin D3;Bisoprolol;Shark Liver Oil	25-FEB-2019	21-FEB-2019	FR	Not Specified	FR-ASTELLAS-2019US006118	-	-
13065155	Xtandi	Enzalutamide	Hormone-Refractory Prostate Cancer;Product Used For Unknown Indication	Drug Reaction With Eosinophilia And Systemic Symptoms	Serious	Other Outcomes	Male	15-FEB-2016	27-DEC-2016	Expedited	77 YR	Not Specified	Astellas	Healthcare Professional	Not Specified	Simvastatin;Lansoprazole;Lupron Depot;Bendroflumethiazide;Losartan	20-DEC-2016	27-DEC-2016	GB	Not Specified	GB-ASTELLAS-2016US050251	-	-
23356581	-	Everolimus	Renal Cell Carcinoma	Pneumonitis;Drug Reaction With Eosinophilia And Systemic Symptoms	Serious	Life Threatening;Hospitalized	Not Specified	-	02-JAN-2024	Expedited	54 YR	Not Specified	Teva	Healthcare Professional	Not Specified	-	18-DEC-2023	02-JAN-2024	TR	Not Specified	TR-TEVA-VS-3139091	Cakmak ME. Drug Reaction with Eosinophilia and Systemic Symptom Syndrome Due to Everolimus: A Case Report. Ann-Dermatol 2023; 35 S1-S4.	-
23342170	-	Everolimus	Renal Cancer Metastatic	Drug Reaction With Eosinophilia And Systemic Symptoms;Dyspnoea	Serious	Other Outcomes;Hospitalized	Female	-	27-DEC-2023	Expedited	54 YR	Not Specified	Breckenridge	Healthcare Professional	Not Specified	-	13-DEC-2023	27-DEC-2023	TR	Not Specified	TR-Breckenridge Pharmaceutical, Inc.-2149790	Literature Article: Drug Reaction with Eosinophilia and Systemic Symptom Syndrome Due to Everolimus: A Case Report (Literature PMID# 38061700) Literature Article Citation: Cakmak ME. Drug Reaction with Eosinophilia and Systemic Symptom Syndrome Due to Everolimus: A Case Report. Ann Dermatol. 2023 Nov;35(Suppl 2):S187-S190. doi: 10.5021/ad.21.186. PMID: 38061700.	-
23280743	-	Everolimus	Metastatic Renal Cell Carcinoma	Drug Reaction With Eosinophilia And Systemic Symptoms	Serious	Other Outcomes	Female	-	11-DEC-2023	Expedited	54 YR	Not Specified	Endo	Healthcare Professional	Not Specified	-	28-NOV-2023	11-DEC-2023	TR	Not Specified	TR-ENDO PHARMACEUTICALS INC-2023-005983	Cakmak ME.. Drug reaction with eosinophilia and systemic symptom syndrome due to everolimus: a case report. Annals of Dermatology. 2023;35(Suppl 2):S187-190	-
23280186	-	Everolimus	Metastases To Peritoneum	Drug Reaction With Eosinophilia And Systemic Symptoms;Pneumonitis	Serious	Hospitalized;Other Outcomes	Female	-	10-DEC-2023	Expedited	54 YR	Not Specified	Novartis	Healthcare Professional	Not Specified	-	04-DEC-2023	10-DEC-2023	TR	Not Specified	NVSC2023TR257363	Cakmak ME. Drug Reaction with Eosinophilia and Systemic Symptom Syndrome Due to Everolimus: A Case Report. ANNALS OF DERMATOLOGY. 2023;35(Suppl 2):S187-90	-
18088427	-	Ipilimumab	Colorectal Cancer;Product Used For Unknown Indication;Pruritus	Drug Reaction With Eosinophilia And Systemic Symptoms	Serious	Other Outcomes;Hospitalized	Female	27-MAY-2020	06-SEP-2023	Expedited	77 YR	65 KG	Bristol Myers Squibb	Healthcare Professional	Not Specified	Alprazolam;Losartan;Hydrochlorothiazide;Enoxaparin;Desloratadine;Acetaminophen;Metformin Hydrochloride	30-AUG-2023	29-JUL-2020	FR	Not Specified	FR-BRISTOL-MYERS SQUIBB COMPANY-BMS-2020-044446	-	-
10389542	-	Ipilimumab	Metastatic Malignant Melanoma	Off Label Use;Tubulointerstitial Nephritis;Drug Reaction With Eosinophilia And Systemic Symptoms	Serious	Other Outcomes;Hospitalized	Male	-	13-JAN-2017	Expedited	78 YR	Not Specified	Bristol Myers Squibb	Healthcare Professional	Not Specified	-	03-JAN-2017	18-AUG-2014	FR	Not Specified	FR-BRISTOL-MYERS SQUIBB COMPANY-21290580	Izzedine H, Gueutin V, Gharbi C, Mateus C, Robert C, Routier E, et al.. Kidney injuries related to ipilimumab.. Investigational New Drugs. 2014;32(4):769-773	-
10389538	-	Ipilimumab	Metastatic Malignant Melanoma	Drug Reaction With Eosinophilia And Systemic Symptoms;Tubulointerstitial Nephritis	Serious	Hospitalized;Other Outcomes	Female	-	18-JUL-2016	Expedited	60 YR	Not Specified	Bristol Myers Squibb	Healthcare Professional	Not Specified	-	18-JUL-2016	18-AUG-2014	FR	Not Specified	FR-BRISTOL-MYERS SQUIBB COMPANY-21310057	Izzedine H, Gueutin V, Gharbi C, Mateus C, Robert C, Routier E, et al. Kidney injuries related to ipilimumab. Investigational New Drugs. 2014;32(4):769-73.	-
10688865	Yervoy	Ipilimumab	Malignant Melanoma;Product Used For Unknown Indication	Drug Reaction With Eosinophilia And Systemic Symptoms	Serious	Other Outcomes	Male	22-AUG-2014	26-MAR-2015	Expedited	68 YR	67 KG	Bristol Myers Squibb	Healthcare Professional	Not Specified	Esidrex;Keppra;Zolpidem;Esomeprazole Magnesium;Irbesartan	11-FEB-2015	03-JAN-2015	FR	Not Specified	FR-BRISTOL-MYERS SQUIBB COMPANY-BMS-2014-004105	-	-
22018675	-	Ipilimumab;Nivolumab	Transitional Cell Carcinoma	Drug Reaction With Eosinophilia And Systemic Symptoms;Off Label Use	Serious	Other Outcomes	Male	-	22-FEB-2023	Expedited	58 YR	Not Specified	Bristol Myers Squibb	Healthcare Professional	Not Specified	-	14-FEB-2023	22-FEB-2023	FR	Not Specified	FR-BRISTOL-MYERS SQUIBB COMPANY-2023-025828	Ingen-Housz-Oro S, Milpied B, Bensaid B, Elshot Y, Bruggen MC, Starace M, et al. Drug reactions with eosinophilia and systemic symptoms induced by immune checkpoint inhibitors: an international cohort of 13 cases. Melanoma Research. 2023 Feb 06;doi:10.1097/CMR.0000000000000877.	-
22018291	-	Ipilimumab;Nivolumab	Mesothelioma	Drug Reaction With Eosinophilia And Systemic Symptoms	Serious	Other Outcomes	Male	-	21-FEB-2023	Expedited	75 YR	Not Specified	Bristol Myers Squibb	Healthcare Professional	Not Specified	-	14-FEB-2023	21-FEB-2023	FR	Not Specified	FR-BRISTOL-MYERS SQUIBB COMPANY-2023-025829	Ingen-Housz-Oro S, Milpied B, Bensaid B, Elshot Y, Bruggen MC, Starace M, et al. Drug reactions with eosinophilia and systemic symptoms induced by immune checkpoint inhibitors: an international cohort of 13 cases. Melanoma Research. 2023 Feb 06;doi:10.1097/CMR.0000000000000877.	-
16528010	Opdivo;Yervoy	Ipilimumab;Nivolumab	Malignant Melanoma	Malignant Neoplasm Progression;Pneumonitis;Drug Reaction With Eosinophilia And Systemic Symptoms;Colitis;Rash	Serious	Died;Hospitalized;Other Outcomes	Female	09-MAY-2019	04-NOV-2022	Expedited	67 YR	Not Specified	Bristol Myers Squibb	Healthcare Professional	Not Specified	-	04-NOV-2022	04-JUL-2019	JP	Not Specified	JP-BRISTOL-MYERS SQUIBB COMPANY-BMS-2019-063509	-	-
20371419	Opdivo;Yervoy	Ipilimumab;Nivolumab	Product Used For Unknown Indication	Hyperthyroidism;Drug Reaction With Eosinophilia And Systemic Symptoms;Pneumocystis Test Positive;Eosinophilia;Lung Disorder;Adrenal Insufficiency;Guillain-Barre Syndrome	Serious	Other Outcomes	Male	MAY-2021	18-OCT-2022	Expedited	41 YR	Not Specified	Bristol Myers Squibb	Healthcare Professional	Not Specified	Corticosteroid Nos;Bactrim	01-SEP-2022	24-JAN-2022	FR	Not Specified	FR-BRISTOL-MYERS SQUIBB COMPANY-BMS-2022-006969	-	-
20098289	-	Ipilimumab;Nivolumab	Metastatic Malignant Melanoma	Drug Reaction With Eosinophilia And Systemic Symptoms;Stevens-Johnson Syndrome;Pulmonary Embolism	Serious	Hospitalized;Other Outcomes	Male	-	22-NOV-2021	Expedited	50 YR	Not Specified	Bristol Myers Squibb	Healthcare Professional	Not Specified	-	10-NOV-2021	22-NOV-2021	AU	Not Specified	AU-BRISTOL-MYERS SQUIBB COMPANY-BMS-2021-121110	-	-
19503011	-	Ipilimumab;Nivolumab	Metastatic Malignant Melanoma	Hepatitis;Drug Ineffective;Drug Reaction With Eosinophilia And Systemic Symptoms	Serious	Other Outcomes	Female	-	12-OCT-2021	Expedited	23 YR	Not Specified	Bristol Myers Squibb	Healthcare Professional	Not Specified	-	11-OCT-2021	08-JUL-2021	AU	Not Specified	AU-BRISTOL-MYERS SQUIBB COMPANY-BMS-2021-064608	-	-
17044728	Yervoy	Ipilimumab;Nivolumab	Metastatic Renal Cell Carcinoma	Pleural Effusion;Pericardial Effusion;Drug Reaction With Eosinophilia And Systemic Symptoms	Serious	Other Outcomes	Not Specified	-	07-APR-2021	Expedited	Not Specified	Not Specified	Bristol Myers Squibb	Healthcare Professional	Not Specified	-	31-MAR-2021	18-NOV-2019	JP	Not Specified	JP-BRISTOL-MYERS SQUIBB COMPANY-BMS-2019-109925	Yamana K, et al. A case of DRESS syndrome due to combination immunotherapy with ipilimumab and nivolumab. The 5th Annual Meeting of the Japan Society of Urologic Oncology. 2019;112	-
23774649	Opdivo	Nivolumab	Oesophageal Carcinoma;Product Used For Unknown Indication	Drug Reaction With Eosinophilia And Systemic Symptoms;Rash;C-Reactive Protein Increased;Disseminated Intravascular Coagulation;Staphylococcal Infection;Pneumonia;Oedema Peripheral;Platelet Count Decreased;Shock Symptom;White Blood Cell Count Increased;Pyrexia;Procalcitonin Increased	Serious	Other Outcomes	Female	-	23-APR-2024	Expedited	7 DEC	Not Specified	Bristol Myers Squibb	Healthcare Professional	Not Specified	Piperacillin Sodium\Tazobactam Sodium;Fluorouracil;Cisplatin	18-APR-2024	23-APR-2024	JP	Not Specified	JP-BRISTOL-MYERS SQUIBB COMPANY-2024-060823	-	-
22711800	Opdivo	Nivolumab	Gastric Cancer	Lip Haemorrhage;Hepatic Function Abnormal;Corneal Erosion;Conjunctivitis;Erythema;Pustule;Lip Blister;Pyrexia;Drug Reaction With Eosinophilia And Systemic Symptoms;White Blood Cell Count Increased;Lymphadenopathy	Serious	Other Outcomes	Male	-	21-DEC-2023	Expedited	8 DEC	Not Specified	Bristol Myers Squibb	Healthcare Professional	Not Specified	-	19-DEC-2023	17-JUL-2023	JP	Not Specified	JP-BRISTOL-MYERS SQUIBB COMPANY-2023-099630	Sugiura S, et al. A case of DIHS-like skin eruption during nivolumab administration. The 480th Keiji Regional Meeting of the Japanese Dermatological Association. 2023;8.	-
22022249	-	Nivolumab	Lung Neoplasm Malignant	Drug Reaction With Eosinophilia And Systemic Symptoms	Serious	Other Outcomes	Male	-	22-FEB-2023	Expedited	59 YR	Not Specified	Bristol Myers Squibb	Healthcare Professional	Not Specified	-	14-FEB-2023	22-FEB-2023	FR	Not Specified	FR-BRISTOL-MYERS SQUIBB COMPANY-2023-025833	Ingen-Housz-Oro S, Milpied B, Bensaid B, Elshot Y, Bruggen MC, Starace M, et al. Drug reactions with eosinophilia and systemic symptoms induced by immune checkpoint inhibitors: an international cohort of 13 cases. Melanoma Research. 2023 Feb 06;doi:10.1097/CMR.0000000000000877.	-
19658597	Opdivo	Nivolumab	Head And Neck Cancer;Product Used For Unknown Indication	Pyrexia;International Normalised Ratio Increased;Acute Kidney Injury;Erythema;Drug Reaction With Eosinophilia And Systemic Symptoms;Prescribed Underdose;Eosinophilia	Serious	Other Outcomes;Hospitalized	Male	09-JUN-2021	03-SEP-2021	Expedited	73 YR	51 KG	Bristol Myers Squibb	Healthcare Professional	Not Specified	Warfarin;Candesartan;Lasix;Rabeprazole Sodium;Polaramine;Bisoprolol Fumarate;Epinastine Hydrochloride;Carbocysteine	25-AUG-2021	04-AUG-2021	JP	Not Specified	JP-BRISTOL-MYERS SQUIBB COMPANY-BMS-2021-075826	-	-
19559356	Opdivo	Nivolumab	Product Used For Unknown Indication	Drug Reaction With Eosinophilia And Systemic Symptoms	Serious	Other Outcomes	Female	-	16-JUL-2021	Expedited	63 YR	Not Specified	Bristol Myers Squibb	Healthcare Professional	Not Specified	-	08-JUL-2021	16-JUL-2021	JP	Not Specified	JP-BRISTOL-MYERS SQUIBB COMPANY-BMS-2021-068167	-	-
16206319	-	Nivolumab	Malignant Melanoma	Pleural Effusion;Pericardial Effusion;Drug Reaction With Eosinophilia And Systemic Symptoms	Serious	Other Outcomes	Female	-	26-JUN-2019	Expedited	Not Specified	Not Specified	Bristol Myers Squibb	Healthcare Professional	Not Specified	-	26-JUN-2019	17-APR-2019	CH	Not Specified	CH-BRISTOL-MYERS SQUIBB COMPANY-BMS-2019-035604	-	-
16012494	-	Nivolumab	Metastatic Renal Cell Carcinoma;Product Used For Unknown Indication	Drug Reaction With Eosinophilia And Systemic Symptoms;Malignant Neoplasm Progression	Serious	Other Outcomes	Female	-	27-FEB-2019	Expedited	66 YR	Not Specified	Bristol Myers Squibb	Healthcare Professional	Not Specified	Dalteparin;Calcium Carbonate;Clotrimazole;Pantoprazole;Melatonin;Acetaminophen;Tiotropium;Metoprolol;Denosumab;Insulin Nos	18-FEB-2019	27-FEB-2019	CA	Not Specified	CA-BRISTOL-MYERS SQUIBB COMPANY-BMS-2019-019833	Lu J, Thuraisingam T, Chergui M, Nguyen K, et al. Nivolumab-Associated DRESS syndrome: A case report. JAAD Case Reports. 2019;5(3):216-18	-
14362568	Opdivo	Nivolumab	Lung Cancer Metastatic	Drug Reaction With Eosinophilia And Systemic Symptoms	Serious	Other Outcomes	Male	-	23-APR-2018	Expedited	Not Specified	Not Specified	Bristol Myers Squibb	Healthcare Professional	Not Specified	-	23-APR-2018	08-JAN-2018	FR	Not Specified	FR-BRISTOL-MYERS SQUIBB COMPANY-BMS-2018-000268	-	-
12126231	Keytruda	Pembrolizumab	Non-Small Cell Lung Cancer Metastatic	Drug Reaction With Eosinophilia And Systemic Symptoms;Pyrexia;Eosinophil Count Normal;Rash Maculo-Papular	Serious	Hospitalized	Female	14-AUG-2015	03-NOV-2022	Expedited	47 YR	Not Specified	Merck	Healthcare Professional	Not Specified	Phenytoin;Phenobarbital	25-OCT-2022	29-FEB-2016	CA	Not Specified	CA-009507513-1602CAN010951	-	-
21541835	-	Pembrolizumab	Antiviral Prophylaxis	Pruritus;Pyrexia;Rash;Drug Reaction With Eosinophilia And Systemic Symptoms;Eosinophilia	Serious	Hospitalized	Female	17-AUG-2022	02-NOV-2022	Expedited	83 YR	Not Specified	Merck	Healthcare Professional	Not Specified	Cetirizine;Sodium Picosulfate;Oxycodone Hydrochloride;Dafalgan;Valtrex;Eliquis;Prednisone;Metoprolol Succinate;Esomeprazole;Lasix;Calcium\Cholecalciferol	25-OCT-2022	02-NOV-2022	CH	Not Specified	CH-009507513-2211CHE000437	-	-
18324532	Keytruda	Pembrolizumab	Breast Cancer	Haemolytic Anaemia;Dermatitis Contact;Drug Reaction With Eosinophilia And Systemic Symptoms	Serious	Other Outcomes;Life Threatening;Hospitalized;Disabled	Female	AUG-2020	20-OCT-2020	Expedited	52 YR	Not Specified	Merck	Consumer	Not Specified	Lamotrigine	13-OCT-2020	28-SEP-2020	US	Not Specified	US-009507513-2009USA008544	-	-
15486918	Keytruda	Pembrolizumab	Lung Neoplasm Malignant	Drug Reaction With Eosinophilia And Systemic Symptoms;Neoplasm Progression	Serious	Other Outcomes;Hospitalized	Male	29-AUG-2018	06-NOV-2018	Expedited	46 YR	62 KG	Merck	Healthcare Professional	Not Specified	-	31-OCT-2018	11-OCT-2018	DE	Not Specified	DE-009507513-1810DEU003373	-	-
15496914	-	Pembrolizumab	Metastatic Malignant Melanoma	Drug Reaction With Eosinophilia And Systemic Symptoms	Serious	Hospitalized;Other Outcomes	Female	-	17-OCT-2018	Expedited	Not Specified	Not Specified	Merck	Healthcare Professional	Not Specified	-	10-OCT-2018	15-OCT-2018	FR	Not Specified	FR-009507513-1810FRA005998	Lamiaux M, Scalbert C, Lepesant P, Desmedt E, Templier C, Dziwniel V, et al.. Severe skin toxicity with organ damage under the combination of targeted therapy following immunotherapy in metastatic melanoma. Melanoma Research. 2018;28 (5):451-7	-
12928237	Keytruda	Pembrolizumab	Squamous Cell Carcinoma Of Lung	Off Label Use;Toxic Epidermal Necrolysis;Infective Exacerbation Of Chronic Obstructive Airways Disease;Drug Reaction With Eosinophilia And Systemic Symptoms;Blood Alkaline Phosphatase Increased;Lower Respiratory Tract Infection;Therapy Partial Responder;Electrolyte Imbalance	Serious	Hospitalized;Other Outcomes	Male	2016	14-DEC-2016	Expedited	80 YR	Not Specified	Merck	Healthcare Professional	Not Specified	Allopurinol;Metoprolol;Amlodipine;Calcium Carbonate\Vitamin D;Ramipril;Terazosin;Calcium;Hydroxyzine	08-DEC-2016	10-NOV-2016	HK	Not Specified	HK-009507513-1610HKG013866	-	-
19036568	-	Sorafenib	Hepatic Cancer	Drug Reaction With Eosinophilia And Systemic Symptoms	Serious	Hospitalized	Male	04-NOV-2020	22-MAR-2021	Expedited	52 YR	Not Specified	Teva	Healthcare Professional	Not Specified	-	10-MAR-2021	22-MAR-2021	ES	Not Specified	ES-TEVA-2021-ES-1891518	-	-
13698004	Nexavar	Sorafenib	Hepatic Neoplasm	Drug Reaction With Eosinophilia And Systemic Symptoms	Serious	Other Outcomes	Female	26-APR-2017	28-JUN-2017	Expedited	62 YR	Not Specified	Bayer	Healthcare Professional	Not Specified	Repaglinide;Innohep;Metformin Hydrochloride;Valsartan;Penicillin V;Pantoprazole;Levothyroxine	16-JUN-2017	28-JUN-2017	FR	Not Specified	FR-BAYER-2017-120041	-	-
12528160	Nexavar	Sorafenib	Hepatocellular Carcinoma	Drug Reaction With Eosinophilia And Systemic Symptoms	Serious	Hospitalized;Other Outcomes	Male	-	05-JUL-2016	Expedited	72 YR	Not Specified	Bayer	Healthcare Professional	Not Specified	-	23-JUN-2016	05-JUL-2016	KR	Not Specified	KR-BAYER-2016-123777	Kim DK; Lee SW; Nam HS; Jeon DS; Park NR; Nam YH; Lee SK; Baek YH; Han SY; Lee SW. A Case of Sorafenib-induced DRESS Syndrome in Hepatocelluar Carcinoma.. Korean J Gastroenterol, 67 (6), 337-340, 2016	-
9722790	Nexavar	Sorafenib	Hepatocellular Carcinoma	Neutrophil Count Increased;Drug Reaction With Eosinophilia And Systemic Symptoms;Eosinophil Count Increased;Blood Urea Increased;Blood Alkaline Phosphatase Increased;Blood Albumin Increased;Decreased Appetite;Jaundice;Rash Maculo-Papular;Pyrexia;C-Reactive Protein Increased;Hepatocellular Carcinoma;Gamma-Glutamyltransferase Increased;Alpha 1 Foetoprotein Increased;Lethargy;Nausea;Blood Creatinine…	Serious	Hospitalized;Other Outcomes	Male	14-OCT-2013	23-MAY-2014	Expedited	75 YR	Not Specified	Bayer	Healthcare Professional	Not Specified	-	13-MAY-2014	02-DEC-2013	GB	Not Specified	GB-BAYER-2013-145279	-	-
7618485	Nexavar	Sorafenib	Bronchitis;Gastric Ulcer;Hepatic Cancer Metastatic;Hypertension	Influenza Like Illness;Muscle Spasms;Ocular Icterus;Alanine Aminotransferase Increased;Nausea;Blood Albumin Decreased;Acute Hepatic Failure;Drug Reaction With Eosinophilia And Systemic Symptoms;Asthenia;Fatigue;Blood Bilirubin Increased;Hepatomegaly;Abdominal Distension;Hepatitis Fulminant;Jaundice;Vomiting;Stupor;Dysstasia;Coma Hepatic;Pyrexia;Ascites;Tinnitus;Decreased Appetite;Diarrhoea;Aspart…	Serious	Other Outcomes;Died	Male	MAY-2010	29-MAY-2013	Expedited	76 YR	90 KG	Bayer	Healthcare Professional	Not Specified	Perindopril;Augmentin;Omeprazole	17-MAY-2013	06-OCT-2010	BE	Not Specified	BE-BAYER-201041200GPV	-	-
9173608	Nexavar	Sorafenib	Hepatic Cancer	Face Oedema;Drug Reaction With Eosinophilia And Systemic Symptoms;Toxic Skin Eruption;Rash	Serious	Disabled;Other Outcomes	Female	-	16-APR-2013	Expedited	57 YR	49 KG	Bayer	Healthcare Professional	Not Specified	Herbal Nos	08-APR-2013	20-MAR-2013	FR	Not Specified	FR-BAYER-2013-031581	-	-
23482547	Fotivda	Tivozanib Hydrochloride	Renal Cell Carcinoma	Drug Reaction With Eosinophilia And Systemic Symptoms	Serious	Hospitalized;Other Outcomes	Not Specified	-	11-MAR-2024	Expedited	Not Specified	Not Specified	Aveo Pharmaceuticals	Consumer	Not Specified	-	07-MAR-2024	05-FEB-2024	US	Not Specified	US-AVEO PHARMACEUTICALS, INC.-2024-AVEO-US000080	-	-
