# Supplementary material for: Diagnosis and Management of Skin Toxicities in Systemic Treatment of Genitourinary Cancers
Source: Cancers (Basel). 2025 Jan 14;17(2):251. doi: 10.3390/cancers17020251 (PMC11763385; doi:10.3390/cancers17020251)
Supplement: Supplementary file 1 [file cancers-17-00251-s001.zip › pemphigoid FDA.xlsx]

## Sheet: MyWorkSheet-1
Case ID	Suspect Product Names	Suspect Product Active Ingredients	Reason for Use	Reactions	Serious	Outcomes	Sex	Event Date	Latest FDA Received Date	Case Priority	Patient Age	Patient Weight	Sender	Reporter Type	Report Source	Concomitant Product Names	Latest Manufacturer Received Date	Initial FDA Received Date	Country where Event occurred	Reported to Manufacturer?	Manufacturer Control Number	Literature Reference	Compounded Flag
22847323	Bavencio	Avelumab	Thrombosis Prophylaxis;Transitional Cell Carcinoma	Hyperuricaemia;Pemphigoid	Serious	Other Outcomes	Male	15-JUN-2023	11-SEP-2023	Expedited	84 YR	Not Specified	Emd Serono Inc	Healthcare Professional	Not Specified	Aspirin	05-SEP-2023	22-AUG-2023	IT	Not Specified	IT-EMD Serono-2023467324	-	-
16290732	Bavencio	Avelumab	Neuroendocrine Carcinoma Of The Skin	Pemphigoid	Serious	Other Outcomes	Male	-	09-MAY-2019	Expedited	Not Specified	Not Specified	Emd Serono Inc	Healthcare Professional	Not Specified	-	01-MAY-2019	09-MAY-2019	US	Not Specified	US-EMD SERONO-9089276	-	-
23487593	Cabometyx	Cabozantinib S-Malate	Renal Cancer	Adverse Event;Pemphigoid	Serious	Other Outcomes;Hospitalized	Female	31-JAN-2024	06-FEB-2024	Expedited	Not Specified	Not Specified	Exelixis	Consumer	Not Specified	-	31-JAN-2024	06-FEB-2024	US	Not Specified	US-EXELIXIS-CABO-24073422	-	-
21233018	Cabometyx	Cabozantinib S-Malate	Renal Cell Carcinoma	Pemphigoid	Serious	Other Outcomes	Male	-	07-NOV-2022	Expedited	7 DEC	Not Specified	Exelixis	Healthcare Professional	Not Specified	-	02-NOV-2022	19-AUG-2022	JP	Not Specified	JP-EXELIXIS-CABO-22055080	-	-
21297245	Cabometyx	Cabozantinib S-Malate	Renal Cell Carcinoma Stage Iv	Pemphigoid	Serious	Other Outcomes	Female	25-JUL-2022	23-SEP-2022	Expedited	77 YR	54 KG	Exelixis	Healthcare Professional	Not Specified	-	15-SEP-2022	06-SEP-2022	JP	Not Specified	JP-EXELIXIS-CABO-22055580	-	-
20713272	Cabometyx	Cabozantinib S-Malate	Renal Cell Carcinoma	Fistula;Pemphigoid	Serious	Other Outcomes	Male	-	15-APR-2022	Expedited	54 YR	Not Specified	Exelixis	Healthcare Professional	Not Specified	-	07-APR-2022	15-APR-2022	JP	Not Specified	JP-EXELIXIS-CABO-22051065	-	-
20425652	Cabometyx	Cabozantinib S-Malate	Product Used For Unknown Indication	Pemphigoid;Blister;Autoimmune Disorder;Neck Pain;Nausea;Arthralgia;Headache	Non-Serious	Non-Serious	Male	06-APR-2021	04-FEB-2022	Non-Expedited	Not Specified	Not Specified	Exelixis	Consumer	Not Specified	-	03-MAY-2021	04-FEB-2022	US	Not Specified	US-EXELIXIS-CABO-21039447	-	-
23882960	Cabometyx	Cabozantinib S-Malate;Nivolumab	Product Used For Unknown Indication;Renal Cell Carcinoma	Palmar-Plantar Erythrodysaesthesia Syndrome;Decreased Appetite;Pemphigoid	Serious	Other Outcomes	Male	-	22-MAY-2024	Expedited	77 YR	Not Specified	Exelixis	Healthcare Professional	Not Specified	-	15-MAY-2024	22-MAY-2024	JP	Not Specified	JP-EXELIXIS-CABO-24077506	-	-
23458596	Cabometyx	Cabozantinib S-Malate;Nivolumab	Metastatic Renal Cell Carcinoma	Impaired Healing;Palmar-Plantar Erythrodysaesthesia Syndrome;Malignant Neoplasm Progression;Pemphigoid	Serious	Other Outcomes;Died	Male	26-OCT-2021	30-JAN-2024	Expedited	54 YR	Not Specified	Bristol Myers Squibb	Healthcare Professional	Not Specified	-	20-JAN-2024	30-JAN-2024	JP	Not Specified	JP-BRISTOL-MYERS SQUIBB COMPANY-2023-121861	-	-
22533809	Cabometyx	Cabozantinib S-Malate;Nivolumab	Clear Cell Renal Cell Carcinoma	Rash;Blister;Pemphigoid	Serious	Other Outcomes	Male	MAY-2023	06-SEP-2023	Expedited	48 YR	Not Specified	Bristol Myers Squibb	Healthcare Professional	Not Specified	-	06-SEP-2023	08-JUN-2023	IT	Not Specified	IT-BRISTOL-MYERS SQUIBB COMPANY-2023-080484	-	-
22891670	Cabometyx	Cabozantinib S-Malate;Nivolumab	Product Used For Unknown Indication;Renal Cancer	Thyroid Disorder;Renal Failure;Pemphigoid;Cataract	Serious	Other Outcomes	Female	18-JAN-2022	01-SEP-2023	Expedited	8 DEC	Not Specified	Bristol Myers Squibb	Healthcare Professional	Not Specified	-	28-AUG-2023	01-SEP-2023	JP	Not Specified	JP-BRISTOL-MYERS SQUIBB COMPANY-BMS-2022-021563	-	-
21939787	Cabometyx	Cabozantinib S-Malate;Nivolumab	Product Used For Unknown Indication;Renal Cancer	Thyroid Disorder;Cataract;Renal Failure;Pemphigoid	Serious	Other Outcomes	Female	18-JAN-2022	31-AUG-2023	Expedited	9 DEC	Not Specified	Exelixis	Healthcare Professional	Not Specified	-	28-AUG-2023	01-FEB-2023	JP	Not Specified	JP-EXELIXIS-CABO-22048930	-	-
22530307	Cabometyx	Cabozantinib S-Malate;Nivolumab	Clear Cell Renal Cell Carcinoma	Blister;Pemphigoid;Rash	Serious	Other Outcomes	Male	MAY-2023	07-JUN-2023	Expedited	Not Specified	Not Specified	Exelixis	Healthcare Professional	Not Specified	-	26-MAY-2023	07-JUN-2023	IT	Not Specified	IT-EXELIXIS-CABO-23064568	-	-
17350285	Opdivo;Cabometyx	Cabozantinib S-Malate;Nivolumab	Clear Cell Renal Cell Carcinoma	Pemphigoid	Serious	Other Outcomes;Hospitalized	Female	20-APR-2019	17-FEB-2020	Expedited	69 YR	Not Specified	Bristol Myers Squibb	Healthcare Professional	Not Specified	-	11-FEB-2020	30-JAN-2020	FR	Not Specified	FR-BRISTOL-MYERS SQUIBB COMPANY-BMS-2020-007243	-	-
17368425	Opdivo;Cabometyx	Cabozantinib S-Malate;Nivolumab	Clear Cell Renal Cell Carcinoma	Pemphigoid	Serious	Hospitalized	Female	20-APR-2019	04-FEB-2020	Expedited	69 YR	Not Specified	Exelixis	Healthcare Professional	Not Specified	-	28-JAN-2020	04-FEB-2020	FR	Not Specified	FR-EXELIXIS-CABO-20027092	-	-
23275481	-	Enfortumab Vedotin-Ejfv	Metastatic Carcinoma Of The Bladder;Transitional Cell Carcinoma	Pemphigoid	Serious	Other Outcomes	Male	15-JUN-2023	13-FEB-2024	Expedited	77 YR	58 KG	Astellas	Consumer	Not Specified	-	08-FEB-2024	08-DEC-2023	FR	Not Specified	FR-ASTELLAS-2023US036686	-	-
20997429	-	Enfortumab Vedotin-Ejfv	Product Used For Unknown Indication;Transitional Cell Carcinoma	Pemphigoid	Serious	Other Outcomes	Male	26-JAN-2022	24-OCT-2022	Expedited	Not Specified	56.6 KG	Astellas	Healthcare Professional	Not Specified	Linagliptin;Amlodipine;Naftopidil;Amlodipine\Telmisartan;Cilostazol;Lansoprazole	21-OCT-2022	23-JUN-2022	JP	Not Specified	JP-ASTELLAS-2022JP009282	-	-
23325304	Keytruda;Padcev	Enfortumab Vedotin-Ejfv;Pembrolizumab	Malignant Neoplasm Of Renal Pelvis;Neutrophil Count Decreased	Toxic Epidermal Necrolysis;Pemphigoid;Myelosuppression;Hepatic Failure	Serious	Other Outcomes;Life Threatening;Died	Male	04-SEP-2023	24-JUN-2024	Expedited	Not Specified	65.5 KG	Astellas	Healthcare Professional	Not Specified	Cefepime	17-JUN-2024	21-DEC-2023	JP	Not Specified	JP-ASTELLAS-2023JP010397	-	-
23408664	Keytruda;Padcev	Enfortumab Vedotin-Ejfv;Pembrolizumab	Product Used For Unknown Indication;Transitional Cell Carcinoma	Pemphigoid	Serious	Other Outcomes	Female	-	19-JAN-2024	Expedited	85 YR	Not Specified	Astellas	Healthcare Professional	Not Specified	-	16-JAN-2024	17-JAN-2024	JP	Not Specified	JP-ASTELLAS-2024JP000241	-	-
23397222	-	Erdafitinib	Bladder Cancer;Renal Cancer	Pemphigoid;Paronychia;Off Label Use	Serious	Other Outcomes	Male	-	16-JAN-2024	Expedited	67 YR	Not Specified	Johnson And Johnson	Healthcare Professional	Not Specified	-	05-JAN-2024	12-JAN-2024	KR	Not Specified	KR-JNJFOC-20240103501	-	-
20633908	-	Ipilimumab	Adverse Event;Colorectal Cancer Metastatic;Product Used For Unknown Indication;Prophylaxis	Pemphigoid	Serious	Other Outcomes;Hospitalized	Female	07-MAR-2022	03-AUG-2023	Expedited	71 YR	86 KG	Bristol Myers Squibb	Healthcare Professional	Not Specified	Metformin Pamoate;Calcium Carbonate\Cholecalciferol;Clobetasol Propionate;Influenza Virus Vaccine;Repaglinide;Methotrexate;Irbesartan;Clobetasol;Aspirin;Folic Acid;Prednisone;Racecadotril;Insulin Glargine;Loperamide;Onglyza;Victoza;Metformin;Desonide	03-AUG-2023	24-MAR-2022	FR	Not Specified	FR-BRISTOL-MYERS SQUIBB COMPANY-BMS-2022-039843	-	-
13068957	-	Ipilimumab	Product Used For Unknown Indication	Pemphigoid	Serious	Other Outcomes	Male	-	26-JUL-2019	Expedited	Not Specified	Not Specified	Bristol Myers Squibb	Healthcare Professional	Not Specified	-	19-DEC-2016	28-DEC-2016	FR	Not Specified	FR-BRISTOL-MYERS SQUIBB COMPANY-BMS-2016-110874	Charlet, Riffaud L, Lafargue O, Cordoliani F, Saiag P, Lebbe C, et al.. Bullous pemphigoid with anti-CTLA4 and anti-PD-1.. Ann Dermatol Venereol. 2016;143(12):S356, P287	-
14249812	Yervoy	Ipilimumab	Malignant Melanoma;Product Used For Unknown Indication	Pemphigoid	Serious	Hospitalized;Other Outcomes	Male	06-SEP-2017	05-DEC-2017	Expedited	74 YR	Not Specified	Bristol Myers Squibb	Healthcare Professional	Not Specified	Hydrochlorothiazide\Irbesartan;Keppra;Moxonidine;Levothyroxine;Ferrous Sulfate	22-NOV-2017	05-DEC-2017	FR	Not Specified	FR-BRISTOL-MYERS SQUIBB COMPANY-BMS-2017-106761	-	-
13876760	Yervoy	Ipilimumab	Malignant Melanoma;Product Used For Unknown Indication	Lacrimation Increased;Pemphigoid;Ocular Hyperaemia;Prescribed Overdose	Serious	Other Outcomes	Female	02-NOV-2016	01-NOV-2017	Expedited	49 YR	Not Specified	Bristol Myers Squibb	Healthcare Professional	Not Specified	Allegra;Imodium Ad;Gabapentin;Vitamin B12;Pantoprazole;Welchol;Betamethasone	01-NOV-2017	17-AUG-2017	US	Not Specified	US-BRISTOL-MYERS SQUIBB COMPANY-BMS-2017-071402	-	-
13721708	Yervoy	Ipilimumab	Malignant Melanoma	Pemphigoid;Prescribed Overdose	Serious	Other Outcomes	Female	-	16-OCT-2017	Expedited	Not Specified	Not Specified	Bristol Myers Squibb	Healthcare Professional	Not Specified	-	16-OCT-2017	06-JUL-2017	US	Not Specified	US-BRISTOL-MYERS SQUIBB COMPANY-BMS-2017-058856	-	-
13498062	-	Ipilimumab	Product Used For Unknown Indication	Malignant Neoplasm Progression;Pemphigoid;Drug Ineffective	Serious	Other Outcomes	Not Specified	JUN-2016	28-APR-2017	Expedited	Not Specified	Not Specified	Bristol Myers Squibb	Healthcare Professional	Not Specified	-	21-APR-2017	28-APR-2017	GB	Not Specified	GB-BRISTOL-MYERS SQUIBB COMPANY-BMS-2017-035886	-	-
13093689	-	Ipilimumab	Acral Lentiginous Melanoma	Pemphigoid	Serious	Other Outcomes;Hospitalized	Male	-	06-JAN-2017	Expedited	72 YR	Not Specified	Bristol Myers Squibb	Healthcare Professional	Not Specified	-	29-DEC-2016	06-JAN-2017	US	Not Specified	US-BRISTOL-MYERS SQUIBB COMPANY-BMS-2016-111779	Beck KM, Dong J, Geskin LJ, Beltrani VP, Phelps RG, Carvajal RD, et al. Disease stabilization with pembrolizumab for metastatic acral melanoma in the setting of autoimmune bullous pemphigoid. Journal for ImmunoTherapy of Cancer. 2016;4(20):1-5	-
11227917	-	Ipilimumab	Malignant Melanoma	Pruritus;Pemphigoid;Infection;Fatigue;Dermatitis Bullous;Rash Erythematous	Serious	Hospitalized;Other Outcomes	Male	-	30-JUN-2015	Expedited	56 YR	Not Specified	Bristol Myers Squibb	Healthcare Professional	Not Specified	-	15-JUN-2015	30-JUN-2015	US	Not Specified	US-BRISTOL-MYERS SQUIBB COMPANY-BMS-2015-043970	Cavalcante L, Amin A, Lutzky J. Ipilimumab was safe and effective in two patients with metastatic melanoma and end stage renal disease. Cancer Management and Research. 2015;7:47-50	-
23551313	Opdivo;Yervoy	Ipilimumab;Nivolumab	Renal Cell Carcinoma	Pemphigoid	Serious	Other Outcomes	Male	JAN-2024	03-JUN-2024	Expedited	7 DEC	Not Specified	Bristol Myers Squibb	Healthcare Professional	Not Specified	-	31-MAY-2024	22-FEB-2024	JP	Not Specified	JP-BRISTOL-MYERS SQUIBB COMPANY-2024-027446	-	-
23861124	-	Ipilimumab;Nivolumab	Angiosarcoma	Pemphigoid;Off Label Use	Serious	Other Outcomes	Male	-	16-MAY-2024	Expedited	65 YR	Not Specified	Bristol Myers Squibb	Healthcare Professional	Not Specified	-	13-MAY-2024	16-MAY-2024	DE	Not Specified	DE-BRISTOL-MYERS SQUIBB COMPANY-2024-074190	Hansen I, Gebhardt C, Booken N, Schneider SW. Successful treatment of checkpoint inhibitor-associated bullous pemphigoid with dupilumab in a patient with angiosarcoma. JDDG:Journal der Deutschen Dermatologischen Gesellschaft. 2024;22(4):587-9. doi:10.1111/ddg.15340	-
23328111	-	Ipilimumab;Nivolumab	Renal Cancer	Pancytopenia;Pemphigoid	Serious	Other Outcomes	Male	-	20-MAR-2024	Expedited	67 YR	Not Specified	Bristol Myers Squibb	Healthcare Professional	Not Specified	-	20-MAR-2024	21-DEC-2023	MX	Not Specified	MX-BRISTOL-MYERS SQUIBB COMPANY-2023-183826	-	-
23274366	-	Ipilimumab;Nivolumab	Mesothelioma	Gait Disturbance;Pemphigoid	Serious	Other Outcomes	Male	2023	05-MAR-2024	Expedited	72 YR	Not Specified	Bristol Myers Squibb	Consumer	Not Specified	-	04-MAR-2024	08-DEC-2023	GB	Not Specified	GB-BRISTOL-MYERS SQUIBB COMPANY-2023-173873	-	-
21055458	Opdivo;Yervoy	Ipilimumab;Nivolumab	Non-Small Cell Lung Cancer;Non-Small Cell Lung Cancer Recurrent;Product Used For Unknown Indication	Infection;Dermatitis Bullous;Interstitial Lung Disease;Pemphigoid	Serious	Hospitalized;Other Outcomes;Died	Male	04-MAY-2022	19-DEC-2023	Expedited	54 YR	88.9 KG	Bristol Myers Squibb	Healthcare Professional	Not Specified	Epinastine;Acetaminophen;Levothyroxine;Pregabalin;Vonoprazan Fumarate;Predonine;Naproxen;Tamsulosin	12-DEC-2023	08-JUL-2022	JP	Not Specified	JP-BRISTOL-MYERS SQUIBB COMPANY-2022-067754	Fukuyama S, Okamoto T, Yano T. A case of bullous pemphigoid during nivolumab + ipilimumab combination therapy for postoperative lung cancer recurrence. Japanese Journal of Lung Cancer. 2023;63(5)	-
23234974	Opdivo;Yervoy	Ipilimumab;Nivolumab	Metastatic Malignant Melanoma	Pemphigoid	Serious	Other Outcomes	Male	JAN-2020	28-NOV-2023	Expedited	79 YR	Not Specified	Bristol Myers Squibb	Healthcare Professional	Not Specified	-	20-NOV-2023	28-NOV-2023	FR	Not Specified	FR-BRISTOL-MYERS SQUIBB COMPANY-2023-169992	Ly S. Autoimmune bullous diseases bullous pemphigoid 36th congress of the FFFCEDV (french federation for continuing education and evaluation in dermatology-venereology), dijon, march 2023 based on a communication by christophe bedane. DermatoMag. 2023;3:172-4.	-
23144026	Opdivo;Yervoy	Ipilimumab;Nivolumab	Clear Cell Renal Cell Carcinoma	Pemphigoid;Intentional Product Use Issue	Serious	Other Outcomes	Male	MAR-2022	03-NOV-2023	Expedited	76 YR	92 KG	Bristol Myers Squibb	Healthcare Professional	Not Specified	-	31-OCT-2023	03-NOV-2023	FR	Not Specified	FR-BRISTOL-MYERS SQUIBB COMPANY-2023-155429	-	-
22673645	Opdivo;Yervoy	Ipilimumab;Nivolumab	Metastatic Renal Cell Carcinoma	Pemphigoid	Serious	Hospitalized;Other Outcomes	Male	SEP-2021	05-JUL-2023	Expedited	68 YR	Not Specified	Bristol Myers Squibb	Healthcare Professional	Not Specified	-	28-JUN-2023	05-JUL-2023	JP	Not Specified	JP-BRISTOL-MYERS SQUIBB COMPANY-BMS-2022-033105	-	-
20205701	Opdivo;Yervoy	Ipilimumab;Nivolumab	Malignant Melanoma;Product Used For Unknown Indication	Pemphigoid	Serious	Other Outcomes;Hospitalized	Male	-	06-JUN-2023	Expedited	74 YR	57.5 KG	Bristol Myers Squibb	Healthcare Professional	Not Specified	Alendronate;Lansoprazole;Sulfamethoxazole\Trimethoprim;Atorvastatin	30-MAY-2023	20-DEC-2021	JP	Not Specified	JP-BRISTOL-MYERS SQUIBB COMPANY-BMS-2021-137661	Hebisawa Y, Sakamoto Y, Watanabe R, Tanaka H, Tanaka H, Oota E, et al. A case of bullous pemphigoid requiring plasma exchange during treatment with nivolumab for malignant melanoma. The 673rd Kanto Regional Meeting of the Japanese Society of Internal Medicine. 2021;39.	-
22305449	-	Ipilimumab;Nivolumab	Renal Cell Carcinoma	Pemphigoid	Serious	Other Outcomes;Hospitalized	Male	-	10-MAY-2023	Expedited	69 YR	Not Specified	Bristol Myers Squibb	Healthcare Professional	Not Specified	-	21-NOV-2022	10-MAY-2023	IL	Not Specified	IL-BRISTOL-MYERS SQUIBB COMPANY-2023-064613	Shalata W, Weissmann S, Gabay SI, Sheva K, Saleh OA, Jama AA, et al. A retrospective, single-institution experience of bullous pemphigoid as an adverse effect of immune checkpoint inhibitors. Cancers. 2022 Nov 05;14:1-20. doi:10.3390/cancers14215451.	-
21096821	Opdivo;Yervoy	Ipilimumab;Nivolumab	Malignant Melanoma	Pemphigoid;Malignant Neoplasm Progression;Diarrhoea	Serious	Other Outcomes	Male	-	23-MAR-2023	Expedited	69 YR	Not Specified	Bristol Myers Squibb	Healthcare Professional	Not Specified	-	17-MAR-2023	18-JUL-2022	JP	Not Specified	JP-BRISTOL-MYERS SQUIBB COMPANY-2022-074200	-	-
20500202	-	Ipilimumab;Nivolumab	Pleural Mesothelioma Malignant	Pemphigoid	Serious	Life Threatening;Other Outcomes	Male	-	26-JAN-2023	Expedited	75 YR	74.5 KG	Bristol Myers Squibb	Healthcare Professional	Not Specified	-	27-JAN-2023	22-FEB-2022	FR	Not Specified	FR-BRISTOL-MYERS SQUIBB COMPANY-BMS-2022-026089	-	-
21855797	-	Ipilimumab;Nivolumab	Renal Cell Carcinoma	Pemphigoid	Serious	Other Outcomes;Hospitalized	Male	-	12-JAN-2023	Expedited	9 DEC	Not Specified	Bristol Myers Squibb	Healthcare Professional	Not Specified	-	09-JAN-2023	12-JAN-2023	US	Not Specified	US-BRISTOL-MYERS SQUIBB COMPANY-2023-004717	Mazumder A, Darji K, Smith K, Guo M. Two rare cases of bullous pemphigoid associated with immune checkpoint inhibitors. BMJ Case Reports. 2022 Dec 07;15(12):1-5.doi:10.1136/bcr-2022-253059.	-
21855471	-	Ipilimumab;Nivolumab	Metastatic Malignant Melanoma	Pemphigoid	Serious	Hospitalized;Other Outcomes	Male	-	12-JAN-2023	Expedited	76 YR	Not Specified	Bristol Myers Squibb	Healthcare Professional	Not Specified	-	10-JAN-2023	12-JAN-2023	US	Not Specified	US-BRISTOL-MYERS SQUIBB COMPANY-2023-004159	Morris LM, Lewis HA, Cornelius LA, Chen DY, Rosman IS. Neutrophil-predominant bullous pemphigoid induced by checkpoint inhibitors: a case series. J Cutan Pathol. 2020;47(8):742-6.doi:10.1111/cup.13687.	-
14055987	Yervoy	Ipilimumab;Nivolumab	Malignant Melanoma;Product Used For Unknown Indication	Fall;Forearm Fracture;Malignant Neoplasm Progression;Pemphigoid;Femur Fracture	Serious	Hospitalized;Other Outcomes	Female	28-SEP-2017	20-JUL-2022	Expedited	71 YR	51 KG	Bristol Myers Squibb	Healthcare Professional	Not Specified	Calonal	12-JUL-2022	06-OCT-2017	JP	Not Specified	JP-BRISTOL-MYERS SQUIBB COMPANY-BMS-2017-089011	-	-
20302116	-	Ipilimumab;Nivolumab	Non-Small Cell Lung Cancer	Pemphigoid;Rash Pustular	Serious	Hospitalized;Other Outcomes	Male	11-OCT-2021	02-FEB-2022	Expedited	Not Specified	Not Specified	Bristol Myers Squibb	Healthcare Professional	Not Specified	-	26-JAN-2022	05-JAN-2022	US	Not Specified	US-BRISTOL-MYERS SQUIBB COMPANY-BMS-2021-107489	-	-
19932196	Opdivo;Yervoy	Ipilimumab;Nivolumab	Renal Cell Carcinoma	Pemphigoid	Serious	Other Outcomes	Male	-	06-JAN-2022	Expedited	Not Specified	Not Specified	Bristol Myers Squibb	Healthcare Professional	Not Specified	-	06-JAN-2022	08-OCT-2021	GB	Not Specified	GB-BRISTOL-MYERS SQUIBB COMPANY-BMS-2021-101133	-	-
16369905	Opdivo;Yervoy	Ipilimumab;Nivolumab	Product Used For Unknown Indication	Pemphigoid;Diarrhoea	Serious	Other Outcomes	Male	15-MAY-2019	16-NOV-2021	Expedited	Not Specified	Not Specified	Bristol Myers Squibb	Healthcare Professional	Not Specified	-	10-NOV-2021	30-MAY-2019	JP	Not Specified	JP-BRISTOL-MYERS SQUIBB COMPANY-BMS-2019-049874	-	-
19956572	-	Ipilimumab;Nivolumab	Malignant Melanoma	Pemphigoid	Serious	Other Outcomes	Not Specified	-	14-OCT-2021	Expedited	Not Specified	Not Specified	Bristol Myers Squibb	Healthcare Professional	Not Specified	-	04-OCT-2021	14-OCT-2021	US	Not Specified	US-BRISTOL-MYERS SQUIBB COMPANY-BMS-2021-102388	Barrios DM, Phillips GS, Geisler AN, Trelles SR, Markova A, Noor SJ. IgE blockade with omalizumab reduces pruritus related to immune checkpoint inhibitors and anti-HER2 therapies. Annals Of Oncology. 2021;32(6):736-45	-
19084671	-	Ipilimumab;Nivolumab	Uveal Melanoma	Pemphigoid	Serious	Other Outcomes	Female	-	01-APR-2021	Expedited	76 YR	Not Specified	Bristol Myers Squibb	Healthcare Professional	Not Specified	-	22-MAR-2021	01-APR-2021	DE	Not Specified	DE-BRISTOL-MYERS SQUIBB COMPANY-BMS-2021-031149	Sadik CD, Langan EA, Gutzmer R, Fleischer MI, Loquai C, Reinhardt L, et al. Retrospective analysis of checkpoint inhibitor therapy-associated cases of bullous pemphigoid from six german dermatology centers. Frontiers in Immunology. 2020;11:1-8	-
18414408	-	Ipilimumab;Nivolumab	Hepatocellular Carcinoma;Product Used For Unknown Indication	Pemphigoid	Serious	Other Outcomes;Hospitalized	Male	15-OCT-2020	03-FEB-2021	Expedited	55 YR	81 KG	Bristol Myers Squibb	Healthcare Professional	Not Specified	Pantoprazole;Augmentin;Fexofenadine;Hydroxyzine Hydrochloride;Alprazolam;Fexofenadine Hydrochloride;Acetaminophen;Furosemide;Albumin Human;Citalopram;Sodium Chloride;Phenergan;Entecavir;Amlodipine;Mometasone Furoate;Piperacillin And Tazobactam;Norvasc;Pantoprazole Sodium	28-JAN-2021	22-OCT-2020	HK	Not Specified	HK-BRISTOL-MYERS SQUIBB COMPANY-BMS-2020-086510	-	-
18487240	-	Ipilimumab;Nivolumab	Metastatic Malignant Melanoma	Pemphigoid	Serious	Other Outcomes	Male	-	20-NOV-2020	Expedited	65 YR	Not Specified	Bristol Myers Squibb	Healthcare Professional	Not Specified	-	13-NOV-2020	10-NOV-2020	US	Not Specified	US-BRISTOL-MYERS SQUIBB COMPANY-BMS-2020-094232	Frankel D, Banta E. Bullous pemphigoid in a patient with metastatic melanoma associated with nivolumab treatment. Annals of Allergy, Asthma and Immunology. 2020;125(5) supp55	-
18494653	Opdivo;Yervoy	Ipilimumab;Nivolumab	Pleural Mesothelioma	Intentional Product Use Issue;Pemphigoid	Serious	Other Outcomes	Male	SEP-2020	12-NOV-2020	Expedited	47 YR	Not Specified	Bristol Myers Squibb	Healthcare Professional	Not Specified	-	03-NOV-2020	12-NOV-2020	FR	Not Specified	FR-BRISTOL-MYERS SQUIBB COMPANY-BMS-2020-092557	-	-
18319493	-	Ipilimumab;Nivolumab	Metastatic Malignant Melanoma	Pemphigoid	Serious	Other Outcomes	Female	-	28-SEP-2020	Expedited	77 YR	Not Specified	Bristol Myers Squibb	Healthcare Professional	Not Specified	-	16-SEP-2020	28-SEP-2020	DE	Not Specified	DE-BRISTOL-MYERS SQUIBB COMPANY-BMS-2020-077173	Bullous pemphigoid with checkpoint-inhibitors for metastatic melanoma: report of 6 patients. Virtual Ado Congress. 2020	-
18166065	-	Ipilimumab;Nivolumab	Desmoplastic Melanoma	Off Label Use;Pemphigoid	Serious	Other Outcomes;Hospitalized	Male	-	19-AUG-2020	Expedited	82 YR	Not Specified	Bristol Myers Squibb	Healthcare Professional	Not Specified	-	10-AUG-2020	19-AUG-2020	US	Not Specified	US-BRISTOL-MYERS SQUIBB COMPANY-BMS-2020-066071	Schwartzman G, Simpson MM, Jones R, Schiavone K, Coffman M, Meyerle J. Anti-PD1 Immune Checkpoint Inhibitor-Induced Bullous Pemphigoid in Metastatic Melanoma and Non-Small Cell Lung Cancer. Curtis. 2020;105(6):E9-12	-
17725555	-	Ipilimumab;Nivolumab	Metastatic Malignant Melanoma;Osteoporosis;Product Used For Unknown Indication	Rash;Pemphigoid;Hypothyroidism;Diabetes Mellitus;Staphylococcal Bacteraemia;Off Label Use	Serious	Other Outcomes;Disabled;Hospitalized	Male	26-MAR-2018	19-MAY-2020	Expedited	65 YR	Not Specified	Bristol Myers Squibb	Healthcare Professional	Not Specified	Dulaglutide;Calcifediol;Actonel;Calcium Carbonate\Cholecalciferol	15-MAY-2020	29-APR-2020	ES	Not Specified	ES-BRISTOL-MYERS SQUIBB COMPANY-BMS-2020-033579	-	-
15449847	-	Ipilimumab;Nivolumab	Pleural Mesothelioma Malignant;Product Used For Unknown Indication	Pemphigoid	Serious	Hospitalized;Other Outcomes	Male	16-JUL-2018	17-OCT-2019	Expedited	89 YR	Not Specified	Bristol Myers Squibb	Healthcare Professional	Not Specified	Levothyroxine;Doxazosin Mesylate	17-SEP-2019	01-OCT-2018	FR	Not Specified	FR-BRISTOL-MYERS SQUIBB COMPANY-BMS-2018-078865	-	-
16778223	-	Ipilimumab;Nivolumab	Chordoma	Pemphigoid;Intentional Product Use Issue	Serious	Other Outcomes	Female	-	05-SEP-2019	Expedited	Not Specified	Not Specified	Bristol Myers Squibb	Healthcare Professional	Not Specified	-	26-AUG-2019	05-SEP-2019	US	Not Specified	US-BRISTOL-MYERS SQUIBB COMPANY-BMS-2019-085973	Hamann C, Castillo S, Mann J, Glass J, LeBlanc RE, Chapman MS. Immune-related adverse events: A new great mimicker? A case of prurigo nodularis-like bullous pemphigoid due to anti-CTLA-1 and anti-PD-1 inhibitors responding to rituximab. Journal of the American Academy of Dermatology. 2019;81 (4 Suppl 1):AB222	-
16370525	Opdivo;Yervoy	Ipilimumab;Nivolumab	Product Used For Unknown Indication	Diarrhoea;Pemphigoid	Serious	Other Outcomes	Male	15-MAY-2019	06-AUG-2019	Expedited	Not Specified	Not Specified	Bristol Myers Squibb	Healthcare Professional	Not Specified	-	06-AUG-2019	30-MAY-2019	JP	Not Specified	JP-BRISTOL-MYERS SQUIBB COMPANY-BMS-2019-051027	-	-
13067644	-	Ipilimumab;Nivolumab	Metastatic Malignant Melanoma	Pemphigoid	Serious	Other Outcomes	Male	SEP-2015	19-JUL-2019	Expedited	81 YR	Not Specified	Bristol Myers Squibb	Healthcare Professional	Not Specified	-	19-DEC-2016	28-DEC-2016	FR	Not Specified	FR-BRISTOL-MYERS SQUIBB COMPANY-BMS-2016-109801	L. Mortier C. Leblais, P. Lepesant , E. Desmedt,. Une maladie bulleuse tardive. Annales de Dermatologie et de Venereologie. 2016;143	-
16047660	Opdivo;Yervoy	Ipilimumab;Nivolumab	Mesothelioma	Pemphigoid;Pruritus;Rash Maculo-Papular;Product Use In Unapproved Indication	Serious	Hospitalized;Other Outcomes	Male	14-OCT-2016	07-MAR-2019	Expedited	Not Specified	69 KG	Bristol Myers Squibb	Healthcare Professional	Not Specified	-	28-FEB-2019	07-MAR-2019	FR	Not Specified	FR-BRISTOL-MYERS SQUIBB COMPANY-BMS-2019-021843	-	-
15044805	-	Ipilimumab;Nivolumab	Product Used For Unknown Indication;Squamous Cell Carcinoma Of Head And Neck	Pemphigoid	Serious	Other Outcomes;Hospitalized	Male	21-DEC-2017	21-JUN-2018	Expedited	54 YR	96 KG	Bristol Myers Squibb	Healthcare Professional	Not Specified	Clobetasol Propionate;Desloratadine;Betadine;Xyzal;Pantoprazole	21-DEC-2017	21-JUN-2018	CH	Not Specified	CH-BRISTOL-MYERS SQUIBB COMPANY-BMS-2017-117354	-	-
13854475	-	Ipilimumab;Nivolumab	Metastatic Malignant Melanoma;Product Used For Unknown Indication	Pemphigoid	Serious	Other Outcomes;Hospitalized	Female	21-JUN-2017	09-AUG-2017	Expedited	69 YR	80 KG	Bristol Myers Squibb	Healthcare Professional	Not Specified	Perindopril;Pantoprazole Sodium;Plavix;Bisoprolol Fumarate;Ramipril;Fluticasone Furoate	24-JUN-2017	09-AUG-2017	PL	Not Specified	PL-BRISTOL-MYERS SQUIBB COMPANY-BMS-2017-056784	-	-
13727455	-	Ipilimumab;Nivolumab	Malignant Melanoma	Pemphigoid	Serious	Other Outcomes	Not Specified	-	07-JUL-2017	Expedited	Not Specified	Not Specified	Bristol Myers Squibb	Healthcare Professional	Not Specified	-	03-JUL-2017	07-JUL-2017	AU	Not Specified	AU-BRISTOL-MYERS SQUIBB COMPANY-BMS-2017-058997	-	-
13587343	-	Ipilimumab;Nivolumab	Metastatic Malignant Melanoma;Product Used For Unknown Indication	Pemphigoid	Serious	Other Outcomes;Hospitalized	Male	08-MAY-2017	26-MAY-2017	Expedited	72 YR	65 KG	Bristol Myers Squibb	Healthcare Professional	Not Specified	-	17-MAY-2017	26-MAY-2017	DE	Not Specified	DE-BRISTOL-MYERS SQUIBB COMPANY-BMS-2017-043793	-	-
23876931	-	Nivolumab	Nasal Cavity Cancer	Pemphigoid;Condition Aggravated	Serious	Other Outcomes	Male	-	24-JUN-2024	Expedited	84 YR	Not Specified	Bristol Myers Squibb	Healthcare Professional	Not Specified	-	17-JUN-2024	21-MAY-2024	JP	Not Specified	JP-BRISTOL-MYERS SQUIBB COMPANY-2024-074954	Waki Y, Nobeyama Y, Chujo S, Asahina A. Bullous pemphigoid exacerbated by nivolumab and temporally rescued with therapeutic plasma exchange. Journal of Dermatology. 2024 May 01;51(5):e149-50. doi:10.1111/1346-8138.17044.	-
23677500	Opdivo	Nivolumab	Non-Small Cell Lung Cancer Recurrent	Pemphigoid	Serious	Other Outcomes;Hospitalized	Not Specified	-	24-JUN-2024	Expedited	Not Specified	Not Specified	Bristol Myers Squibb	Healthcare Professional	Not Specified	-	24-JUN-2024	27-MAR-2024	JP	Not Specified	JP-BRISTOL-MYERS SQUIBB COMPANY-2024-047464	-	-
23990387	-	Nivolumab	Malignant Melanoma	Bullous Erysipelas;Pemphigoid	Serious	Hospitalized;Other Outcomes	Not Specified	OCT-2021	19-JUN-2024	Expedited	74 YR	Not Specified	Bristol Myers Squibb	Healthcare Professional	Not Specified	-	11-JUN-2024	19-JUN-2024	DE	Not Specified	DE-BRISTOL-MYERS SQUIBB COMPANY-2024-095968	-	-
23704655	Opdivo	Nivolumab	Diabetes Mellitus;Gastric Cancer;Product Used For Unknown Indication	Mechanical Ileus;Pemphigoid	Serious	Other Outcomes	Male	17-DEC-2023	18-JUN-2024	Expedited	9 DEC	Not Specified	Bristol Myers Squibb	Healthcare Professional	Not Specified	Mitiglinide;Verquvo;Pitavastatin Calcium;Carvedilol;Norepinephrine;Thrombomodulin Alfa;Spironolactone;Propofol;Clopidogrel;Nesina;Fentanyl;Ts-1;Nicorandil;Losartan Potassium;Oxaliplatin;Vonoprazan Fumarate;Miglitol;Piperacillin Sodium\Tazobactam Sodium;Desloratadine	18-JUN-2024	04-APR-2024	JP	Not Specified	JP-BRISTOL-MYERS SQUIBB COMPANY-2024-043044	-	-
19669143	Opdivo	Nivolumab	Lumbar Spinal Stenosis;Malignant Melanoma	Pemphigoid	Serious	Hospitalized;Other Outcomes	Female	17-JUN-2019	04-JUN-2024	Expedited	69 YR	Not Specified	Bristol Myers Squibb	Healthcare Professional	Not Specified	Opalmon	27-MAY-2024	06-AUG-2021	JP	Not Specified	JP-BRISTOL-MYERS SQUIBB COMPANY-BMS-2021-077075	Suzuki S, et al. A case of pemphigoid during nivolumab therapy. The 59th Kitanihon Regional Meeting of the Japanese Stomatological Society 2021:64.	-
23921925	Opdivo	Nivolumab	Non-Small Cell Lung Cancer	Pemphigoid	Serious	Hospitalized;Other Outcomes	Male	DEC-2023	30-MAY-2024	Expedited	74 YR	Not Specified	Bristol Myers Squibb	Healthcare Professional	Not Specified	-	23-MAY-2024	30-MAY-2024	DE	Not Specified	DE-BRISTOL-MYERS SQUIBB COMPANY-2024-083996	-	-
22662840	Opdivo	Nivolumab	Non-Small Cell Lung Cancer Recurrent	Pemphigoid	Serious	Other Outcomes;Hospitalized	Male	JUL-2022	21-MAY-2024	Expedited	67 YR	66 KG	Bristol Myers Squibb	Healthcare Professional	Not Specified	Digoxin;Azosemide;Samsca;Febuxostat;Spironolactone	13-MAY-2024	02-JUL-2023	JP	Not Specified	JP-BRISTOL-MYERS SQUIBB COMPANY-2023-091308	Hamaguchi M, et al. A case of bullous pemphigoid during nivolumab administration. Skin Research. 2023;22(1):73.	-
23812948	Opdivo	Nivolumab	Metastatic Renal Cell Carcinoma	Pemphigoid	Serious	Other Outcomes	Male	2020	03-MAY-2024	Expedited	73 YR	Not Specified	Bristol Myers Squibb	Healthcare Professional	Not Specified	-	27-APR-2024	03-MAY-2024	JP	Not Specified	JP-BRISTOL-MYERS SQUIBB COMPANY-2024-068480	-	-
23789842	Opdivo	Nivolumab	Gastric Cancer	Pemphigoid	Serious	Other Outcomes	Not Specified	-	26-APR-2024	Expedited	Not Specified	Not Specified	Bristol Myers Squibb	Healthcare Professional	Not Specified	-	24-APR-2024	26-APR-2024	JP	Not Specified	JP-BRISTOL-MYERS SQUIBB COMPANY-2024-065690	-	-
23698396	Opdivo	Nivolumab	Gastric Cancer	Pemphigoid	Serious	Other Outcomes	Male	-	02-APR-2024	Expedited	8 DEC	Not Specified	Bristol Myers Squibb	Healthcare Professional	Not Specified	Oxaliplatin;Tipiracil Hydrochloride\Trifluridine;Capecitabine;Irinotecan Hydrochloride	25-MAR-2024	02-APR-2024	JP	Not Specified	JP-BRISTOL-MYERS SQUIBB COMPANY-2024-051293	Takao K, et al. A case of pemphigoid during administration of anti-PD-1 antibody for gastric cancer. The 96th Annual Meeting of Japanese Gastric Cancer Association. 2024;OB15-4	-
23694804	-	Nivolumab	Lung Cancer Metastatic	Pemphigoid;Psoriasis	Serious	Other Outcomes	Male	-	02-APR-2024	Expedited	70 YR	Not Specified	Bristol Myers Squibb	Healthcare Professional	Not Specified	-	25-MAR-2024	02-APR-2024	IT	Not Specified	IT-BRISTOL-MYERS SQUIBB COMPANY-2024-049825	Morelli M, Carbone ML, Scaglione GL, Scarponi C, Francesco VD, Pallotta S, et al. Identification of immunological patterns characterizing immune-related psoriasis reactions in oncological patients in therapy with anti-PD-1 checkpoint inhibitors. Frontiers in Immunology. 2024 Mar 01;15:1-14. doi:10.3389/fimmu.2024.1346687.	-
20990881	Opdivo	Nivolumab	Malignant Melanoma;Product Used For Unknown Indication	Pemphigoid;Organising Pneumonia	Serious	Life Threatening;Other Outcomes	Male	19-NOV-2019	02-APR-2024	Expedited	64 YR	Not Specified	Bristol Myers Squibb	Healthcare Professional	Not Specified	Herbals;Amlodipine;Pitavastatin Calcium;Olmesartan	25-MAR-2024	22-JUN-2022	JP	Not Specified	JP-BRISTOL-MYERS SQUIBB COMPANY-2022-060525	Fukuchi K, Maruyama C, Kasuya A, Fujiyama T, Shimauchi T, Ito T, et al. Bullous pemphigoid after nivolumab therapy with increased Th2/Th1 ratio in the blood. The Japanese Journal of Dermatology. 2022; 132(5):1293	-
18733687	Opdivo	Nivolumab	Gastric Cancer	Pemphigoid	Serious	Hospitalized;Other Outcomes	Male	04-MAR-2020	01-APR-2024	Expedited	7 DEC	Not Specified	Bristol Myers Squibb	Healthcare Professional	Not Specified	-	25-MAR-2024	13-JAN-2021	JP	Not Specified	JP-BRISTOL-MYERS SQUIBB COMPANY-BMS-2021-002538	Nagai K, et al. A case of bullous pemphigoid developing 7 months after completion of nivolumab therapy for gastric cancer. The 290th Hokkaido Regional Meeting of the Japanese Society of Internal Medicine 2020;1.	-
23688331	-	Nivolumab	Metastatic Malignant Melanoma	Pemphigoid;Immune-Mediated Nephritis;Dizziness;Dyspnoea;Immune-Mediated Dermatitis	Serious	Other Outcomes	Male	-	29-MAR-2024	Non-Expedited	80 YR	Not Specified	Bristol Myers Squibb	Healthcare Professional	Not Specified	-	20-MAR-2024	29-MAR-2024	US	Not Specified	US-BRISTOL-MYERS SQUIBB COMPANY-2024-050271	Samlowski W. The effect of non-overlapping somatic mutations in BRAF, NRAS, NF1, or CKIT on the incidence and outcome of brain metastases during immune checkpoint inhibitor therapy of metastatic melanoma. Cancers. 2024 Jan 30;16(3):1-12. doi:10.3390/cancers16030594.	-
23684114	Opdivo	Nivolumab	Skin Cancer	Weight Fluctuation;Off Label Use;Decubitus Ulcer;Pemphigoid	Serious	Hospitalized;Other Outcomes	Male	NOV-2023	29-MAR-2024	Expedited	77 YR	Not Specified	Bristol Myers Squibb	Consumer	Not Specified	-	22-MAR-2024	28-MAR-2024	US	Not Specified	US-BRISTOL-MYERS SQUIBB COMPANY-2024-047026	-	-
19877603	Opdivo	Nivolumab	Metastatic Renal Cell Carcinoma	Pemphigoid;Erythema	Serious	Hospitalized;Other Outcomes	Male	DEC-2017	27-MAR-2024	Expedited	70 YR	Not Specified	Bristol Myers Squibb	Healthcare Professional	Not Specified	Levetiracetam;Pazopanib Hydrochloride;Hydroxyzine Hydrochloride;Magnesium Oxide;Lansoprazole;Rebamipide;Ticlopidine Hydrochloride;Urso;Prednisolone;Clostridium Butyricum Spores Strain M-55;Ezetimibe;Furosemide	20-MAR-2024	24-SEP-2021	JP	Not Specified	JP-BRISTOL-MYERS SQUIBB COMPANY-BMS-2021-096126	Takada M, et al. A case of nivolumab-induced bullous pemphigoid. The 395th Annual Joint Regional Meeting of Fukushima, Yamagata, and Miyagi of Japanese Dermatological Association. 2021;4.	-
22817969	Opdivo	Nivolumab	Malignant Melanoma;Non-Small Cell Lung Cancer Recurrent	Pemphigoid	Serious	Other Outcomes	Male	-	05-MAR-2024	Expedited	81 YR	Not Specified	Bristol Myers Squibb	Healthcare Professional	Not Specified	-	26-FEB-2024	14-AUG-2023	JP	Not Specified	JP-BRISTOL-MYERS SQUIBB COMPANY-2023-096212	-	-
23180473	Opdivo	Nivolumab	Gastric Cancer;Product Used For Unknown Indication	Tri-Iodothyronine Decreased;Thyroxine Decreased;Pemphigoid;Blood Thyroid Stimulating Hormone Increased	Serious	Other Outcomes	Not Specified	-	12-FEB-2024	Expedited	Not Specified	Not Specified	Bristol Myers Squibb	Healthcare Professional	Not Specified	Linagliptin	12-FEB-2024	14-NOV-2023	JP	Not Specified	JP-BRISTOL-MYERS SQUIBB COMPANY-2023-162605	-	-
23467969	-	Nivolumab	Metastatic Malignant Melanoma	Pemphigoid	Serious	Other Outcomes	Male	-	01-FEB-2024	Non-Expedited	75 YR	Not Specified	Bristol Myers Squibb	Healthcare Professional	Not Specified	-	24-JAN-2024	01-FEB-2024	US	Not Specified	US-BRISTOL-MYERS SQUIBB COMPANY-2024-015919	Gandarillas S, Newland ES, Toppmeyer D, Stephenson R, Denzin L, Dasgeb B. HLA inherence as a potential parameter in checkpoint inhibitor-associated autoimmune adverse event assessment. Frontiers in Medicine. 2024 Jan 08;10:1-12. doi:10.3389/fmed.2023.1288844.	-
23466419	-	Nivolumab	Metastatic Malignant Melanoma	Pemphigoid	Serious	Other Outcomes	Male	-	01-FEB-2024	Non-Expedited	79 YR	Not Specified	Bristol Myers Squibb	Healthcare Professional	Not Specified	-	24-JAN-2024	01-FEB-2024	US	Not Specified	US-BRISTOL-MYERS SQUIBB COMPANY-2024-015921	Gandarillas S, Newland ES, Toppmeyer D, Stephenson R, Denzin L, Dasgeb B. HLA inherence as a potential parameter in checkpoint inhibitor-associated autoimmune adverse event assessment. Frontiers in Medicine. 2024 Jan 08;10:1-12. doi:10.3389/fmed.2023.1288844.	-
23463055	-	Nivolumab	Metastatic Malignant Melanoma	Pemphigoid	Serious	Other Outcomes	Female	-	31-JAN-2024	Non-Expedited	66 YR	Not Specified	Bristol Myers Squibb	Healthcare Professional	Not Specified	-	24-JAN-2024	31-JAN-2024	US	Not Specified	US-BRISTOL-MYERS SQUIBB COMPANY-2024-013427	Gandarillas S, Newland ES, Toppmeyer D, Stephenson R, Denzin L, Dasgeb B. HLA inherence as a potential parameter in checkpoint inhibitor-associated autoimmune adverse event assessment. Frontiers in Medicine. 2024 Jan 08;10:1-12. doi:10.3389/fmed.2023.1288844.	-
23348542	Opdivo	Nivolumab	Metastatic Renal Cell Carcinoma	Pemphigoid	Serious	Other Outcomes;Hospitalized	Male	-	28-DEC-2023	Expedited	85 YR	Not Specified	Bristol Myers Squibb	Healthcare Professional	Not Specified	-	26-DEC-2023	28-DEC-2023	JP	Not Specified	JP-BRISTOL-MYERS SQUIBB COMPANY-2023-146533	Syukuya R, Hirasawa Y, Ikeda S, Kato S, Shukuya T, Yamashita A. Clinical and pathological study of 17 cases in which skin eruptions appeared or exacerbated during treatment with immune checkpoint inhibitors. Japanese Journal of Clinical Dermatology. 2023;77(10):757-65.	-
23070930	Opdivo	Nivolumab	Metastatic Renal Cell Carcinoma	Pemphigoid	Serious	Other Outcomes;Hospitalized	Male	-	28-DEC-2023	Expedited	75 YR	Not Specified	Bristol Myers Squibb	Healthcare Professional	Not Specified	-	26-DEC-2023	16-OCT-2023	JP	Not Specified	JP-BRISTOL-MYERS SQUIBB COMPANY-2023-146593	Shukuya R, Hirasawa Y, Ikeda S, Kato S, Shukuya T, Yamashita A. Clinical and pathological discussion on 17 cases with appeared/aggravated skin eruption due to immune checkpoint inhibitor. Japanese Journal of Clinical Dermatology. 2023;77(10):757-65.	-
23178474	Opdivo	Nivolumab	Non-Small Cell Lung Cancer Recurrent	Pemphigoid	Serious	Other Outcomes	Female	-	27-DEC-2023	Expedited	82 YR	Not Specified	Bristol Myers Squibb	Healthcare Professional	Not Specified	-	26-DEC-2023	13-NOV-2023	JP	Not Specified	JP-BRISTOL-MYERS SQUIBB COMPANY-2023-161898	Sugawara Y, et al. A case of bullous pemphigoid 6 years after nivolumab initiation. The 908th Tokyo Regional Meeting of the Japanese Dermatological Association [section meeting of 4 districts]. 2023;16.	-
23269813	-	Nivolumab	Clear Cell Renal Cell Carcinoma	Immune-Mediated Hypothyroidism;Off Label Use;Pemphigoid;Hyperthyroidism	Serious	Other Outcomes	Male	-	07-DEC-2023	Expedited	60 YR	Not Specified	Bristol Myers Squibb	Healthcare Professional	Not Specified	-	27-NOV-2023	07-DEC-2023	IT	Not Specified	IT-BRISTOL-MYERS SQUIBB COMPANY-2023-175721	Liguori L, Luciano A, Polcaro G, Ottaiano A, Cascella M, Perri F, et al. Prior anti-angiogenic TKI-based treatment as potential predisposing factor to nivolumab-mediated recurrent thyroid disorder adverse events in mRCC patients: a case series. Biomedicines. 2023 Nov 04;11:1-12. doi:10.3390/biomedicines11112974.	-
22381364	Opdivo	Nivolumab	Malignant Melanoma;Product Used For Unknown Indication	Osteonecrosis;Pemphigoid	Serious	Other Outcomes	Female	01-OCT-2019	04-DEC-2023	Expedited	76 YR	42 KG	Bristol Myers Squibb	Healthcare Professional	Not Specified	Lansoprazole;Eldecalcitol;Roxithromycin;Bilastine;Nicotinamide;Otezla;Prednisolone;Mirtazapine;Flunitrazepam	27-NOV-2023	30-MAY-2023	JP	Not Specified	JP-BRISTOL-MYERS SQUIBB COMPANY-2023-075759	-	-
12608368	-	Nivolumab	Non-Small Cell Lung Cancer Metastatic	Pemphigoid	Serious	Other Outcomes	Male	-	21-NOV-2023	Non-Expedited	85 YR	Not Specified	Bristol Myers Squibb	Healthcare Professional	Not Specified	-	13-NOV-2023	29-JUL-2016	US	Not Specified	US-BRISTOL-MYERS SQUIBB COMPANY-BMS-2016-062695	Naidoo J, Schindler K, Querfeld C, Busam K, Cunningham J, Page DB, et al. Autoimmune bullous skin disorders with immune checkpoint inhibitors targeting PD-1 and PD-L1. Cancer Immunology Research. 2016 Feb 29;4(5):383-9. doi:10.1158/2326-6066.CIR-15-0123.	-
12608376	-	Nivolumab	Metastatic Malignant Melanoma	Pemphigoid	Serious	Other Outcomes	Male	-	20-NOV-2023	Non-Expedited	80 YR	Not Specified	Bristol Myers Squibb	Healthcare Professional	Not Specified	-	13-NOV-2023	29-JUL-2016	US	Not Specified	US-BRISTOL-MYERS SQUIBB COMPANY-BMS-2016-062302	Naidoo J, Schindler K, Querfeld C, Busam K, Cunningham J, Page DB, et al. Autoimmune bullous skin disorders with immune checkpoint inhibitors targeting PD-1 and PD-L1. Cancer Immunology Research. 2016 Feb 29;4(5):383-9. doi:10.1158/2326-6066.CIR-15-0123.	-
23183807	-	Nivolumab	Lung Adenocarcinoma	Pemphigoid	Serious	Other Outcomes	Male	-	14-NOV-2023	Expedited	66 YR	Not Specified	Bristol Myers Squibb	Healthcare Professional	Not Specified	-	06-NOV-2023	14-NOV-2023	JP	Not Specified	JP-BRISTOL-MYERS SQUIBB COMPANY-2023-160523	Ohtakara K, Nakao M, Muramatsu H, Suzuki K. Nineteen-month immunity to adverse radiation effects following 5-fraction re-radiosurgery with 43.6 Gy for local progression after prior 3-fraction radiosurgery for brain metastasis from pan-negative lung adenocarcinoma. Cureus. 2023 Oct 02;15(10):1-12. doi:10.7759/cureus.46374.	-
23148450	-	Nivolumab	Lung Neoplasm Malignant	Pemphigoid	Serious	Other Outcomes	Male	-	06-NOV-2023	Expedited	67 YR	Not Specified	Bristol Myers Squibb	Healthcare Professional	Not Specified	-	01-NOV-2023	06-NOV-2023	JP	Not Specified	JP-BRISTOL-MYERS SQUIBB COMPANY-2023-157246	Hamaguchi M, Ohara Y, Nakajima M, Oiso N, Akashi Y, Tamura T. A case of bullous pemphigoid during applying nivolumab. Skin Research. 2022 Jan 01;22(2): 114-8.	-
23123729	-	Nivolumab	Hepatic Neoplasm	Pemphigoid;Off Label Use	Serious	Other Outcomes	Male	-	30-OCT-2023	Expedited	64 YR	Not Specified	Bristol Myers Squibb	Healthcare Professional	Not Specified	-	18-OCT-2023	30-OCT-2023	ES	Not Specified	ES-BRISTOL-MYERS SQUIBB COMPANY-2023-153327	Alamon-Reig F, Bosch-Amate X, Giavedon P, Nikolaou V, Mangas C, Apalla Z, et al. Use of omalizumab is associated with improvement of pruritic skin disorders induced by immune checkpoint inhibitors: a retrospective cohort from the european task force of dermatology for cancer patients. Journal of the American Academy of Dermatology. 2023;doi:10.1016/j.jaad.2023.10.012.	-
23123575	-	Nivolumab	Lung Neoplasm	Pemphigoid	Serious	Other Outcomes	Male	-	30-OCT-2023	Expedited	70 YR	Not Specified	Bristol Myers Squibb	Healthcare Professional	Not Specified	-	18-OCT-2023	30-OCT-2023	ES	Not Specified	ES-BRISTOL-MYERS SQUIBB COMPANY-2023-153329	Alamon-Reig F, Bosch-Amate X, Giavedon P, Nikolaou V, Mangas C, Apalla Z, et al. Use of omalizumab is associated with improvement of pruritic skin disorders induced by immune checkpoint inhibitors: a retrospective cohort from the european task force of dermatology for cancer patients. Journal of the American Academy of Dermatology. 2023;doi:10.1016/j.jaad.2023.10.012.	-
17940685	-	Nivolumab	Anaemia;Atrial Fibrillation;Basal Cell Carcinoma;Diabetes Mellitus;Diabetes Mellitus Inadequate Control;Graves' Disease;Hypertension;Product Used For Unknown Indication	Atrial Fibrillation;Graves' Disease;Pemphigoid	Serious	Hospitalized;Died;Other Outcomes	Female	08-MAR-2019	30-OCT-2023	Expedited	69 YR	107 KG	Bristol Myers Squibb	Healthcare Professional	Not Specified	Furosemide;Lercanidipine Hydrochloride;Kardegic;Levothyroxine;Hydrocortisone;Ferrous Sulfate;Amiodarone;Carbimazole;Insulin Nos;Metformin Hydrochloride\Vildagliptin;Bisoprolol;Potassium Chloride;Metformin Hydrochloride;Atenolol	27-OCT-2023	24-JUN-2020	FR	Not Specified	FR-BRISTOL-MYERS SQUIBB COMPANY-BMS-2020-049554	-	-
21957139	Opdivo	Nivolumab	Gastric Cancer	Lichenoid Keratosis;Pemphigoid	Serious	Other Outcomes;Hospitalized	Female	-	24-OCT-2023	Expedited	71 YR	Not Specified	Bristol Myers Squibb	Healthcare Professional	Not Specified	-	20-OCT-2023	06-FEB-2023	JP	Not Specified	JP-BRISTOL-MYERS SQUIBB COMPANY-2023-016804	Ikeda Y, Hirasawa Y, Ikeda S. A case of bullous pemphigoid with various concurrent immune-related adverse events during nivolumab therapy. Rinsho Derma (Tokyo). 2022;64(13):2147-50.	-
22651385	Opdivo	Nivolumab	Oesophageal Carcinoma;Product Used For Unknown Indication	Pemphigoid	Serious	Other Outcomes	Male	-	26-SEP-2023	Expedited	76 YR	Not Specified	Bristol Myers Squibb	Healthcare Professional	Not Specified	Bepotastine Besylate;Loperamide Hydrochloride;Miya-Bm	26-SEP-2023	28-JUN-2023	JP	Not Specified	JP-BRISTOL-MYERS SQUIBB COMPANY-2023-091191	-	-
22958961	-	Nivolumab	Oropharyngeal Squamous Cell Carcinoma;Product Used For Unknown Indication	Off Label Use;Pemphigoid;Condition Aggravated	Serious	Other Outcomes	Male	AUG-2022	19-SEP-2023	Expedited	61 YR	Not Specified	Bristol Myers Squibb	Healthcare Professional	Not Specified	Duloxetine;Omeprazole;Aspirin;Hydroxyzine;Gabapentin;Pilocarpine;Lactulose	13-SEP-2023	19-SEP-2023	US	Not Specified	US-BRISTOL-MYERS SQUIBB COMPANY-2023-132503	Olsen E, Svoboda SA, Saikaly SK, Missall TA, Motaparthi K. Delayed onset of bullous pemphigoid secondary to nivolumab. Cureus. 2023 Aug 09;15(8):1-7. doi:10.7759/cureus.43230.	-
22956948	-	Nivolumab	Oropharyngeal Squamous Cell Carcinoma;Product Used For Unknown Indication	Pemphigoid;Off Label Use	Serious	Other Outcomes	Male	MAY-2020	19-SEP-2023	Expedited	61 YR	Not Specified	Bristol Myers Squibb	Healthcare Professional	Not Specified	Hydroxyzine;Gabapentin;Lactulose;Aspirin;Pilocarpine;Omeprazole;Duloxetine	13-SEP-2023	19-SEP-2023	US	Not Specified	US-BRISTOL-MYERS SQUIBB COMPANY-2023-131162	Olsen E, Svoboda SA, Saikaly SK, Missall TA, Motaparthi K. Delayed onset of bullous pemphigoid secondary to nivolumab. Cureus. 2023 Aug 09;15(8):1-7. doi:10.7759/cureus.43230.	-
22931815	-	Nivolumab	Malignant Melanoma	Pemphigoid	Serious	Other Outcomes	Male	-	11-SEP-2023	Expedited	78 YR	Not Specified	Bristol Myers Squibb	Healthcare Professional	Not Specified	-	06-SEP-2023	11-SEP-2023	CA	Not Specified	CA-BRISTOL-MYERS SQUIBB COMPANY-2023-127596	Fournier C, Hirsch I, Spreafico A, Butler MO, Dhani N, Sauder MB. Dupilumab as a treatment for cutaneous immune-related adverse events induced by immune checkpoint inhibitors: a case series and review of the literature. SAGE Open Medical Case Reports. 2023;11:1-4. doi:10.1177/2050313X231195462.	-
22302030	Opdivo	Nivolumab	Renal Cancer Metastatic	Pemphigoid	Serious	Other Outcomes	Male	-	08-AUG-2023	Expedited	Not Specified	Not Specified	Bristol Myers Squibb	Consumer	Not Specified	-	07-AUG-2023	10-MAY-2023	US	Not Specified	US-BRISTOL-MYERS SQUIBB COMPANY-2023-065295	-	-
20554252	Opdivo	Nivolumab	Malignant Melanoma	Pemphigoid;Lichenoid Keratosis	Serious	Other Outcomes	Female	-	18-JUL-2023	Expedited	58 YR	Not Specified	Bristol Myers Squibb	Healthcare Professional	Not Specified	-	13-JUL-2023	04-MAR-2022	JP	Not Specified	JP-BRISTOL-MYERS SQUIBB COMPANY-BMS-2022-032237	-	-
20556393	Opdivo	Nivolumab	Metastatic Renal Cell Carcinoma	Pemphigoid	Serious	Hospitalized;Other Outcomes	Male	-	17-JUL-2023	Expedited	74 YR	Not Specified	Bristol Myers Squibb	Healthcare Professional	Not Specified	-	13-JUL-2023	05-MAR-2022	JP	Not Specified	JP-BRISTOL-MYERS SQUIBB COMPANY-BMS-2022-032229	-	-
22703015	-	Nivolumab	Lung Adenocarcinoma	Immune-Mediated Lung Disease;Pemphigoid	Serious	Other Outcomes	Male	-	13-JUL-2023	Expedited	57 YR	Not Specified	Bristol Myers Squibb	Healthcare Professional	Not Specified	-	10-JUL-2023	13-JUL-2023	ES	Not Specified	ES-BRISTOL-MYERS SQUIBB COMPANY-2023-097515	Corbella-Bagot L, Gil-Lianes J, Fernandez-Vela J, Marti-Marti I, Alegre-Fernandez M, Fuertes I, et al. Case report: localized bullous pemphigoid induced by local triggers: a case series and a proposal for diagnostic criteria based on a literature review. Frontiers in Immunology. 2023 Jun 02;14:1-12. doi:10.3389/fimmu.2023.1160779.	-
22677543	Opdivo	Nivolumab	Head And Neck Cancer	Gastric Ulcer Haemorrhage;Pemphigoid	Serious	Hospitalized;Other Outcomes	Female	MAY-2023	10-JUL-2023	Expedited	65 YR	Not Specified	Bristol Myers Squibb	Healthcare Professional	Not Specified	-	06-JUL-2023	06-JUL-2023	JP	Not Specified	JP-BRISTOL-MYERS SQUIBB COMPANY-2023-094975	-	-
22616873	Opdivo	Nivolumab	Head And Neck Cancer	Pemphigoid	Serious	Other Outcomes	Female	-	28-JUN-2023	Expedited	6 DEC	Not Specified	Bristol Myers Squibb	Healthcare Professional	Not Specified	-	27-JUN-2023	19-JUN-2023	JP	Not Specified	JP-BRISTOL-MYERS SQUIBB COMPANY-2023-085214	Yoshimoto N. Skin disease of recent topics: Immune checkpoint inhibitor-related subepidermal blistering skin disease. Japanese Journal of Clinical Dermatology. 2023;77(5): 17-20.	-
21467291	Opdivo	Nivolumab	Lung Neoplasm Malignant;Non-Small Cell Lung Cancer	Pemphigoid;Condition Aggravated	Serious	Other Outcomes	Male	-	20-JUN-2023	Expedited	8 DEC	Not Specified	Bristol Myers Squibb	Consumer	Not Specified	-	16-JUN-2023	17-OCT-2022	KR	Not Specified	KR-BRISTOL-MYERS SQUIBB COMPANY-2022-117550	-	-
22542201	Opdivo	Nivolumab	Salivary Gland Cancer	Pemphigoid	Serious	Hospitalized;Other Outcomes	Male	FEB-2023	09-JUN-2023	Expedited	74 YR	92 KG	Bristol Myers Squibb	Healthcare Professional	Not Specified	-	08-JUN-2023	09-JUN-2023	FR	Not Specified	FR-BRISTOL-MYERS SQUIBB COMPANY-2023-081779	-	-
21868299	Opdivo	Nivolumab	Metastatic Malignant Melanoma;Product Used For Unknown Indication;Urinary Tract Disorder	Pemphigoid	Serious	Other Outcomes	Male	SEP-2022	05-JUN-2023	Expedited	73 YR	73.48 KG	Bristol Myers Squibb	Consumer	Not Specified	Ergocalciferol;Fludrocortisone;Cranberry;Gabapentin;Baclofen;Rosuvastatin;Potassium;Warfarin;Vitamin C;Biotin;Alpha Lipoic Acid	05-JUN-2023	16-JAN-2023	US	Not Specified	US-BRISTOL-MYERS SQUIBB COMPANY-2023-003907	-	-
22517880	Opdivo	Nivolumab	Non-Small Cell Lung Cancer	Pemphigoid	Serious	Hospitalized;Other Outcomes	Male	24-JAN-2022	04-JUN-2023	Expedited	72 YR	82 KG	Bristol Myers Squibb	Healthcare Professional	Not Specified	-	25-MAY-2023	04-JUN-2023	CZ	Not Specified	CZ-BRISTOL-MYERS SQUIBB COMPANY-2023-076777	-	-
22373391	Opdivo	Nivolumab	Renal Cell Carcinoma	Lichen Planus;Renal Cancer Metastatic;Pemphigoid	Serious	Other Outcomes	Male	-	26-MAY-2023	Expedited	54 YR	Not Specified	Bristol Myers Squibb	Healthcare Professional	Not Specified	-	18-MAY-2023	26-MAY-2023	PL	Not Specified	PL-BRISTOL-MYERS SQUIBB COMPANY-2023-072162	-	-
22368747	-	Nivolumab	Gastric Cancer	Pemphigoid	Serious	Other Outcomes	Female	-	25-MAY-2023	Expedited	69 YR	Not Specified	Bristol Myers Squibb	Healthcare Professional	Not Specified	-	22-MAY-2023	25-MAY-2023	JP	Not Specified	JP-BRISTOL-MYERS SQUIBB COMPANY-2023-073884	Jun C, Yamauchi S, Yube Y, Egawa H, Yoshimoto Y, Kubota A, et al. Pathological complete response with nivolumab for recurrence of liver metastasis after gastrectomy of gastric cancer. Surgical Case Reports. 2023 May 19;9(86):1-7. doi:10.1186/s40792-023-01668-x.	-
22361890	-	Nivolumab	Malignant Melanoma	Pemphigoid	Serious	Other Outcomes	Male	-	24-MAY-2023	Expedited	70 YR	Not Specified	Bristol Myers Squibb	Healthcare Professional	Not Specified	-	15-AUG-2022	24-MAY-2023	DE	Not Specified	DE-BRISTOL-MYERS SQUIBB COMPANY-2023-072861	Schauer F, Rafei-Shamsabadi D, Mai S, Mai Y, Izumi K, Meiss F, et al. Hemidesmosomal reactivity and treatment recommendations in immune checkpoint inhibitor-induced bullous pemphigoid-a retrospective, monocentric study. Frontiers In Immunology. 2022 Jul 22;13:1-9. doi:10.3389/fimmu.2022.953546.	-
22361835	-	Nivolumab	Nodular Melanoma	Alopecia Areata;Immune-Mediated Nephritis;Immune-Mediated Hepatitis;Pemphigoid	Serious	Other Outcomes	Male	-	24-MAY-2023	Expedited	62 YR	Not Specified	Bristol Myers Squibb	Healthcare Professional	Not Specified	-	15-AUG-2022	24-MAY-2023	DE	Not Specified	DE-BRISTOL-MYERS SQUIBB COMPANY-2022-090740	Schauer F, Rafei-Shamsabadi D, Mai S, Mai Y, Izumi K, Meiss F, et al. Hemidesmosomal reactivity and treatment recommendations in immune checkpoint inhibitor-induced bullous pemphigoid-a retrospective, monocentric study. Frontiers In Immunology. 2022 Jul 22;13:1-9. doi:10.3389/fimmu.2022.953546.	-
22321064	-	Nivolumab	Metastatic Malignant Melanoma	Pemphigoid	Serious	Other Outcomes	Male	-	15-MAY-2023	Expedited	58 YR	Not Specified	Bristol Myers Squibb	Healthcare Professional	Not Specified	-	08-MAY-2023	15-MAY-2023	IT	Not Specified	IT-BRISTOL-MYERS SQUIBB COMPANY-2023-066115	Chersi F, Conforti C, Zalaudek I, Bazzacco G, Zelin E, Meo ND. Clinical and dermoscopical presentation of nivolumab-induced pemphigoid in a metastatic melanoma patient. Melanoma Research. 2023;33:262-3. doi:10.1097/CMR.0000000000000876.	-
22313036	Opdivo	Nivolumab	Renal Cancer	Pemphigoid;Off Label Use	Serious	Hospitalized;Other Outcomes	Male	28-APR-2022	12-MAY-2023	Expedited	46 YR	Not Specified	Bristol Myers Squibb	Healthcare Professional	Not Specified	-	11-MAY-2023	12-MAY-2023	PT	Not Specified	PT-BRISTOL-MYERS SQUIBB COMPANY-2023-067172	-	-
22305701	Opdivo	Nivolumab	Non-Small Cell Lung Cancer	Pemphigoid;Pneumonitis	Serious	Other Outcomes;Hospitalized	Female	01-FEB-2023	10-MAY-2023	Expedited	54 YR	Not Specified	Bristol Myers Squibb	Healthcare Professional	Not Specified	-	03-MAY-2023	10-MAY-2023	RO	Not Specified	RO-BRISTOL-MYERS SQUIBB COMPANY-2023-064370	-	-
22252525	-	Nivolumab	Metastatic Malignant Melanoma;Product Used For Unknown Indication	Pemphigoid	Serious	Other Outcomes;Hospitalized	Female	-	26-APR-2023	Expedited	69 YR	Not Specified	Bristol Myers Squibb	Healthcare Professional	Not Specified	Pantoprazole;Perindopril;Amlodipine;Bisoprolol;Aspirin	17-APR-2023	26-APR-2023	PL	Not Specified	PL-BRISTOL-MYERS SQUIBB COMPANY-2023-055796	Slowinska M, Maciag A, Rozmus N, Paluchowska E, Owczarek W. Management of dermatological adverse events during nivolumab treatment. Oncology in Clinical Practice. 2017;13(6):301-7. doi:10.5603/OCP.2017.0033.	-
16829844	-	Nivolumab	Metastatic Renal Cell Carcinoma	Pemphigoid;Chronic Kidney Disease;Off Label Use	Serious	Other Outcomes	Male	-	21-APR-2023	Expedited	62 YR	Not Specified	Bristol Myers Squibb	Healthcare Professional	Not Specified	-	17-APR-2023	19-SEP-2019	US	Not Specified	US-BRISTOL-MYERS SQUIBB COMPANY-BMS-2019-090015	Palla AR, Smith E, Doll D. Bullous pemphigoid associated with the 480-mg nivolumab dose in a patient with metastatic renal cell carcinoma. Immunotherapy. 2019 Aug 29;11(14):1187-92. doi:10.2217/imt-2019-0027.	-
21959041	Opdivo	Nivolumab	Gastric Cancer	Pemphigoid	Serious	Hospitalized;Other Outcomes	Male	-	05-APR-2023	Expedited	78 YR	Not Specified	Bristol Myers Squibb	Healthcare Professional	Not Specified	-	29-MAR-2023	06-FEB-2023	JP	Not Specified	JP-BRISTOL-MYERS SQUIBB COMPANY-2023-016774	Ikeda Y, Hirasawa Y, Ikeda S. A case of bullous pemphigoid with various concurrent immune-related adverse events during nivolumab therapy. Rinsho Derma. 2022; 64(13): 2147-50.	-
21964343	Opdivo	Nivolumab	Metastatic Renal Cell Carcinoma	Immune-Mediated Lung Disease;Immune-Mediated Uveitis;Immune-Mediated Hypothyroidism;Immune-Mediated Adrenal Insufficiency;Pemphigoid	Serious	Hospitalized;Other Outcomes	Male	-	04-APR-2023	Expedited	66 YR	Not Specified	Bristol Myers Squibb	Healthcare Professional	Not Specified	-	29-MAR-2023	07-FEB-2023	JP	Not Specified	JP-BRISTOL-MYERS SQUIBB COMPANY-2023-016595	Ikeda Y, Hirasawa Y, Ikeda S. A case of bullous pemphigoid with various concurrent immune-related adverse events during nivolumab therapy. Rinsho Derma. 2022;64(13):2147-50.	-
21745825	Opdivo	Nivolumab	Renal Cancer Metastatic	Pemphigoid	Serious	Hospitalized;Other Outcomes	Not Specified	NOV-2022	15-MAR-2023	Expedited	Not Specified	Not Specified	Bristol Myers Squibb	Consumer	Not Specified	-	16-MAR-2023	19-DEC-2022	AR	Not Specified	AR-BRISTOL-MYERS SQUIBB COMPANY-2022-153549	-	-
22070662	Opdivo	Nivolumab	Malignant Melanoma	Pemphigoid	Serious	Other Outcomes	Male	-	07-MAR-2023	Expedited	70 YR	Not Specified	Bristol Myers Squibb	Healthcare Professional	Not Specified	-	02-MAR-2023	07-MAR-2023	FR	Not Specified	FR-BRISTOL-MYERS SQUIBB COMPANY-2023-032787	-	-
22057423	-	Nivolumab	Transitional Cell Carcinoma	Pemphigoid	Serious	Other Outcomes	Male	-	03-MAR-2023	Non-Expedited	73 YR	Not Specified	Bristol Myers Squibb	Healthcare Professional	Not Specified	-	15-AUG-2022	03-MAR-2023	US	Not Specified	US-BRISTOL-MYERS SQUIBB COMPANY-2023-030739	Bur D, Patel AB, Nelson K, Huen A, Pacha O, Phillips R, et al. A retrospective case series of 20 patients with immunotherapy-induced bullous pemphigoid with emphasis on management outcomes. Journal of the American Academy of Dermatology. 2022;doi:10.1016/j.jaad.2022.08.001.	-
22057360	-	Nivolumab	Transitional Cell Carcinoma	Pemphigoid	Serious	Other Outcomes	Male	-	03-MAR-2023	Non-Expedited	68 YR	Not Specified	Bristol Myers Squibb	Healthcare Professional	Not Specified	-	15-AUG-2022	03-MAR-2023	US	Not Specified	US-BRISTOL-MYERS SQUIBB COMPANY-2023-030738	Bur D, Patel AB, Nelson K, Huen A, Pacha O, Phillips R, et al. A retrospective case series of 20 patients with immunotherapy-induced bullous pemphigoid with emphasis on management outcomes. Journal of the American Academy of Dermatology. 2022;doi:10.1016/j.jaad.2022.08.001.	-
22057307	-	Nivolumab	Renal Cell Carcinoma	Pemphigoid	Serious	Other Outcomes	Male	-	03-MAR-2023	Expedited	78 YR	Not Specified	Bristol Myers Squibb	Healthcare Professional	Not Specified	-	15-AUG-2022	03-MAR-2023	US	Not Specified	US-BRISTOL-MYERS SQUIBB COMPANY-2023-030737	Bur D, Patel AB, Nelson K, Huen A, Pacha O, Phillips R, et al. A retrospective case series of 20 patients with immunotherapy-induced bullous pemphigoid with emphasis on management outcomes. Journal of the American Academy of Dermatology. 2022;doi:10.1016/j.jaad.2022.08.001.	-
22057261	-	Nivolumab	Renal Cell Carcinoma	Pemphigoid	Serious	Other Outcomes	Male	-	03-MAR-2023	Expedited	70 YR	Not Specified	Bristol Myers Squibb	Healthcare Professional	Not Specified	-	15-AUG-2022	03-MAR-2023	US	Not Specified	US-BRISTOL-MYERS SQUIBB COMPANY-2023-030736	Bur D, Patel AB, Nelson K, Huen A, Pacha O, Phillips R, et al. A retrospective case series of 20 patients with immunotherapy-induced bullous pemphigoid with emphasis on management outcomes. Journal of the American Academy of Dermatology. 2022;doi:10.1016/j.jaad.2022.08.001.	-
22056358	-	Nivolumab	Malignant Melanoma	Pemphigoid	Serious	Other Outcomes	Male	-	02-MAR-2023	Expedited	87 YR	Not Specified	Bristol Myers Squibb	Healthcare Professional	Not Specified	-	15-AUG-2022	02-MAR-2023	US	Not Specified	US-BRISTOL-MYERS SQUIBB COMPANY-2023-030735	Bur D, Patel AB, Nelson K, Huen A, Pacha O, Phillips R, et al. A retrospective case series of 20 patients with immunotherapy-induced bullous pemphigoid with emphasis on management outcomes. Journal of the American Academy of Dermatology. 2022;doi:10.1016/j.jaad.2022.08.001.	-
22056326	-	Nivolumab	Malignant Melanoma	Pemphigoid	Serious	Other Outcomes	Male	-	02-MAR-2023	Expedited	65 YR	Not Specified	Bristol Myers Squibb	Healthcare Professional	Not Specified	-	15-AUG-2022	02-MAR-2023	US	Not Specified	US-BRISTOL-MYERS SQUIBB COMPANY-2023-030733	Bur D, Patel AB, Nelson K, Huen A, Pacha O, Phillips R, et al. A retrospective case series of 20 patients with immunotherapy-induced bullous pemphigoid with emphasis on management outcomes. Journal of the American Academy of Dermatology. 2022;doi:10.1016/j.jaad.2022.08.001.	-
22056296	-	Nivolumab	Non-Small Cell Lung Cancer	Pemphigoid	Serious	Other Outcomes	Male	-	02-MAR-2023	Expedited	69 YR	Not Specified	Bristol Myers Squibb	Healthcare Professional	Not Specified	-	15-AUG-2022	02-MAR-2023	US	Not Specified	US-BRISTOL-MYERS SQUIBB COMPANY-2023-030732	Bur D, Patel AB, Nelson K, Huen A, Pacha O, Phillips R, et al. A retrospective case series of 20 patients with immunotherapy-induced bullous pemphigoid with emphasis on management outcomes. Journal of the American Academy of Dermatology. 2022;doi:10.1016/j.jaad.2022.08.001.	-
22056249	-	Nivolumab	Malignant Melanoma	Pemphigoid	Serious	Other Outcomes	Male	-	02-MAR-2023	Expedited	58 YR	Not Specified	Bristol Myers Squibb	Healthcare Professional	Not Specified	-	15-AUG-2022	02-MAR-2023	US	Not Specified	US-BRISTOL-MYERS SQUIBB COMPANY-2022-091663	Bur D, Patel AB, Nelson K, Huen A, Pacha O, Phillips R, et al. A retrospective case series of 20 patients with immunotherapy-induced bullous pemphigoid with emphasis on management outcomes. Journal of the American Academy of Dermatology. 2022;doi:10.1016/j.jaad.2022.08.001.	-
21568969	Opdivo	Nivolumab	Head And Neck Cancer	Pemphigoid	Serious	Other Outcomes	Male	-	06-FEB-2023	Expedited	60 YR	Not Specified	Bristol Myers Squibb	Healthcare Professional	Not Specified	-	06-FEB-2023	08-NOV-2022	JP	Not Specified	JP-BRISTOL-MYERS SQUIBB COMPANY-2022-134165	-	-
20099393	-	Nivolumab	Malignant Melanoma;Product Used For Unknown Indication	Pruritus;Pemphigoid	Serious	Other Outcomes;Hospitalized	Male	OCT-2021	03-FEB-2023	Expedited	59 YR	Not Specified	Bristol Myers Squibb	Healthcare Professional	Not Specified	Prednisone	01-FEB-2023	22-NOV-2021	FR	Not Specified	FR-BRISTOL-MYERS SQUIBB COMPANY-BMS-2021-123915	-	-
21889621	Opdivo	Nivolumab	Malignant Melanoma	Skin Disorder;Rash Erythematous;Pemphigoid	Serious	Hospitalized;Other Outcomes	Male	-	23-JAN-2023	Expedited	8 DEC	Not Specified	Bristol Myers Squibb	Healthcare Professional	Not Specified	-	16-JAN-2023	20-JAN-2023	JP	Not Specified	JP-BRISTOL-MYERS SQUIBB COMPANY-2023-008933	Murakami H, et al. Care and skills for adverse drug reaction to cancer medication-immune check point inhibitor-induced skin disorder. Lifeline 21 Advanced Medical Care of Cancer. 2022;46:49-51.	-
21852366	-	Nivolumab	Metastatic Malignant Melanoma	Pemphigoid;Vitiligo	Serious	Hospitalized;Life Threatening;Other Outcomes	Female	-	12-JAN-2023	Expedited	7 DEC	Not Specified	Bristol Myers Squibb	Healthcare Professional	Not Specified	-	09-JAN-2023	12-JAN-2023	US	Not Specified	US-BRISTOL-MYERS SQUIBB COMPANY-2023-003334	Mazumder A, Darji K, Smith K, Guo M. Two rare cases of bullous pemphigoid associated with immune checkpoint inhibitors. BMJ Case Reports. 2022 Dec 07;15(12):1-5.doi:10.1136/bcr-2022-253059.	-
21851596	-	Nivolumab	Metastatic Renal Cell Carcinoma	Pemphigoid;Transient Acantholytic Dermatosis	Serious	Other Outcomes	Male	-	12-JAN-2023	Expedited	73 YR	Not Specified	Bristol Myers Squibb	Healthcare Professional	Not Specified	-	09-JAN-2023	12-JAN-2023	US	Not Specified	US-BRISTOL-MYERS SQUIBB COMPANY-2023-004065	Khazaeli M, Grover R, Pei S. Concomitant nivolumab associated Grover disease and bullous pemphigoid in a patient with metastatic renal cell carcinoma. Journal of Cutaneous Pathology. 2023 Jan 05. doi: 10.1111/cup.14383	-
21828305	Opdivo	Nivolumab	Non-Small Cell Lung Cancer;Product Used For Unknown Indication	Metabolic Acidosis;Acute Kidney Injury;Mucosal Inflammation;Pemphigoid;Dermatitis;Thyroiditis	Serious	Hospitalized;Other Outcomes	Male	2021	11-JAN-2023	Expedited	73 YR	Not Specified	Bristol Myers Squibb	Healthcare Professional	Not Specified	Phenprocoumon;Tamsulosin;Pregabalin;Olodaterol Hydrochloride\Tiotropium Bromide Monohydrate;Novalgin (Metamizole Sodium);Rosuvastatin Calcium;Cholecalciferol;Clobetasol;Sertraline Hydrochloride;Euthyrox;Albuterol;Atrovent;Remeron	03-JAN-2023	06-JAN-2023	CH	Not Specified	CH-BRISTOL-MYERS SQUIBB COMPANY-2023-001823	-	-
19983627	Opdivo	Nivolumab	Malignant Melanoma;Product Used For Unknown Indication	Pemphigoid	Serious	Other Outcomes	Male	APR-2021	14-DEC-2022	Expedited	71 YR	105 KG	Bristol Myers Squibb	Healthcare Professional	Not Specified	Hydrochlorothiazide\Irbesartan;Cholecalciferol;Tamsulosin Hydrochloride;Pravastatin Sodium;Bisoprolol Fumarate;Xarelto	12-DEC-2022	22-OCT-2021	FR	Not Specified	FR-BRISTOL-MYERS SQUIBB COMPANY-BMS-2021-108368	-	-
21183207	Opdivo	Nivolumab	Metastatic Renal Cell Carcinoma	Pemphigoid	Serious	Other Outcomes	Male	-	13-DEC-2022	Expedited	55 YR	Not Specified	Bristol Myers Squibb	Healthcare Professional	Not Specified	-	13-DEC-2022	08-AUG-2022	JP	Not Specified	JP-BRISTOL-MYERS SQUIBB COMPANY-2022-085391	M Fujiwara, et al. A case of bullous pemphigoid after nivolumab administration. The 902nd Tokyo Divisional Meeting of the Japanese Dermatological Association. 2022;8	-
21120821	Opdivo	Nivolumab	Gastric Cancer	Pemphigoid	Serious	Other Outcomes	Not Specified	-	10-DEC-2022	Expedited	Not Specified	Not Specified	Bristol Myers Squibb	Healthcare Professional	Not Specified	-	10-DEC-2022	22-JUL-2022	JP	Not Specified	JP-BRISTOL-MYERS SQUIBB COMPANY-2022-077402	-	-
21667152	Opdivo	Nivolumab	Metastatic Renal Cell Carcinoma	General Physical Health Deterioration;Pemphigoid	Serious	Other Outcomes;Died	Male	-	06-DEC-2022	Expedited	55 YR	Not Specified	Bristol Myers Squibb	Healthcare Professional	Not Specified	-	05-DEC-2022	01-DEC-2022	JP	Not Specified	JP-BRISTOL-MYERS SQUIBB COMPANY-2022-145617	Suenaga A, et al. A case of bullous pemphigoid during the use of nivolumab. The Nishinihon Journal of Dermatology. 2022; 84(5): 463-4.	-
21620025	-	Nivolumab	Non-Small Cell Lung Cancer	Pemphigoid	Serious	Other Outcomes	Female	13-JUL-2022	21-NOV-2022	Expedited	62 YR	Not Specified	Bristol Myers Squibb	Consumer	Not Specified	-	14-NOV-2022	21-NOV-2022	FR	Not Specified	FR-BRISTOL-MYERS SQUIBB COMPANY-2022-137446	-	-
21359715	-	Nivolumab	Malignant Melanoma	Type 1 Diabetes Mellitus;Diabetic Hyperglycaemic Coma;Pemphigoid	Serious	Hospitalized;Other Outcomes;Life Threatening	Male	2020	14-NOV-2022	Expedited	73 YR	Not Specified	Bristol Myers Squibb	Healthcare Professional	Not Specified	-	10-NOV-2022	21-SEP-2022	DE	Not Specified	DE-BRISTOL-MYERS SQUIBB COMPANY-2022-108437	Hauser C. Autoimmune-mediated bullous pemphigoid and hyperglycaemic coma during adjuvant nivolumab therapy. ADO Congress. 2022; e119-	-
20894212	Opdivo	Nivolumab	Malignant Neoplasm Of Unknown Primary Site;Product Used For Unknown Indication	Pemphigoid	Serious	Hospitalized;Other Outcomes	Female	11-MAR-2022	10-NOV-2022	Expedited	55 YR	Not Specified	Bristol Myers Squibb	Healthcare Professional	Not Specified	Oxycodone;Metgluco;Linagliptin;Magnesium Oxide;Symproic;Repaglinide;Calcium Carbonate\Cholecalciferol\Magnesium Carbonate	10-NOV-2022	31-MAY-2022	JP	Not Specified	JP-BRISTOL-MYERS SQUIBB COMPANY-2022-048183	-	-
18550287	Opdivo	Nivolumab	Metastatic Renal Cell Carcinoma	Thyroiditis;Pemphigoid	Serious	Hospitalized;Other Outcomes	Male	06-NOV-2020	10-NOV-2022	Expedited	73 YR	Not Specified	Bristol Myers Squibb	Healthcare Professional	Not Specified	-	01-NOV-2022	26-NOV-2020	JP	Not Specified	JP-BRISTOL-MYERS SQUIBB COMPANY-BMS-2020-100013	-	-
16814775	Opdivo	Nivolumab	Gastric Cancer	Pemphigoid	Serious	Other Outcomes	Male	22-AUG-2019	06-NOV-2022	Expedited	69 YR	Not Specified	Bristol Myers Squibb	Healthcare Professional	Not Specified	-	01-NOV-2022	17-SEP-2019	JP	Not Specified	JP-BRISTOL-MYERS SQUIBB COMPANY-BMS-2019-084127	-	-
21555357	Opdivo	Nivolumab	Malignant Melanoma	Pemphigoid;Vitiligo	Serious	Other Outcomes	Female	-	04-NOV-2022	Expedited	69 YR	Not Specified	Bristol Myers Squibb	Healthcare Professional	Not Specified	-	01-NOV-2022	04-NOV-2022	BG	Not Specified	BG-BRISTOL-MYERS SQUIBB COMPANY-2022-131244	-	-
20575621	Opdivo	Nivolumab	Metastatic Renal Cell Carcinoma;Product Used For Unknown Indication	Acquired Epidermolysis Bullosa;Blister;Acarodermatitis;Pemphigoid	Serious	Other Outcomes	Male	08-OCT-2021	29-OCT-2022	Expedited	81 YR	65 KG	Bristol Myers Squibb	Healthcare Professional	Not Specified	Denosumab;Difluprednate;Rupafin;Levetiracetam;Calcium Carbonate\Cholecalciferol\Magnesium Carbonate	29-OCT-2022	10-MAR-2022	JP	Not Specified	JP-BRISTOL-MYERS SQUIBB COMPANY-BMS-2022-034186	-	-
20577448	-	Nivolumab	Laryngeal Cancer;Pharyngeal Cancer;Product Used For Unknown Indication;Squamous Cell Carcinoma Of Head And Neck	Pemphigoid;Skin Toxicity	Serious	Other Outcomes	Male	JUL-2021	24-OCT-2022	Expedited	63 YR	Not Specified	Bristol Myers Squibb	Healthcare Professional	Not Specified	Esomeprazole Sodium;Indapamide\Perindopril Arginine;Herbals\Saw Palmetto;Metformin Pamoate;Tahor	24-OCT-2022	10-MAR-2022	FR	Not Specified	FR-BRISTOL-MYERS SQUIBB COMPANY-BMS-2022-031901	-	-
20903478	-	Nivolumab	Non-Small Cell Lung Cancer	Toxicity To Various Agents;Pemphigoid	Serious	Other Outcomes;Hospitalized	Male	09-MAR-2022	19-OCT-2022	Expedited	78 YR	Not Specified	Bristol Myers Squibb	Healthcare Professional	Not Specified	-	19-OCT-2022	01-JUN-2022	FR	Not Specified	FR-BRISTOL-MYERS SQUIBB COMPANY-2022-041464	-	-
21454077	-	Nivolumab	Metastatic Renal Cell Carcinoma	Pemphigoid	Serious	Other Outcomes	Male	2017	13-OCT-2022	Expedited	58 YR	Not Specified	Bristol Myers Squibb	Healthcare Professional	Not Specified	-	10-OCT-2022	13-OCT-2022	FR	Not Specified	FR-BRISTOL-MYERS SQUIBB COMPANY-2022-119348	Mari R, Guerin M, Vicier C, Walz J, Bonnet N, Pignot G, et al. Durable disease control and refractory bullous pemphigoid after immune checkpoint inhibitor discontinuation in metastatic renal cell carcinoma: a case report. Frontiers in Immunology. 2022 Sep 16; 13: 1-6. 10.3389/fimmu.2022.984132	-
21401353	-	Nivolumab	Renal Cell Carcinoma	Pemphigoid	Serious	Other Outcomes	Not Specified	-	03-OCT-2022	Expedited	Not Specified	Not Specified	Bristol Myers Squibb	Healthcare Professional	Not Specified	-	26-SEP-2022	03-OCT-2022	US	Not Specified	US-BRISTOL-MYERS SQUIBB COMPANY-2022-112054	Shah R, Bhate C, Hernandez A, Ho HC. Lichen planus pemphigoides: a unique form of bulus and lichenoid eruptions secondary to nivolumab. American Journal of Dermatopathology. 2022 Sep 01; 44(S1): S13-4.	-
20138569	Opdivo	Nivolumab	Oropharyngeal Cancer	Pemphigoid;Physical Deconditioning	Serious	Other Outcomes;Hospitalized	Female	11-OCT-2019	07-SEP-2022	Expedited	71 YR	Not Specified	Bristol Myers Squibb	Healthcare Professional	Not Specified	-	02-SEP-2022	02-DEC-2021	JP	Not Specified	JP-BRISTOL-MYERS SQUIBB COMPANY-BMS-2021-064042	-	-
21220324	Opdivo	Nivolumab	Lung Adenocarcinoma;Product Used For Unknown Indication	Pemphigoid	Serious	Hospitalized;Other Outcomes	Male	JAN-2022	30-AUG-2022	Expedited	70 YR	55 KG	Bristol Myers Squibb	Healthcare Professional	Not Specified	Prednisolone Sodium Metazoate;Doliprane;Clobetasol Propionate;Xolair;Oxycodone	19-AUG-2022	17-AUG-2022	FR	Not Specified	FR-BRISTOL-MYERS SQUIBB COMPANY-2022-090620	-	-
19965861	Opdivo	Nivolumab	Gastric Cancer	Lichen Planus;Drug Eruption;Pemphigoid	Serious	Other Outcomes	Female	-	23-AUG-2022	Expedited	81 YR	Not Specified	Bristol Myers Squibb	Consumer	Not Specified	-	16-AUG-2022	18-OCT-2021	JP	Not Specified	JP-BRISTOL-MYERS SQUIBB COMPANY-BMS-2021-106425	-	-
19160255	Opdivo	Nivolumab	Malignant Melanoma	Pemphigoid	Serious	Died;Other Outcomes	Male	JUN-2020	10-AUG-2022	Expedited	72 YR	100 KG	Bristol Myers Squibb	Healthcare Professional	Not Specified	-	09-AUG-2022	20-APR-2021	FR	Not Specified	FR-BRISTOL-MYERS SQUIBB COMPANY-BMS-2021-037314	-	-
21190917	-	Nivolumab	Naevoid Melanoma	Pemphigoid	Serious	Other Outcomes;Hospitalized	Male	-	09-AUG-2022	Expedited	12 YR	Not Specified	Bristol Myers Squibb	Healthcare Professional	Not Specified	-	01-AUG-2022	09-AUG-2022	US	Not Specified	US-BRISTOL-MYERS SQUIBB COMPANY-2022-084250	Mueller K, Cordisco M, Scott G, Plovanich M. A case of severe nivolumab-induced lichen planus pemphigoides in a child with metastatic spitzoid melanoma. Pediatric Dermatology. 2022;	-
20959943	Opdivo	Nivolumab	Non-Small Cell Lung Cancer Recurrent	Pemphigoid	Serious	Other Outcomes	Female	-	08-AUG-2022	Expedited	80 YR	Not Specified	Bristol Myers Squibb	Healthcare Professional	Not Specified	-	04-AUG-2022	15-JUN-2022	JP	Not Specified	JP-BRISTOL-MYERS SQUIBB COMPANY-2022-056487	Kiyohara Y, et al. Skin conditioning. the way of proceeding/advising skin care that textbooks don't teach!(2) measures against skin trouble in cancer treatment. The Journal of Practical Pharmacy. 2022; 73(6): 1814-7.	-
21148103	-	Nivolumab	Diabetes Mellitus;Hypertension;Product Used For Unknown Indication;Renal Cancer	Pemphigoid	Serious	Other Outcomes	Female	08-APR-2022	29-JUL-2022	Expedited	85 YR	Not Specified	Bristol Myers Squibb	Healthcare Professional	Not Specified	Kardegic;Vildagliptin;Levothyroxine	26-JUL-2022	29-JUL-2022	FR	Not Specified	FR-BRISTOL-MYERS SQUIBB COMPANY-2022-080306	-	-
18601807	Opdivo	Nivolumab	Oesophageal Carcinoma	Pemphigoid;Immune-Mediated Hypothyroidism;Skin Disorder	Serious	Hospitalized;Other Outcomes	Male	02-JUL-2020	28-JUL-2022	Expedited	60 YR	54 KG	Bristol Myers Squibb	Healthcare Professional	Not Specified	-	22-JUL-2022	10-DEC-2020	JP	Not Specified	JP-BRISTOL-MYERS SQUIBB COMPANY-BMS-2020-105304	Morita R, Ishikawa T, Sakakida T, Asaeda K, Kobayashi R, Miyazaki H, et al. Clinical profile and treatment outcomes of esophageal cancer patients treated with nivolumab: a real world data. Annals of Oncology 2021;32(S4):S328.	-
21108352	Opdivo	Nivolumab	Renal Cell Carcinoma Recurrent	Rash Pruritic;Pemphigoid	Serious	Other Outcomes	Male	14-JAN-2022	27-JUL-2022	Expedited	Not Specified	68 KG	Bristol Myers Squibb	Healthcare Professional	Not Specified	-	22-JUL-2022	20-JUL-2022	FR	Not Specified	FR-BRISTOL-MYERS SQUIBB COMPANY-2022-076856	-	-
20992368	Opdivo	Nivolumab	Gastric Cancer	Rash;Pemphigoid	Serious	Other Outcomes	Male	-	26-JUL-2022	Expedited	69 YR	Not Specified	Bristol Myers Squibb	Healthcare Professional	Not Specified	-	22-JUL-2022	22-JUN-2022	JP	Not Specified	JP-BRISTOL-MYERS SQUIBB COMPANY-2022-060985	Furuya Y. A case of gastric cancer and oesophageal carcinoma presenting with pemphigoid during nivolumab. The 43rd Annual Meeting of Japanese Research Society of Surgical Cancer Immunology. 2022; 119	-
21059346	-	Nivolumab	Metastatic Squamous Cell Carcinoma	Transient Acantholytic Dermatosis;Pemphigoid	Serious	Other Outcomes	Male	JUL-2020	22-JUL-2022	Expedited	78 YR	Not Specified	Bristol Myers Squibb	Healthcare Professional	Not Specified	-	28-JUN-2022	08-JUL-2022	FR	Not Specified	FR-BRISTOL-MYERS SQUIBB COMPANY-2022-071096	Jendoubi F, Sibaud V, Meyer N, Tournier E, Fortenfant F, Livideanu C. et al. Bullous pemphigoid associated with grover disease: a specific toxicity of anti-PD-1 therapies?. International Journal of Dermatology. 2022; 61: 200-2. 10.1111/ijd.16068	-
21059229	-	Nivolumab	Metastatic Malignant Melanoma	Pemphigoid;Transient Acantholytic Dermatosis	Serious	Other Outcomes	Male	MAR-2020	08-JUL-2022	Expedited	72 YR	Not Specified	Bristol Myers Squibb	Healthcare Professional	Not Specified	-	28-JUN-2022	08-JUL-2022	FR	Not Specified	FR-BRISTOL-MYERS SQUIBB COMPANY-2022-066898	Jendoubi F, Sibaud V, Meyer N, Tournier E, Fortenfant F, Livideanu C. et al. Bullous pemphigoid associated with grover disease: a specific toxicity of anti-PD-1 therapies?. International Journal of Dermatology. 2022; 61: 200-2. 10.1111/ijd.16068	-
20986308	Opdivo	Nivolumab	Gastric Cancer	Lichen Planus;Pemphigoid	Serious	Other Outcomes	Male	-	08-JUL-2022	Expedited	61 YR	Not Specified	Bristol Myers Squibb	Healthcare Professional	Not Specified	-	30-JUN-2022	21-JUN-2022	JP	Not Specified	JP-BRISTOL-MYERS SQUIBB COMPANY-2022-059974	Kobayashi E. 2 Cases of lichen planus pemphigoides possibly induced by anti-PD-1 antibody. The Japanese Journal of Dermatology. 2022; 132(5): 1311	-
20203903	Opdivo	Nivolumab	Non-Small Cell Lung Cancer Recurrent	Pemphigoid	Serious	Other Outcomes	Male	-	07-JUL-2022	Expedited	8 DEC	Not Specified	Bristol Myers Squibb	Healthcare Professional	Not Specified	-	28-JUN-2022	19-DEC-2021	JP	Not Specified	JP-BRISTOL-MYERS SQUIBB COMPANY-BMS-2021-137333	-	-
21025232	Opdivo	Nivolumab	Gastric Cancer;Product Used For Unknown Indication	Lichen Planus;Pemphigoid	Serious	Hospitalized;Other Outcomes	Male	-	30-JUN-2022	Expedited	Not Specified	Not Specified	Bristol Myers Squibb	Healthcare Professional	Not Specified	Vonoprazan Fumarate	20-JUN-2022	30-JUN-2022	JP	Not Specified	JP-BRISTOL-MYERS SQUIBB COMPANY-BMS-2021-007400	Komatsuzaki Y. A case of lichen planus pemphigoides during nivolumab. Rinsho Derma. 2022; 64(4): 564-8.	-
21025092	Opdivo	Nivolumab	Malignant Melanoma	Pemphigoid	Serious	Other Outcomes	Male	-	30-JUN-2022	Expedited	68 YR	Not Specified	Bristol Myers Squibb	Healthcare Professional	Not Specified	-	20-JUN-2022	30-JUN-2022	JP	Not Specified	JP-BRISTOL-MYERS SQUIBB COMPANY-2022-063778	Senda A, et al.. A case of non-bullous pemphigoid during nivolumab administration. Skin Research. 2022;21(1):68-69	-
21009137	-	Nivolumab	Malignant Melanoma	Pemphigoid	Serious	Other Outcomes	Male	-	27-JUN-2022	Expedited	76 YR	Not Specified	Bristol Myers Squibb	Healthcare Professional	Not Specified	-	13-JUN-2022	27-JUN-2022	IT	Not Specified	IT-BRISTOL-MYERS SQUIBB COMPANY-2022-057448	Bruni M, Moar A, Schena D, Girolomoni G. A case of nivolumab-induced bullous pemphigoid successfully treated with dupilumab. Dermatology Online Journal. 2022; 28(2): 1-6. 10.5070/D328257396	-
21000864	-	Nivolumab	Product Used For Unknown Indication	Pemphigoid	Serious	Other Outcomes	Male	-	24-JUN-2022	Non-Expedited	80 YR	Not Specified	Bristol Myers Squibb	Healthcare Professional	Not Specified	-	13-JUN-2022	24-JUN-2022	US	Not Specified	US-BRISTOL-MYERS SQUIBB COMPANY-2022-058241	Gotera N, Weilg P, Heleno C, Ferrari-Gabilondo N. A case of bullous pemphigoid associated with nivolumab therapy. Cureus. 2022; 14(5): 1-8. 10.7759/cureus.24804	-
20888016	Opdivo	Nivolumab	Cardiovascular Event Prophylaxis;Dyslipidaemia;Hypertension;Immune-Mediated Hypothyroidism;Product Used For Unknown Indication;Renal Cancer Metastatic	Pemphigoid	Serious	Other Outcomes;Hospitalized	Male	24-AUG-2021	07-JUN-2022	Expedited	52 YR	94 KG	Bristol Myers Squibb	Healthcare Professional	Not Specified	Rosuvastatin;Amlodipine;Levothyroxine;Atarax;Kardegic	03-JUN-2022	29-MAY-2022	FR	Not Specified	FR-BRISTOL-MYERS SQUIBB COMPANY-2022-047004	-	-
20869662	-	Nivolumab	Squamous Cell Carcinoma Of Lung	Pemphigoid	Serious	Other Outcomes	Male	DEC-2021	25-MAY-2022	Expedited	77 YR	85 KG	Bristol Myers Squibb	Healthcare Professional	Not Specified	-	18-MAY-2022	25-MAY-2022	FR	Not Specified	FR-BRISTOL-MYERS SQUIBB COMPANY-2022-043319	-	-
20836530	Opdivo	Nivolumab	Hypertension;Metastatic Malignant Melanoma	Pemphigoid	Serious	Hospitalized;Other Outcomes	Male	AUG-2021	17-MAY-2022	Expedited	86 YR	71 KG	Bristol Myers Squibb	Healthcare Professional	Not Specified	Perindopril	12-MAY-2022	17-MAY-2022	FR	Not Specified	FR-BRISTOL-MYERS SQUIBB COMPANY-2022-039708	-	-
16029871	Opdivo	Nivolumab	Non-Small Cell Lung Cancer Recurrent	Pemphigoid	Serious	Other Outcomes	Male	22-JUN-2018	22-APR-2022	Expedited	72 YR	50 KG	Bristol Myers Squibb	Healthcare Professional	Not Specified	-	19-APR-2022	04-MAR-2019	JP	Not Specified	JP-BRISTOL-MYERS SQUIBB COMPANY-BMS-2019-021423	-	-
18875247	Opdivo	Nivolumab	Head And Neck Cancer	Pemphigoid	Serious	Other Outcomes;Hospitalized	Not Specified	-	15-APR-2022	Expedited	Not Specified	Not Specified	Bristol Myers Squibb	Healthcare Professional	Not Specified	-	01-APR-2022	10-FEB-2021	JP	Not Specified	JP-BRISTOL-MYERS SQUIBB COMPANY-BMS-2021-013132	Inoue H, et al.A case of bullous pemphigoid immediately after administration of a double-dose of nivolumab.. Head and Neck Cancer.. 2021; 47(2): 0-025.	-
20660357	-	Nivolumab	Metastatic Malignant Melanoma	Pemphigoid	Serious	Other Outcomes;Hospitalized	Male	SEP-2020	10-APR-2022	Expedited	83 YR	Not Specified	Bristol Myers Squibb	Healthcare Professional	Not Specified	-	21-MAR-2022	31-MAR-2022	DE	Not Specified	DE-BRISTOL-MYERS SQUIBB COMPANY-2022-010406	Article cannot be requested due to no citation	-
16863719	Opdivo	Nivolumab	Head And Neck Cancer	Pemphigoid;Malignant Neoplasm Progression;Myocarditis;Hepatic Function Abnormal;Adrenal Insufficiency;Renal Impairment;Endocrine Test Abnormal	Serious	Life Threatening;Other Outcomes;Hospitalized	Male	-	15-MAR-2022	Expedited	61 YR	Not Specified	Bristol Myers Squibb	Healthcare Professional	Not Specified	Cetuximab;Paclitaxel	10-MAR-2022	27-SEP-2019	JP	Not Specified	JP-BRISTOL-MYERS SQUIBB COMPANY-BMS-2019-091210	-	-
20578764	-	Nivolumab	Malignant Melanoma	Blister;Urticaria;Rash;Pemphigoid;Erythema Multiforme	Serious	Required Intervention;Hospitalized	Male	30-DEC-2020	10-MAR-2022	Direct	71 YR	110 KG	Fda-Ctu	Healthcare Professional	Not Specified	-	-	10-MAR-2022	Not Specified	Not Specified	-	-	-
20529879	Opdivo	Nivolumab	Gastric Cancer	Pemphigoid	Serious	Other Outcomes	Female	DEC-2020	01-MAR-2022	Expedited	70 YR	Not Specified	Bristol Myers Squibb	Healthcare Professional	Not Specified	-	22-FEB-2022	01-MAR-2022	JP	Not Specified	JP-BRISTOL-MYERS SQUIBB COMPANY-BMS-2021-104837	-	-
20496350	-	Nivolumab	Malignant Melanoma	Monoclonal B-Cell Lymphocytosis;Pemphigoid;Chronic Lymphocytic Leukaemia	Serious	Other Outcomes	Male	-	21-FEB-2022	Expedited	81 YR	Not Specified	Bristol Myers Squibb	Healthcare Professional	Not Specified	-	10-FEB-2022	21-FEB-2022	US	Not Specified	US-BRISTOL-MYERS SQUIBB COMPANY-BMS-2022-021862	Jamali A, Nemovi K, Kaur J, Dasanu CA. Development of monoclonal B-cell lymphocytosis shortly after treatment with nivolumab and subsequent progression to chronic lymphocytic leukemia. Journal of Oncology Pharmacy Practice. 2022;1-4	-
20493992	Opdivo	Nivolumab	Head And Neck Cancer	Pemphigoid	Serious	Other Outcomes	Male	-	21-FEB-2022	Expedited	8 DEC	Not Specified	Bristol Myers Squibb	Healthcare Professional	Not Specified	-	14-FEB-2022	21-FEB-2022	JP	Not Specified	JP-BRISTOL-MYERS SQUIBB COMPANY-BMS-2022-024154	Kaneko S, et al. A case of bullous pemphigoid initially considered as severe drug eruption after nivolumab administration. The 4th Chugoku-Shikoku Regional Meeting of The Japanese Society of Allergology. 2022;5	-
16684535	Opdivo	Nivolumab	Non-Small Cell Lung Cancer Recurrent;Type 2 Diabetes Mellitus	Chest Pain;Hypothyroidism;Nasopharyngitis;Pemphigoid;Immune-Mediated Hyperthyroidism;Blood Thyroid Stimulating Hormone Increased	Serious	Other Outcomes	Male	04-AUG-2016	09-FEB-2022	Expedited	64 YR	Not Specified	Bristol Myers Squibb	Healthcare Professional	Not Specified	Insulin Nos	31-JAN-2022	08-AUG-2019	JP	Not Specified	JP-BRISTOL-MYERS SQUIBB COMPANY-BMS-2018-122901	-	-
20439433	-	Nivolumab	Renal Cell Carcinoma	Pemphigoid	Serious	Other Outcomes	Male	-	07-FEB-2022	Expedited	65 YR	Not Specified	Bristol Myers Squibb	Healthcare Professional	Not Specified	-	26-JAN-2022	07-FEB-2022	US	Not Specified	US-BRISTOL-MYERS SQUIBB COMPANY-BMS-2022-017640	Lo JJ, Heberton MM, Pacha O, Huen AO, Patel AB. Biologic therapies for checkpoint inhibitor-induced cutaneous toxicities: A single-institution study of 17 consecutively treated patients. Supportive Care in Cancer. 2022;30(2):989-94	-
20439432	-	Nivolumab	Metastatic Malignant Melanoma	Pemphigoid	Serious	Other Outcomes	Male	-	07-FEB-2022	Expedited	65 YR	Not Specified	Bristol Myers Squibb	Healthcare Professional	Not Specified	-	26-JAN-2022	07-FEB-2022	US	Not Specified	US-BRISTOL-MYERS SQUIBB COMPANY-BMS-2022-017638	Lo JJ, Heberton MM, Pacha O, Huen AO, Patel AB. Biologic therapies for checkpoint inhibitor-induced cutaneous toxicities: A single-institution study of 17 consecutively treated patients. Supportive Care in Cancer. 2022;30(2):989-94	-
20439235	-	Nivolumab	Metastatic Malignant Melanoma	Pemphigoid	Serious	Other Outcomes	Male	-	07-FEB-2022	Expedited	58 YR	Not Specified	Bristol Myers Squibb	Healthcare Professional	Not Specified	-	26-JAN-2022	07-FEB-2022	US	Not Specified	US-BRISTOL-MYERS SQUIBB COMPANY-BMS-2022-017639	Lo JJ, Heberton MM, Pacha O, Huen AO, Patel AB. Biologic therapies for checkpoint inhibitor-induced cutaneous toxicities: A single-institution study of 17 consecutively treated patients. Supportive Care in Cancer. 2022;30(2):989-94	-
20437876	-	Nivolumab	Transitional Cell Carcinoma	Pemphigoid	Serious	Other Outcomes	Male	-	07-FEB-2022	Expedited	74 YR	Not Specified	Bristol Myers Squibb	Healthcare Professional	Not Specified	-	26-JAN-2022	07-FEB-2022	US	Not Specified	US-BRISTOL-MYERS SQUIBB COMPANY-BMS-2022-012678	Lo JJ, Heberton MM, Pacha O, Huen AO, Patel AB. Biologic therapies for checkpoint inhibitor-induced cutaneous toxicities: A single-institution study of 17 consecutively treated patients. Supportive Care in Cancer. 2022;30(2):989-94	-
20151348	Opdivo	Nivolumab	Head And Neck Cancer	Pemphigoid	Serious	Hospitalized;Other Outcomes	Female	28-MAR-2019	31-JAN-2022	Expedited	74 YR	Not Specified	Bristol Myers Squibb	Healthcare Professional	Not Specified	-	28-JAN-2022	06-DEC-2021	JP	Not Specified	JP-BRISTOL-MYERS SQUIBB COMPANY-BMS-2021-131083	Ushimiura A, et al. A case of bullous pemphigoid as an immune-related adverse event after nivolumab administration for mouth cancer. The 66th Congress of the Japanese Society of Oral and Maxillofacial Surgeons. 2021;1	-
20381019	-	Nivolumab	Metastatic Renal Cell Carcinoma	Prescribed Overdose;Pemphigoid	Serious	Other Outcomes	Male	-	27-JAN-2022	Expedited	60 YR	Not Specified	Bristol Myers Squibb	Healthcare Professional	Not Specified	-	18-JAN-2022	27-JAN-2022	US	Not Specified	US-BRISTOL-MYERS SQUIBB COMPANY-BMS-2022-010748	Alvarado SM, Weston G, Murphy MJ, Stewart CL. Nivolumab induced localized genital bullous pemphigoid in a 60-year-old male. Journal of Cutaneous Pathology. 2021;1-2	-
16273249	Opdivo	Nivolumab	Head And Neck Cancer	Pemphigoid;Hepatic Function Abnormal	Serious	Hospitalized;Other Outcomes	Female	25-APR-2019	25-JAN-2022	Expedited	61 YR	Not Specified	Bristol Myers Squibb	Healthcare Professional	Not Specified	-	21-JAN-2022	06-MAY-2019	JP	Not Specified	JP-BRISTOL-MYERS SQUIBB COMPANY-BMS-2019-042304	-	-
20359322	Opdivo	Nivolumab	Metastatic Renal Cell Carcinoma;Product Used For Unknown Indication	Pemphigoid	Serious	Other Outcomes	Male	-	21-JAN-2022	Expedited	67 YR	Not Specified	Bristol Myers Squibb	Healthcare Professional	Not Specified	Sodium Chloride	11-JAN-2022	21-JAN-2022	US	Not Specified	US-BRISTOL-MYERS SQUIBB COMPANY-BMS-2022-004608	Huynh LM, Bonebrake BT, Dimaio DJ, Baine MJ, Teply BA. Development of bullous pemphigoid following radiation therapy combined with nivolumab for renal cell carcinoma: a case report of abscopal toxicities. Medicine. 2021;100(49):1-4	-
17463235	Opdivo	Nivolumab	Gastric Cancer;Product Used For Unknown Indication	Pemphigoid	Serious	Other Outcomes	Male	05-FEB-2020	18-JAN-2022	Expedited	70 YR	47.6 KG	Bristol Myers Squibb	Healthcare Professional	Not Specified	Rosuvastatin;Linagliptin;Sodium Ferrous Citrate;Silodosin;Dutasteride	11-JAN-2022	26-FEB-2020	JP	Not Specified	JP-BRISTOL-MYERS SQUIBB COMPANY-BMS-2020-016595	-	-
20330925	-	Nivolumab	Malignant Melanoma Stage Iii	Pemphigoid	Serious	Other Outcomes	Male	-	13-JAN-2022	Expedited	78 YR	Not Specified	Bristol Myers Squibb	Healthcare Professional	Not Specified	-	07-JAN-2022	13-JAN-2022	HU	Not Specified	HU-BRISTOL-MYERS SQUIBB COMPANY-BMS-2022-003548	Kata KN, Lilla M, Ocsai H, Anita V, Erika V, Irma K, et al. Melanoma malignum PD-1 gatlo kezelese soran eszlelt bullosus pemphigoid ket esetunk kapcsan. Borgyogyaszati es Venerologiai Szemle. 2021;97(6):304	-
20220364	Opdivo	Nivolumab	Melanoma Recurrent;Product Used For Unknown Indication	Pemphigoid	Serious	Other Outcomes	Female	-	03-JAN-2022	Expedited	79 YR	Not Specified	Bristol Myers Squibb	Healthcare Professional	Not Specified	Doxazosin;Hydrochlorothiazide\Losartan;Amlodipine;Atorvastatin;Levothyroxine	29-DEC-2021	23-DEC-2021	US	Not Specified	US-BRISTOL-MYERS SQUIBB COMPANY-BMS-2021-137459	Klepper E.M., Robinson H.N.. Dupilumab for the treatment of nivolumab-induced bullous pemphigoid: A case report and review of the literature. Dermatology Online Journal. 2021;27(9):1-6	-
20127016	Opdivo	Nivolumab	Head And Neck Cancer	Pemphigoid	Serious	Other Outcomes	Male	18-OCT-2021	22-DEC-2021	Expedited	61 YR	Not Specified	Bristol Myers Squibb	Healthcare Professional	Not Specified	-	16-DEC-2021	29-NOV-2021	IT	Not Specified	IT-BRISTOL-MYERS SQUIBB COMPANY-BMS-2021-127543	-	-
17074628	Opdivo	Nivolumab	Metastatic Renal Cell Carcinoma;Product Used For Unknown Indication	Pemphigoid	Serious	Other Outcomes	Female	21-JUN-2018	22-DEC-2021	Expedited	64 YR	Not Specified	Bristol Myers Squibb	Healthcare Professional	Not Specified	Eldecalcitol	17-DEC-2021	26-NOV-2019	JP	Not Specified	JP-BRISTOL-MYERS SQUIBB COMPANY-BMS-2019-112570	Nishio Y, et al. A case of bullous pemphigoid in the oral cavity after treatment with nivolumab for renal cell carcinoma. The 64th Congress of the Japanese Society of Oral and Maxillofacial Surgeons. 2019;191	-
20196078	-	Nivolumab	Clear Cell Renal Cell Carcinoma	Condition Aggravated;Pemphigoid	Serious	Other Outcomes;Hospitalized	Male	23-NOV-2021	16-DEC-2021	Expedited	78 YR	Not Specified	Bristol Myers Squibb	Healthcare Professional	Not Specified	-	08-DEC-2021	16-DEC-2021	FR	Not Specified	FR-BRISTOL-MYERS SQUIBB COMPANY-BMS-2021-134021	-	-
19098807	Opdivo	Nivolumab	Non-Small Cell Lung Cancer Recurrent	Pemphigoid	Serious	Other Outcomes;Hospitalized	Female	16-APR-2020	07-DEC-2021	Expedited	61 YR	Not Specified	Bristol Myers Squibb	Healthcare Professional	Not Specified	-	01-DEC-2021	06-APR-2021	JP	Not Specified	JP-BRISTOL-MYERS SQUIBB COMPANY-BMS-2021-032513	Yotsumoto S, et al. A case of bullous pemphigoid during nivolumab administration. Tohoku 6 Prefectures Joint Regional Meeting of Japanese Dermatological Associati. 2021;2-1-4	-
20032430	-	Nivolumab	Non-Small Cell Lung Cancer;Product Used For Unknown Indication	Pemphigoid	Serious	Hospitalized;Other Outcomes	Male	24-AUG-2021	01-DEC-2021	Expedited	75 YR	Not Specified	Bristol Myers Squibb	Healthcare Professional	Not Specified	Ramipril;Levothyroxine Sodium;Tamsulosin;Dimethindene;Aspirin	23-NOV-2021	03-NOV-2021	DE	Not Specified	DE-BRISTOL-MYERS SQUIBB COMPANY-BMS-2021-113734	-	-
20128066	Opdivo	Nivolumab	Metastatic Renal Cell Carcinoma	Pemphigoid	Serious	Other Outcomes	Male	-	29-NOV-2021	Expedited	Not Specified	Not Specified	Bristol Myers Squibb	Healthcare Professional	Not Specified	-	18-NOV-2021	29-NOV-2021	JP	Not Specified	JP-BRISTOL-MYERS SQUIBB COMPANY-BMS-2021-128232	-	-
20120306	-	Nivolumab	Renal Cell Carcinoma	Pemphigoid	Serious	Other Outcomes	Not Specified	-	26-NOV-2021	Expedited	Not Specified	Not Specified	Bristol Myers Squibb	Healthcare Professional	Not Specified	-	18-NOV-2021	26-NOV-2021	US	Not Specified	US-BRISTOL-MYERS SQUIBB COMPANY-BMS-2021-126989	Shi CR, Otto TS, Thompson LL, Chang MS, Reynolds KL, Chen ST. Methotrexate in the treatment of immune checkpoint blocker-induced bullous pemphigoid. European Journal of Cancer. 2021;159:34-7	-
20120185	-	Nivolumab	Lung Neoplasm Malignant	Pemphigoid	Serious	Other Outcomes	Not Specified	-	26-NOV-2021	Expedited	Not Specified	Not Specified	Bristol Myers Squibb	Healthcare Professional	Not Specified	-	18-NOV-2021	26-NOV-2021	US	Not Specified	US-BRISTOL-MYERS SQUIBB COMPANY-BMS-2021-125054	Shi CR, Otto TS, Thompson LL, Chang MS, Reynolds KL, Chen ST. Methotrexate in the treatment of immune checkpoint blocker-induced bullous pemphigoid. European Journal of Cancer. 2021;159:34-7	-
20062185	-	Nivolumab	Non-Small Cell Lung Cancer	Intentional Product Use Issue;Hepatitis;Pemphigoid	Serious	Other Outcomes	Female	-	12-NOV-2021	Expedited	Not Specified	Not Specified	Bristol Myers Squibb	Healthcare Professional	Not Specified	-	05-NOV-2021	12-NOV-2021	FR	Not Specified	FR-BRISTOL-MYERS SQUIBB COMPANY-BMS-2021-119142	-	-
20035138	Opdivo	Nivolumab	Gastric Cancer	Pemphigoid	Serious	Other Outcomes	Male	15-JUL-2020	04-NOV-2021	Expedited	74 YR	Not Specified	Bristol Myers Squibb	Healthcare Professional	Not Specified	-	29-OCT-2021	04-NOV-2021	JP	Not Specified	JP-BRISTOL-MYERS SQUIBB COMPANY-BMS-2021-084772	-	-
19642106	-	Nivolumab	Malignant Melanoma	Condition Aggravated;Pemphigoid	Serious	Other Outcomes	Not Specified	-	01-NOV-2021	Expedited	Not Specified	Not Specified	Bristol Myers Squibb	Healthcare Professional	Not Specified	-	01-NOV-2021	30-JUL-2021	IT	Not Specified	IT-BRISTOL-MYERS SQUIBB COMPANY-BMS-2021-072985	-	-
19639829	Opdivo	Nivolumab	Malignant Melanoma	Pemphigoid	Serious	Other Outcomes	Male	-	01-NOV-2021	Expedited	70 YR	Not Specified	Bristol Myers Squibb	Healthcare Professional	Not Specified	-	01-NOV-2021	30-JUL-2021	IT	Not Specified	IT-BRISTOL-MYERS SQUIBB COMPANY-BMS-2021-072804	-	-
19624090	-	Nivolumab	Bladder Cancer	Pemphigoid	Serious	Other Outcomes	Male	APR-2021	28-OCT-2021	Expedited	80 YR	Not Specified	Bristol Myers Squibb	Healthcare Professional	Not Specified	-	28-OCT-2021	28-JUL-2021	TW	Not Specified	TW-BRISTOL-MYERS SQUIBB COMPANY-BMS-2021-072771	-	-
19977173	-	Nivolumab	Malignant Melanoma	Superinfection;Immune-Mediated Hypothyroidism;Vitiligo;Pemphigoid	Serious	Other Outcomes	Male	-	20-OCT-2021	Expedited	85 YR	Not Specified	Bristol Myers Squibb	Healthcare Professional	Not Specified	-	11-OCT-2021	20-OCT-2021	IT	Not Specified	IT-BRISTOL-MYERS SQUIBB COMPANY-BMS-2021-104570	Quaresmini D, Di Lauro A, Fucci L, Strippoli S, De Risi I, Sciacovelli AM, et al. Electrochemotherapy as a trigger to overcome primary resistance to anti-PD-1 treatment: a case report of melanoma of the scalp. Frontiers in Oncology. 2021;11:1-7	-
19843541	Opdivo	Nivolumab	Malignant Melanoma	Pemphigoid	Serious	Other Outcomes	Male	04-MAR-2021	12-OCT-2021	Expedited	76 YR	Not Specified	Bristol Myers Squibb	Healthcare Professional	Not Specified	-	04-OCT-2021	17-SEP-2021	IT	Not Specified	IT-BRISTOL-MYERS SQUIBB COMPANY-BMS-2021-092371	-	-
19934446	Opdivo	Nivolumab	Gastric Cancer;Product Used For Unknown Indication	Pemphigoid	Serious	Other Outcomes	Male	-	08-OCT-2021	Expedited	76 YR	Not Specified	Bristol Myers Squibb	Healthcare Professional	Not Specified	Unspecified Ingredient	01-OCT-2021	08-OCT-2021	JP	Not Specified	JP-BRISTOL-MYERS SQUIBB COMPANY-BMS-2021-102712	-	-
19462596	Opdivo	Nivolumab	Product Used For Unknown Indication;Skin Lesion	Intentional Product Use Issue;Malignant Neoplasm Progression;Pemphigoid	Serious	Other Outcomes	Male	-	23-SEP-2021	Expedited	87 YR	Not Specified	Bristol Myers Squibb	Healthcare Professional	Not Specified	Prednisone	23-SEP-2021	25-JUN-2021	BR	Not Specified	BR-BRISTOL-MYERS SQUIBB COMPANY-BMS-2021-060769	-	-
19873576	Opdivo	Nivolumab	Gastric Cancer	Pemphigoid	Serious	Other Outcomes	Not Specified	06-SEP-2021	22-SEP-2021	Expedited	Not Specified	Not Specified	Bristol Myers Squibb	Healthcare Professional	Not Specified	-	15-SEP-2021	22-SEP-2021	JP	Not Specified	JP-BRISTOL-MYERS SQUIBB COMPANY-BMS-2021-094552	-	-
19723090	-	Nivolumab	Malignant Melanoma	Pemphigoid	Serious	Other Outcomes;Hospitalized	Male	05-JUN-2021	17-SEP-2021	Expedited	77 YR	Not Specified	Bristol Myers Squibb	Healthcare Professional	Not Specified	-	14-SEP-2021	19-AUG-2021	DE	Not Specified	DE-BRISTOL-MYERS SQUIBB COMPANY-BMS-2021-079877	-	-
18525923	Opdivo	Nivolumab	Lung Cancer Metastatic	Pemphigoid;General Physical Health Deterioration	Serious	Hospitalized;Other Outcomes;Died	Male	SEP-2020	17-SEP-2021	Expedited	74 YR	50 KG	Bristol Myers Squibb	Healthcare Professional	Not Specified	-	15-SEP-2021	20-NOV-2020	FR	Not Specified	FR-BRISTOL-MYERS SQUIBB COMPANY-BMS-2020-096031	-	-
19426108	Opdivo	Nivolumab	Product Used For Unknown Indication	Pemphigoid	Serious	Other Outcomes	Not Specified	-	14-SEP-2021	Expedited	Not Specified	Not Specified	Bristol Myers Squibb	Healthcare Professional	Not Specified	-	14-SEP-2021	17-JUN-2021	IT	Not Specified	IT-BRISTOL-MYERS SQUIBB COMPANY-BMS-2021-057025	-	-
19770130	Opdivo	Nivolumab	Non-Small Cell Lung Cancer Recurrent	Pemphigoid	Serious	Other Outcomes	Male	MAY-2019	31-AUG-2021	Expedited	58 YR	Not Specified	Bristol Myers Squibb	Healthcare Professional	Not Specified	-	26-AUG-2021	31-AUG-2021	JP	Not Specified	JP-BRISTOL-MYERS SQUIBB COMPANY-BMS-2021-087029	-	-
19303644	Opdivo	Nivolumab	Malignant Melanoma	Pemphigoid;Metastases To Liver	Serious	Other Outcomes	Male	-	23-AUG-2021	Expedited	79 YR	Not Specified	Bristol Myers Squibb	Healthcare Professional	Not Specified	-	23-AUG-2021	25-MAY-2021	JP	Not Specified	JP-BRISTOL-MYERS SQUIBB COMPANY-BMS-2021-049973	-	-
19726080	Opdivo	Nivolumab	Malignant Melanoma	Pruritus;Pemphigoid;Rash;Dermatitis Bullous;Immune-Mediated Adverse Reaction	Serious	Other Outcomes	Male	06-APR-2021	19-AUG-2021	Expedited	58 YR	100 KG	Bristol Myers Squibb	Healthcare Professional	Not Specified	-	11-AUG-2021	19-AUG-2021	IT	Not Specified	IT-BRISTOL-MYERS SQUIBB COMPANY-BMS-2021-079830	-	-
19693261	Opdivo	Nivolumab	Product Used For Unknown Indication	Pemphigoid	Serious	Other Outcomes	Not Specified	-	13-AUG-2021	Expedited	Not Specified	Not Specified	Bristol Myers Squibb	Healthcare Professional	Not Specified	-	07-AUG-2021	13-AUG-2021	JP	Not Specified	JP-BRISTOL-MYERS SQUIBB COMPANY-BMS-2021-079401	-	-
19647210	Opdivo	Nivolumab	Gastric Cancer	Pemphigoid;Eosinophil Count Increased	Serious	Other Outcomes	Male	-	11-AUG-2021	Expedited	70 YR	Not Specified	Bristol Myers Squibb	Healthcare Professional	Not Specified	-	06-AUG-2021	02-AUG-2021	JP	Not Specified	JP-BRISTOL-MYERS SQUIBB COMPANY-BMS-2021-075066	Sato K, Hirata Y, Inamura E, Yamaguchi Y, Furuya K, Hatanaka K. A case of bullous pemphigoid with marked eosinophilia developed after discontinuation of nivolumab. Japanese Journal of Clinical Dermatology. 2021;75(7):485-90	-
16205591	Opdivo	Nivolumab	Metastatic Renal Cell Carcinoma;Product Used For Unknown Indication	Pemphigoid	Serious	Other Outcomes	Female	10-JAN-2018	05-AUG-2021	Expedited	75 YR	61 KG	Bristol Myers Squibb	Healthcare Professional	Not Specified	Herbals;Zantac;Onealfa;Nifedipine;Metoprolol Tartrate	30-JUL-2021	17-APR-2019	JP	Not Specified	JP-BRISTOL-MYERS SQUIBB COMPANY-BMS-2019-036996	-	-
19607791	-	Nivolumab	Autoimmune Thyroiditis;Malignant Melanoma	Off Label Use;Dysphagia;Pemphigoid;Mucosal Erosion	Serious	Other Outcomes	Female	20-MAR-2021	29-JUL-2021	Expedited	65 YR	64 KG	Bristol Myers Squibb	Healthcare Professional	Not Specified	Levothyroxine Sodium	21-JUL-2021	26-JUL-2021	IT	Not Specified	IT-BRISTOL-MYERS SQUIBB COMPANY-BMS-2021-070571	-	-
19583296	-	Nivolumab	Lung Adenocarcinoma	Pemphigoid	Serious	Other Outcomes	Not Specified	-	20-JUL-2021	Expedited	81 YR	Not Specified	Bristol Myers Squibb	Healthcare Professional	Not Specified	-	12-JUL-2021	20-JUL-2021	US	Not Specified	US-BRISTOL-MYERS SQUIBB COMPANY-BMS-2021-069391	Choi SH, Chung KB, Kim D-Y. Inhibition of transforming growth factor beta and immune checkpoints induces a distinctively distributed, severe bullous pemphigoid. Acta dermato-venereologica. 2021;101:1-2	-
19564869	-	Nivolumab	Malignant Melanoma;Product Used For Unknown Indication;Rheumatoid Arthritis	Malignant Neoplasm Progression;Pemphigoid	Serious	Other Outcomes	Female	-	16-JUL-2021	Expedited	71 YR	Not Specified	Bristol Myers Squibb	Healthcare Professional	Not Specified	Prednisolone;Esomeprazole Magnesium;Eldecalcitol	09-JUL-2021	16-JUL-2021	JP	Not Specified	JP-BRISTOL-MYERS SQUIBB COMPANY-BMS-2021-069197	-	-
19104355	Opdivo	Nivolumab	Diabetes Mellitus;Gastric Cancer;Hypertension	Pemphigoid;Renal Impairment	Serious	Hospitalized;Other Outcomes	Male	24-DEC-2020	15-JUL-2021	Expedited	80 YR	Not Specified	Bristol Myers Squibb	Healthcare Professional	Not Specified	Lonsurf;Amlodipine Besylate;Ipragliflozin L-Proline\Sitagliptin Phosphate;Bisoprolol Fumarate	15-JUL-2021	08-APR-2021	JP	Not Specified	JP-BRISTOL-MYERS SQUIBB COMPANY-BMS-2021-033596	-	-
19093893	Opdivo	Nivolumab	Product Used For Unknown Indication	Pneumonitis;Pemphigoid;Blood Corticotrophin Decreased	Serious	Other Outcomes	Not Specified	-	12-JUL-2021	Expedited	Not Specified	Not Specified	Bristol Myers Squibb	Healthcare Professional	Not Specified	-	12-JUL-2021	05-APR-2021	JP	Not Specified	JP-BRISTOL-MYERS SQUIBB COMPANY-BMS-2021-032266	-	-
17566934	Opdivo	Nivolumab	Malignant Melanoma;Pemphigoid;Product Used For Unknown Indication	Pemphigoid	Serious	Other Outcomes	Female	JUL-2018	09-JUL-2021	Expedited	66 YR	Not Specified	Bristol Myers Squibb	Healthcare Professional	Not Specified	Prednisolone;Fexofenadine Hydrochloride;Levothyroxine Sodium;Sulpiride;Amlodipine;Lomerizine Hydrochloride;Acetaminophen\Apronalide\Caffeine\Propyphenazone	07-JUL-2021	20-MAR-2020	JP	Not Specified	JP-BRISTOL-MYERS SQUIBB COMPANY-BMS-2020-024001	Adachi E, et al. A case of bullous pemphigoid during nivolumab therapy for primary malignant melanoma of brain. The 464th Keiji regional meeting of the Japanese Dermatological Association, Reg. 2020;8	-
19075252	Opdivo	Nivolumab	Non-Small Cell Lung Cancer Recurrent	Pemphigoid	Serious	Other Outcomes	Male	12-JAN-2018	08-JUL-2021	Expedited	62 YR	Not Specified	Bristol Myers Squibb	Healthcare Professional	Not Specified	-	08-JUL-2021	30-MAR-2021	JP	Not Specified	JP-BRISTOL-MYERS SQUIBB COMPANY-BMS-2021-030370	-	-
19066425	Opdivo	Nivolumab	Product Used For Unknown Indication	Pemphigoid	Serious	Other Outcomes	Not Specified	-	07-JUL-2021	Expedited	Not Specified	Not Specified	Bristol Myers Squibb	Healthcare Professional	Not Specified	-	08-JUL-2021	28-MAR-2021	JP	Not Specified	JP-BRISTOL-MYERS SQUIBB COMPANY-BMS-2021-030279	-	-
17535247	Opdivo	Nivolumab	Malignant Melanoma	Pemphigoid;Off Label Use	Serious	Hospitalized;Other Outcomes	Male	25-DEC-2018	22-JUN-2021	Expedited	89 YR	Not Specified	Bristol Myers Squibb	Healthcare Professional	Not Specified	-	17-JUN-2021	13-MAR-2020	FR	Not Specified	FR-BRISTOL-MYERS SQUIBB COMPANY-BMS-2020-021638	-	-
19266173	Opdivo	Nivolumab	Metastatic Renal Cell Carcinoma	Pemphigoid	Serious	Hospitalized;Other Outcomes	Male	APR-2020	03-JUN-2021	Expedited	64 YR	Not Specified	Bristol Myers Squibb	Healthcare Professional	Not Specified	-	28-MAY-2021	18-MAY-2021	JP	Not Specified	JP-BRISTOL-MYERS SQUIBB COMPANY-BMS-2021-047640	Matsuo C, et al. A case of bullous pemphigoid in the oral cavity due to nivolumab administration. The 49th Annual Meeting of Chugoku-Shikoku Branch of the Japanese Society of Ora. 2021;22	-
19319455	-	Nivolumab	Malignant Melanoma	Pemphigoid	Serious	Other Outcomes;Hospitalized	Male	DEC-2020	27-MAY-2021	Expedited	74 YR	88 KG	Bristol Myers Squibb	Healthcare Professional	Not Specified	-	24-MAY-2021	27-MAY-2021	FR	Not Specified	FR-BRISTOL-MYERS SQUIBB COMPANY-BMS-2021-050680	-	-
19302515	Opdivo	Nivolumab	Product Used For Unknown Indication	Pemphigoid	Serious	Other Outcomes	Male	-	25-MAY-2021	Expedited	51 YR	Not Specified	Bristol Myers Squibb	Healthcare Professional	Not Specified	-	14-MAY-2021	25-MAY-2021	GB	Not Specified	GB-BRISTOL-MYERS SQUIBB COMPANY-BMS-2021-048864	-	-
19291883	-	Nivolumab	Lung Adenocarcinoma	Pemphigoid	Serious	Other Outcomes;Hospitalized	Male	JAN-2021	24-MAY-2021	Expedited	82 YR	63 KG	Bristol Myers Squibb	Healthcare Professional	Not Specified	-	19-MAY-2021	24-MAY-2021	FR	Not Specified	FR-BRISTOL-MYERS SQUIBB COMPANY-BMS-2021-049034	-	-
18900703	Opdivo	Nivolumab	Malignant Melanoma;Product Used For Unknown Indication	Pemphigoid	Serious	Other Outcomes	Male	05-APR-2019	21-MAY-2021	Expedited	75 YR	Not Specified	Bristol Myers Squibb	Healthcare Professional	Not Specified	Allopurinol;Furosemide;Tamsulosin Hydrochloride;Dutasteride	20-MAY-2021	16-FEB-2021	JP	Not Specified	JP-BRISTOL-MYERS SQUIBB COMPANY-BMS-2021-014582	Fukui R, et al. A case of bullous pemphigoid during nivolumab therapy for malignant melanoma of the right auricle. The 42nd Conference of Bullous Disease (fully held online). 2021;6	-
14742748	Opdivo	Nivolumab	Hypertension;Non-Small Cell Lung Cancer	Pemphigoid	Serious	Other Outcomes;Hospitalized	Female	21-MAR-2018	11-MAY-2021	Expedited	80 YR	47 KG	Bristol Myers Squibb	Healthcare Professional	Not Specified	Amlodipine	07-MAY-2021	10-APR-2018	JP	Not Specified	JP-BRISTOL-MYERS SQUIBB COMPANY-BMS-2018-031719	Maya Y, Moriuchi R, Takashima Y, Hotta M, Izumi H, Shimizu S. Bullous pemphigoid in a metastatic lung cancer patient associated with nivolumab. International Journal Of Women's Dermatology. 2020;6(5):456-7	-
19218090	-	Nivolumab	Oesophageal Carcinoma	Pemphigoid	Serious	Other Outcomes	Male	JAN-2021	02-MAY-2021	Expedited	71 YR	Not Specified	Bristol Myers Squibb	Healthcare Professional	Not Specified	-	26-APR-2021	02-MAY-2021	FR	Not Specified	FR-BRISTOL-MYERS SQUIBB COMPANY-BMS-2021-040814	-	-
19193535	Opdivo	Nivolumab	Lung Adenocarcinoma	Diabetes Mellitus;Pemphigoid	Serious	Other Outcomes	Male	DEC-2020	28-APR-2021	Expedited	60 YR	100 KG	Bristol Myers Squibb	Healthcare Professional	Not Specified	-	20-APR-2021	28-APR-2021	FR	Not Specified	FR-BRISTOL-MYERS SQUIBB COMPANY-BMS-2021-038900	-	-
19130348	Opdivo	Nivolumab	Malignant Melanoma	Prescribed Overdose;Pemphigoid	Serious	Hospitalized;Other Outcomes	Female	17-JUN-2019	14-APR-2021	Expedited	84 YR	Not Specified	Bristol Myers Squibb	Healthcare Professional	Not Specified	-	05-APR-2021	14-APR-2021	BR	Not Specified	BR-BRISTOL-MYERS SQUIBB COMPANY-BMS-2021-033909	-	-
19126473	Opdivo	Nivolumab	Malignant Melanoma	Pemphigoid	Serious	Life Threatening	Male	01-DEC-2020	13-APR-2021	Direct	59 YR	112.5 KG	Fda-Ctu	Consumer	Consumer	Human Immunoglobulin G;Dexamethasone	-	13-APR-2021	US	Not Specified	-	-	-
16762544	-	Nivolumab	Metastatic Renal Cell Carcinoma	Pemphigoid	Serious	Other Outcomes;Hospitalized	Male	-	07-APR-2021	Expedited	78 YR	Not Specified	Bristol Myers Squibb	Healthcare Professional	Not Specified	-	29-MAR-2021	31-AUG-2019	FR	Not Specified	FR-BRISTOL-MYERS SQUIBB COMPANY-BMS-2019-083796	Grimaux X, Delva R, Jadaud E, Croue A. Nivolumab-induced bullous pemphigoid after radiotherapy and abscopal effect. Australasian Journal of Dermatology. 2019;60(3):e235-6	-
19084673	-	Nivolumab	Superficial Spreading Melanoma Stage Unspecified	Pemphigoid;Rash Maculo-Papular	Serious	Other Outcomes	Male	-	01-APR-2021	Expedited	80 YR	Not Specified	Bristol Myers Squibb	Healthcare Professional	Not Specified	-	22-MAR-2021	01-APR-2021	DE	Not Specified	DE-BRISTOL-MYERS SQUIBB COMPANY-BMS-2021-031146	Sadik CD, Langan EA, Gutzmer R, Fleischer MI, Loquai C, Reinhardt L, et al. Retrospective analysis of checkpoint inhibitor therapy-associated cases of bullous pemphigoid from six german dermatology centers. Frontiers in Immunology. 2020;11:1-8	-
19084672	-	Nivolumab	Malignant Melanoma	Pemphigoid;Encephalitis	Serious	Other Outcomes	Male	-	01-APR-2021	Expedited	77 YR	Not Specified	Bristol Myers Squibb	Healthcare Professional	Not Specified	-	22-MAR-2021	01-APR-2021	DE	Not Specified	DE-BRISTOL-MYERS SQUIBB COMPANY-BMS-2021-031153	Sadik CD, Langan EA, Gutzmer R, Fleischer MI, Loquai C, Reinhardt L, et al. Retrospective analysis of checkpoint inhibitor therapy-associated cases of bullous pemphigoid from six german dermatology centers. Frontiers in Immunology. 2020;11:1-8	-
19084663	-	Nivolumab	Squamous Cell Carcinoma Of Lung	Pemphigoid	Serious	Other Outcomes	Male	-	01-APR-2021	Expedited	63 YR	Not Specified	Bristol Myers Squibb	Healthcare Professional	Not Specified	-	22-MAR-2021	01-APR-2021	DE	Not Specified	DE-BRISTOL-MYERS SQUIBB COMPANY-BMS-2021-031141	Sadik CD, Langan EA, Gutzmer R, Fleischer MI, Loquai C, Reinhardt L, et al. Retrospective analysis of checkpoint inhibitor therapy-associated cases of bullous pemphigoid from six german dermatology centers. Frontiers in Immunology. 2020;11:1-8	-
19084613	-	Nivolumab	Malignant Melanoma	Pemphigoid	Serious	Other Outcomes	Male	-	01-APR-2021	Expedited	76 YR	Not Specified	Bristol Myers Squibb	Healthcare Professional	Not Specified	-	22-MAR-2021	01-APR-2021	DE	Not Specified	DE-BRISTOL-MYERS SQUIBB COMPANY-BMS-2021-031142	Sadik CD, Langan EA, Gutzmer R, Fleischer MI, Loquai C, Reinhardt L, et al. Retrospective analysis of checkpoint inhibitor therapy-associated cases of bullous pemphigoid from six german dermatology centers. Frontiers in Immunology. 2020;11:1-8	-
19083159	-	Nivolumab	Nodular Melanoma	Pemphigoid	Serious	Other Outcomes	Male	-	01-APR-2021	Expedited	70 YR	Not Specified	Bristol Myers Squibb	Healthcare Professional	Not Specified	-	22-MAR-2021	01-APR-2021	DE	Not Specified	DE-BRISTOL-MYERS SQUIBB COMPANY-BMS-2021-031136	Sadik CD, Langan EA, Gutzmer R, Fleischer MI, Loquai C, Reinhardt L, et al. Retrospective analysis of checkpoint inhibitor therapy-associated cases of bullous pemphigoid from six german dermatology centers. Frontiers in Immunology. 2020;11:1-8	-
19081057	-	Nivolumab	Renal Cell Carcinoma	Pemphigoid	Serious	Other Outcomes	Male	-	01-APR-2021	Expedited	76 YR	Not Specified	Bristol Myers Squibb	Healthcare Professional	Not Specified	-	22-MAR-2021	01-APR-2021	DE	Not Specified	DE-BRISTOL-MYERS SQUIBB COMPANY-BMS-2021-030148	Sadik CD, Langan EA, Gutzmer R, Fleischer MI, Loquai C, Reinhardt L, et al. Retrospective analysis of checkpoint inhibitor therapy-associated cases of bullous pemphigoid from six german dermatology centers. Frontiers in Immunology. 2020;11:1-8	-
15579547	-	Nivolumab	Non-Small Cell Lung Cancer;Schizophrenia	Pemphigoid	Serious	Other Outcomes	Male	-	31-MAR-2021	Expedited	60 YR	Not Specified	Bristol Myers Squibb	Healthcare Professional	Not Specified	Clothiapine;Lorazepam	22-MAR-2021	02-NOV-2018	IT	Not Specified	IT-BRISTOL-MYERS SQUIBB COMPANY-BMS-2018-101414	Panariello L, Fattore D, Annuziata MC, Piantedosi F, Fabbrocini G. Bullous pemphigiod and nivolumab: Dermatalogic managment to support and continue oncologic theraphy. European Journal of Cancer. 2018;103:284-86	-
14191069	-	Nivolumab	Head And Neck Cancer	Pemphigoid	Serious	Other Outcomes;Hospitalized	Female	02-OCT-2017	30-MAR-2021	Expedited	27 YR	54 KG	Bristol Myers Squibb	Healthcare Professional	Not Specified	-	24-MAR-2021	15-NOV-2017	JP	Not Specified	JP-BRISTOL-MYERS SQUIBB COMPANY-BMS-2017-099988	Suzuki Y. A case of bullous pemphigoid as an autoimmune disease-related adverse event due to nivolumab. The 38th meeting of Japan Society of Immunology and Allergology in Otolaryngolog. 2020;161	-
19068608	-	Nivolumab	Lung Neoplasm Malignant	Pemphigoid	Serious	Other Outcomes	Female	-	29-MAR-2021	Expedited	Not Specified	Not Specified	Bristol Myers Squibb	Healthcare Professional	Not Specified	-	22-MAR-2021	29-MAR-2021	JP	Not Specified	JP-BRISTOL-MYERS SQUIBB COMPANY-BMS-2021-029912	Maya Y, Moriuchi R, Takashima Y, Hotta M, Izumi H, Shimizu S. Bullous pemphigoid in a metastatic lung cancer patient associated with nivolumab. International Journal of Women's Dermatology. 2020;6(5):456-7	-
16025760	-	Nivolumab	Lung Neoplasm Malignant;Product Used For Unknown Indication	Pemphigoid;Hyperthyroidism	Serious	Other Outcomes	Male	10-FEB-2017	23-MAR-2021	Expedited	54 YR	Not Specified	Bristol Myers Squibb	Consumer	Not Specified	Escitalopram Oxalate;Kardegic;Quetiapine;Rivotril;Pantoprazole;Oxycodone;Trimebutine	16-MAR-2021	02-MAR-2019	FR	Not Specified	FR-BRISTOL-MYERS SQUIBB COMPANY-BMS-2017-019147	-	-
17847624	Opdivo	Nivolumab	Head And Neck Cancer;Product Used For Unknown Indication;Prophylaxis	Dysphagia;Oedema;Pigmentation Disorder;Pemphigoid	Serious	Other Outcomes	Female	04-OCT-2018	15-MAR-2021	Expedited	57 YR	35 KG	Bristol Myers Squibb	Healthcare Professional	Not Specified	Paclitaxel;Magnesium Oxide;Cetuximab;Montelukast Sodium;Allelock;Famotidine	08-MAR-2021	01-JUN-2020	JP	Not Specified	JP-BRISTOL-MYERS SQUIBB COMPANY-BMS-2020-042702	-	-
18752066	Opdivo	Nivolumab	Pleural Mesothelioma Malignant	Intentional Product Use Issue;Pemphigoid	Serious	Other Outcomes	Male	-	12-MAR-2021	Expedited	77 YR	Not Specified	Bristol Myers Squibb	Healthcare Professional	Not Specified	-	08-MAR-2021	18-JAN-2021	JP	Not Specified	JP-BRISTOL-MYERS SQUIBB COMPANY-BMS-2021-003707	Ebi N. Onset of pemphigoid during nivolumab therapy for malignant pleural mesothelioma. The 85th Autumn Academic Congress of Kyushu Branches of the Japanese Respiratory. 2020;157	-
18992221	-	Nivolumab	Product Used For Unknown Indication	Pemphigoid	Serious	Other Outcomes	Not Specified	-	10-MAR-2021	Expedited	Not Specified	Not Specified	Bristol Myers Squibb	Consumer	Not Specified	-	28-FEB-2021	10-MAR-2021	US	Not Specified	US-BRISTOL-MYERS SQUIBB COMPANY-BMS-2021-020399	-	-
18111185	-	Nivolumab	Malignant Melanoma	Pemphigoid	Serious	Other Outcomes	Male	-	05-MAR-2021	Expedited	79 YR	Not Specified	Bristol Myers Squibb	Healthcare Professional	Not Specified	-	23-FEB-2021	05-AUG-2020	US	Not Specified	US-BRISTOL-MYERS SQUIBB COMPANY-BMS-2020-061999	Copur MS, Corey S. 79-year Old Man on Nivolumab with Itchy Erythematous Patches. Oncology. 2020;34(2):53-4	-
18445781	Opdivo	Nivolumab	Diabetes Mellitus;Metastatic Renal Cell Carcinoma	Pemphigoid	Serious	Other Outcomes	Female	29-JUL-2020	04-MAR-2021	Expedited	61 YR	Not Specified	Bristol Myers Squibb	Healthcare Professional	Not Specified	Insulin Nos;Teneligliptin	04-MAR-2021	30-OCT-2020	JP	Not Specified	JP-BRISTOL-MYERS SQUIBB COMPANY-BMS-2020-090806	-	-
18550580	Opdivo	Nivolumab	Non-Small Cell Lung Cancer	Pemphigoid	Serious	Other Outcomes	Not Specified	-	02-MAR-2021	Expedited	Not Specified	Not Specified	Bristol Myers Squibb	Healthcare Professional	Not Specified	-	02-MAR-2021	26-NOV-2020	FR	Not Specified	FR-BRISTOL-MYERS SQUIBB COMPANY-BMS-2020-098225	-	-
17711676	Opdivo	Nivolumab	Head And Neck Cancer;Product Used For Unknown Indication;Prophylaxis	Pemphigoid	Serious	Other Outcomes	Male	10-APR-2020	25-FEB-2021	Expedited	71 YR	53 KG	Bristol Myers Squibb	Healthcare Professional	Not Specified	Magnesium Oxide;Calcium Lactate;Lansoprazole;Mosapride Citrate;Levothyroxine Sodium;Sennosides	20-FEB-2021	27-APR-2020	JP	Not Specified	JP-BRISTOL-MYERS SQUIBB COMPANY-BMS-2020-033944	-	-
15794626	-	Nivolumab	Non-Small Cell Lung Cancer;Product Used For Unknown Indication	Pemphigoid	Serious	Hospitalized;Other Outcomes	Male	27-DEC-2018	11-FEB-2021	Expedited	68 YR	Not Specified	Bristol Myers Squibb	Healthcare Professional	Not Specified	Levothyroxine	05-FEB-2021	07-JAN-2019	FR	Not Specified	FR-BRISTOL-MYERS SQUIBB COMPANY-BMS-2018-123401	-	-
18841795	Opdivo	Nivolumab	Neuroendocrine Carcinoma;Product Used For Unknown Indication	Intentional Product Use Issue;Pemphigoid	Serious	Hospitalized;Other Outcomes	Male	JAN-2020	03-FEB-2021	Expedited	64 YR	98 KG	Bristol Myers Squibb	Healthcare Professional	Not Specified	Fenofibrate;Alfuzosin Hydrochloride;Metformin Hydrochloride;Vesicare;Acetaminophen;Acetaminophen\Codeine Phosphate;Desloratadine	27-JAN-2021	03-FEB-2021	FR	Not Specified	FR-BRISTOL-MYERS SQUIBB COMPANY-BMS-2021-008650	-	-
18777209	-	Nivolumab	Product Used For Unknown Indication	Pemphigoid	Serious	Other Outcomes	Not Specified	-	23-JAN-2021	Expedited	Not Specified	Not Specified	Bristol Myers Squibb	Healthcare Professional	Not Specified	-	14-JAN-2021	23-JAN-2021	US	Not Specified	US-BRISTOL-MYERS SQUIBB COMPANY-BMS-2021-006548	Molina GE, Reynolds KL, Chen ST. Diagnostic and therapeutic differences between immune checkpoint inhibitor-induced and idiopathic bullous pemphigoid: a cross-sectional study. British Journal of Dermatology. 2020;183(6):1126-8	-
18777204	-	Nivolumab	Product Used For Unknown Indication	Pemphigoid	Serious	Other Outcomes	Not Specified	-	23-JAN-2021	Expedited	Not Specified	Not Specified	Bristol Myers Squibb	Healthcare Professional	Not Specified	-	14-JAN-2021	23-JAN-2021	US	Not Specified	US-BRISTOL-MYERS SQUIBB COMPANY-BMS-2021-006547	Molina GE, Reynolds KL, Chen ST. Diagnostic and therapeutic differences between immune checkpoint inhibitor-induced and idiopathic bullous pemphigoid: a cross-sectional study. British Journal of Dermatology. 2020;183(6):1126-8	-
18777186	-	Nivolumab	Product Used For Unknown Indication	Pemphigoid	Serious	Other Outcomes	Not Specified	-	23-JAN-2021	Expedited	Not Specified	Not Specified	Bristol Myers Squibb	Healthcare Professional	Not Specified	-	14-JAN-2021	23-JAN-2021	US	Not Specified	US-BRISTOL-MYERS SQUIBB COMPANY-BMS-2021-006549	Molina GE, Reynolds KL, Chen ST. Diagnostic and therapeutic differences between immune checkpoint inhibitor-induced and idiopathic bullous pemphigoid: a cross-sectional study. British Journal of Dermatology. 2020;183(6):1126-8	-
18777179	-	Nivolumab	Product Used For Unknown Indication	Pemphigoid	Serious	Other Outcomes	Not Specified	-	23-JAN-2021	Expedited	Not Specified	Not Specified	Bristol Myers Squibb	Healthcare Professional	Not Specified	-	14-JAN-2021	23-JAN-2021	US	Not Specified	US-BRISTOL-MYERS SQUIBB COMPANY-BMS-2021-006550	Molina GE, Reynolds KL, Chen ST. Diagnostic and therapeutic differences between immune checkpoint inhibitor-induced and idiopathic bullous pemphigoid: a cross-sectional study. British Journal of Dermatology. 2020;183(6):1126-8	-
18777123	-	Nivolumab	Product Used For Unknown Indication	Pemphigoid	Serious	Other Outcomes	Not Specified	-	23-JAN-2021	Expedited	Not Specified	Not Specified	Bristol Myers Squibb	Healthcare Professional	Not Specified	-	14-JAN-2021	23-JAN-2021	US	Not Specified	US-BRISTOL-MYERS SQUIBB COMPANY-BMS-2021-004666	Molina GE, Reynolds KL, Chen ST. Diagnostic and therapeutic differences between immune checkpoint inhibitor-induced and idiopathic bullous pemphigoid: a cross-sectional study. British Journal of Dermatology. 2020;183(6):1126-8	-
18367852	Opdivo	Nivolumab	Head And Neck Cancer	Pemphigoid;Skin Disorder	Serious	Other Outcomes	Not Specified	-	08-JAN-2021	Expedited	Not Specified	Not Specified	Bristol Myers Squibb	Healthcare Professional	Not Specified	-	08-JAN-2021	09-OCT-2020	JP	Not Specified	JP-BRISTOL-MYERS SQUIBB COMPANY-BMS-2020-082475	-	-
17484983	-	Nivolumab	Malignant Melanoma;Product Used For Unknown Indication	Pemphigoid	Serious	Other Outcomes;Hospitalized	Male	19-DEC-2019	08-JAN-2021	Expedited	76 YR	86 KG	Bristol Myers Squibb	Healthcare Professional	Not Specified	Betamethasone Valerate\Fusidic Acid;Pantoprazole;Fexofenadine;Allopurinol;Pradaxa;Diovan;Mcp;Levothyroxine;Mometasone Furoate	05-JAN-2021	02-MAR-2020	DE	Not Specified	DE-BRISTOL-MYERS SQUIBB COMPANY-BMS-2019-122120	-	-
18668422	-	Nivolumab	Product Used For Unknown Indication	Pruritus;Pemphigoid	Serious	Other Outcomes	Male	28-OCT-2019	07-JAN-2021	Expedited	71 YR	Not Specified	Bristol Myers Squibb	Healthcare Professional	Not Specified	Bromazepam;Venlafaxine;Cordarone;Levothyroxine;Innohep	05-JAN-2021	28-DEC-2020	FR	Not Specified	FR-BRISTOL-MYERS SQUIBB COMPANY-BMS-2020-012816	-	-
18336662	Opdivo	Nivolumab	Gastric Cancer;Product Used For Unknown Indication	Pemphigoid;Hypothyroidism	Serious	Other Outcomes	Male	17-NOV-2019	05-JAN-2021	Expedited	79 YR	50.3 KG	Bristol Myers Squibb	Healthcare Professional	Not Specified	Amlodipine Besylate;Cepharanthine;Silodosin;Tadalafil;Candesartan Cilexetil\Hydrochlorothiazide	05-JAN-2021	01-OCT-2020	JP	Not Specified	JP-BRISTOL-MYERS SQUIBB COMPANY-BMS-2020-079496	-	-
18619539	-	Nivolumab	Malignant Melanoma;Product Used For Unknown Indication	Pemphigoid	Serious	Other Outcomes;Hospitalized	Male	03-JUL-2019	15-DEC-2020	Expedited	53 YR	Not Specified	Bristol Myers Squibb	Healthcare Professional	Not Specified	Ibuprofen;Amlodipine;Telmisartan	11-DEC-2020	15-DEC-2020	DE	Not Specified	DE-BRISTOL-MYERS SQUIBB COMPANY-BMS-2019-126892	-	-
18564878	Opdivo	Nivolumab	Malignant Melanoma;Product Used For Unknown Indication	Pemphigoid	Serious	Other Outcomes	Male	21-JUL-2020	01-DEC-2020	Expedited	76 YR	Not Specified	Bristol Myers Squibb	Healthcare Professional	Not Specified	Pantoprazole Sodium;Methylprednisolone;Eliquis	02-NOV-2020	01-DEC-2020	IT	Not Specified	IT-BRISTOL-MYERS SQUIBB COMPANY-BMS-2020-091698	-	-
18547266	Opdivo	Nivolumab	Squamous Cell Carcinoma Of Head And Neck	Pemphigoid	Serious	Other Outcomes	Male	FEB-2020	27-NOV-2020	Expedited	Not Specified	Not Specified	Bristol Myers Squibb	Healthcare Professional	Not Specified	-	16-NOV-2020	25-NOV-2020	HU	Not Specified	HU-BRISTOL-MYERS SQUIBB COMPANY-BMS-2020-097640	Case study template	-
18516315	Opdivo	Nivolumab	Malignant Melanoma	Pemphigoid	Serious	Other Outcomes;Hospitalized	Male	FEB-2020	18-NOV-2020	Expedited	66 YR	84 KG	Bristol Myers Squibb	Healthcare Professional	Not Specified	-	09-NOV-2020	18-NOV-2020	FR	Not Specified	FR-BRISTOL-MYERS SQUIBB COMPANY-BMS-2020-094456	-	-
18219791	Opdivo	Nivolumab	Gastric Cancer	Pemphigoid	Serious	Other Outcomes	Not Specified	01-AUG-2020	12-NOV-2020	Expedited	Not Specified	Not Specified	Bristol Myers Squibb	Healthcare Professional	Not Specified	-	12-NOV-2020	01-SEP-2020	JP	Not Specified	JP-BRISTOL-MYERS SQUIBB COMPANY-BMS-2020-071066	-	-
18220321	Opdivo	Nivolumab	Hepatocellular Carcinoma	Pemphigoid;Malignant Neoplasm Progression	Serious	Hospitalized;Other Outcomes	Male	AUG-2020	11-NOV-2020	Expedited	8 DEC	Not Specified	Bristol Myers Squibb	Consumer	Not Specified	-	11-NOV-2020	02-SEP-2020	US	Not Specified	US-BRISTOL-MYERS SQUIBB COMPANY-BMS-2020-069158	-	-
18431598	Opdivo	Nivolumab	Malignant Melanoma	Pemphigoid	Serious	Other Outcomes	Male	JUL-2020	09-NOV-2020	Expedited	65 YR	Not Specified	Bristol Myers Squibb	Healthcare Professional	Not Specified	-	02-NOV-2020	27-OCT-2020	SE	Not Specified	SE-BRISTOL-MYERS SQUIBB COMPANY-BMS-2020-088106	-	-
18474999	-	Nivolumab	Metastatic Renal Cell Carcinoma	Pemphigoid	Serious	Other Outcomes	Male	-	06-NOV-2020	Expedited	89 YR	Not Specified	Bristol Myers Squibb	Healthcare Professional	Not Specified	-	30-OCT-2020	06-NOV-2020	US	Not Specified	US-BRISTOL-MYERS SQUIBB COMPANY-BMS-2020-091445	Zengin ZB, Salgia NJ, Chehrazi-raffle A, Meza L, Malhotra J, et al. Immune related adverse events: Classification and management approaches in advanced kidney cancer. The Cancer Journal. 2020;26(5):432-40	-
18450898	Opdivo	Nivolumab	Hypothyroidism;Hypovitaminosis;Metastatic Malignant Melanoma;Pathological Fracture Prophylaxis;Product Used For Unknown Indication	Pemphigoid;Eczema Nummular	Serious	Other Outcomes	Male	OCT-2019	02-NOV-2020	Expedited	48 YR	Not Specified	Bristol Myers Squibb	Healthcare Professional	Not Specified	Bifonazole;Levothyroxine;Xgeva;Calcium Carbonate\Cholecalciferol	28-OCT-2020	02-NOV-2020	FR	Not Specified	FR-BRISTOL-MYERS SQUIBB COMPANY-BMS-2020-090753	-	-
18432797	-	Nivolumab	Squamous Cell Carcinoma	Pemphigoid;Intentional Product Use Issue	Serious	Other Outcomes	Male	-	27-OCT-2020	Expedited	68 YR	Not Specified	Bristol Myers Squibb	Healthcare Professional	Not Specified	-	19-OCT-2020	27-OCT-2020	US	Not Specified	US-BRISTOL-MYERS SQUIBB COMPANY-BMS-2020-089057	Anderson AN, McClanahan D, Jacobs J, Jeng S, Vigoda M, Blucher AS, et al. Functional genomic analysis identifies drug targetable pathways in invasive and metastatic cutaneous squamous cell carcinoma. Cold Spring Harbor Molecular Case Studies. 2020;6(4):1-17	-
18326045	-	Nivolumab	Clear Cell Renal Cell Carcinoma	Pemphigoid;Thyroid Disorder	Serious	Other Outcomes	Male	MAY-2016	29-SEP-2020	Expedited	74 YR	Not Specified	Bristol Myers Squibb	Healthcare Professional	Not Specified	-	18-SEP-2020	29-SEP-2020	FR	Not Specified	FR-BRISTOL-MYERS SQUIBB COMPANY-BMS-2020-079164	Pujalte-Martin M, Rocher F, Cardot-Leccia N, Giacchero D, Borchiellini D. Immune checkpoint inhibitor-induced bullous pemphigoid:Towards a new class of drug-drug interaction. European Joumal of Cancer. 2020;138:122-4	-
18320362	-	Nivolumab	Lung Adenocarcinoma	Pemphigoid	Serious	Other Outcomes	Male	OCT-2016	29-SEP-2020	Expedited	75 YR	Not Specified	Bristol Myers Squibb	Healthcare Professional	Not Specified	-	18-SEP-2020	29-SEP-2020	FR	Not Specified	FR-BRISTOL-MYERS SQUIBB COMPANY-BMS-2020-076951	Pujalte-Martin M, Rocher F, Cardot-Leccia N, Giacchero D, Borchiellini D. Immune checkpoint inhibitor-induced bullous pemphigoid:Towards a new class of drug-drug interaction. European Joumal of Cancer. 2020;138:122-4	-
18308820	-	Nivolumab	Metastatic Malignant Melanoma	Pemphigoid	Serious	Other Outcomes	Male	JAN-2020	25-SEP-2020	Expedited	76 YR	Not Specified	Bristol Myers Squibb	Healthcare Professional	Not Specified	-	16-SEP-2020	25-SEP-2020	DE	Not Specified	DE-BRISTOL-MYERS SQUIBB COMPANY-BMS-2020-077134	Bullous pemphigoid with checkpoint-inhibitors for metastatic melanoma: report of 6 patients. virtual ADO congress. 2020	-
18283818	-	Nivolumab	Neoplasm Malignant	Psoriasis;Pemphigoid	Serious	Other Outcomes;Hospitalized	Male	JUL-2020	18-SEP-2020	Expedited	60 YR	Not Specified	Bristol Myers Squibb	Healthcare Professional	Not Specified	-	10-SEP-2020	18-SEP-2020	FR	Not Specified	FR-BRISTOL-MYERS SQUIBB COMPANY-BMS-2020-074098	-	-
18274868	-	Nivolumab	Nodular Melanoma;Product Used For Unknown Indication	Pemphigoid	Serious	Other Outcomes	Male	JUL-2020	17-SEP-2020	Expedited	82 YR	72 KG	Bristol Myers Squibb	Healthcare Professional	Not Specified	Esidrex;Amlodipine	07-SEP-2020	17-SEP-2020	FR	Not Specified	FR-BRISTOL-MYERS SQUIBB COMPANY-BMS-2020-073073	-	-
18256380	-	Nivolumab	Malignant Melanoma Stage Iii	Pemphigoid	Serious	Other Outcomes	Male	10-DEC-2019	10-SEP-2020	Direct	57 YR	94.5 KG	Fda-Ctu	Healthcare Professional	Health Professional ,Foreign	-	-	10-SEP-2020	AF	Not Specified	-	-	Yes
18209498	Opdivo	Nivolumab	Asthma;Hypertension;Hypothyroidism;Pain;Product Used For Unknown Indication;Renal Adenoma	Pemphigoid;Intentional Product Use Issue	Serious	Other Outcomes;Hospitalized	Female	20-MAY-2020	28-AUG-2020	Expedited	84 YR	Not Specified	Bristol Myers Squibb	Healthcare Professional	Not Specified	Imovane;Pantoprazole;Irbesartan;Oxycodone Hydrochloride;Vogalene;Singulair;Fentanyl;Acetaminophen;Levothyroxine;Furosemide;Bisoprolol	20-AUG-2020	28-AUG-2020	FR	Not Specified	FR-BRISTOL-MYERS SQUIBB COMPANY-BMS-2020-067672	-	-
18179325	Opdivo	Nivolumab	Renal Cancer Stage Iv	Pemphigoid;Off Label Use	Serious	Other Outcomes;Hospitalized	Female	24-JUN-2020	21-AUG-2020	Expedited	78 YR	53.3 KG	Bristol Myers Squibb	Healthcare Professional	Not Specified	-	18-AUG-2020	21-AUG-2020	FR	Not Specified	FR-BRISTOL-MYERS SQUIBB COMPANY-BMS-2020-066854	-	-
18179235	Opdivo	Nivolumab	Renal Cancer Metastatic	Pemphigoid	Serious	Other Outcomes;Hospitalized	Male	APR-2020	21-AUG-2020	Expedited	87 YR	Not Specified	Bristol Myers Squibb	Healthcare Professional	Not Specified	-	18-AUG-2020	21-AUG-2020	FR	Not Specified	FR-BRISTOL-MYERS SQUIBB COMPANY-BMS-2020-066922	-	-
18166058	-	Nivolumab	Squamous Cell Carcinoma Of Lung	Dermatitis;Pemphigoid;Immune-Mediated Nephritis;Immune-Mediated Thyroiditis	Serious	Other Outcomes	Male	-	19-AUG-2020	Expedited	68 YR	Not Specified	Bristol Myers Squibb	Healthcare Professional	Not Specified	-	10-AUG-2020	19-AUG-2020	US	Not Specified	US-BRISTOL-MYERS SQUIBB COMPANY-BMS-2020-066582	Schwartzman G, Simpson MM, Jones R, Schiavone K, Coffman M, Meyerle J. Anti-PD1 Immune Checkpoint Inhibitor-Induced Bullous Pemphigoid in Metastatic Melanoma and Non-Small Cell Lung Cancer. Curtis. 2020;105(6):E9-12	-
18106156	-	Nivolumab	Renal Cell Carcinoma	Pemphigoid;Off Label Use	Serious	Other Outcomes	Male	-	03-AUG-2020	Expedited	70 YR	Not Specified	Bristol Myers Squibb	Healthcare Professional	Not Specified	-	22-JUL-2020	03-AUG-2020	FI	Not Specified	FI-BRISTOL-MYERS SQUIBB COMPANY-BMS-2020-059723	Kluger N, Harjama L, Makkonen T, Vehmanen L, Lappalainen K. Nivolumab - associated pemphigoid - like blistering dermatosis after sun exposure. Dermatologic therapy. 2020;e13970	-
17832438	-	Nivolumab	Metastatic Malignant Melanoma	Pemphigoid	Serious	Other Outcomes;Hospitalized	Male	NOV-2019	28-JUL-2020	Expedited	81 YR	Not Specified	Bristol Myers Squibb	Healthcare Professional	Not Specified	-	28-JUL-2020	28-MAY-2020	NO	Not Specified	NO-BRISTOL-MYERS SQUIBB COMPANY-BMS-2020-041526	-	-
18012103	Opdivo	Nivolumab	Malignant Melanoma	Pemphigoid	Serious	Other Outcomes	Not Specified	-	17-JUL-2020	Expedited	Not Specified	Not Specified	Bristol Myers Squibb	Healthcare Professional	Not Specified	-	03-JUL-2020	13-JUL-2020	FR	Not Specified	FR-BRISTOL-MYERS SQUIBB COMPANY-BMS-2020-055442	-	-
17405043	Opdivo	Nivolumab	Pleural Mesothelioma Malignant	Pemphigoid;Intentional Product Use Issue	Serious	Other Outcomes	Not Specified	-	08-JUL-2020	Expedited	Not Specified	Not Specified	Bristol Myers Squibb	Healthcare Professional	Not Specified	-	07-JUL-2020	12-FEB-2020	JP	Not Specified	JP-BRISTOL-MYERS SQUIBB COMPANY-BMS-2020-011652	-	-
17877911	-	Nivolumab	Non-Small Cell Lung Cancer	Pemphigoid	Serious	Hospitalized;Other Outcomes	Male	-	09-JUN-2020	Expedited	60 YR	Not Specified	Bristol Myers Squibb	Healthcare Professional	Not Specified	-	04-JUN-2020	09-JUN-2020	GR	Not Specified	GR-BRISTOL-MYERS SQUIBB COMPANY-BMS-2020-044951	Apalla Z, Lallas A, Delli F, Lazaridou E, Papalampou S, Apostolidou S, et al. Management of immune checkpoint inhibitor-induced bullous pemphigoid. Journal of the American Academy of Dermatology. 2020	-
17877908	-	Nivolumab	Thymoma	Pemphigoid;Intentional Product Use Issue	Serious	Other Outcomes	Female	-	09-JUN-2020	Expedited	65 YR	Not Specified	Bristol Myers Squibb	Healthcare Professional	Not Specified	-	04-JUN-2020	09-JUN-2020	GR	Not Specified	GR-BRISTOL-MYERS SQUIBB COMPANY-BMS-2020-045247	Apalla Z, Lallas A, Delli F, Lazaridou E, Papalampou S, Apostolidou S, et al. Management of immune checkpoint inhibitor-induced bullous pemphigoid. Journal of the American Academy of Dermatology. 2020	-
17877906	-	Nivolumab	Non-Small Cell Lung Cancer	Pemphigoid	Serious	Other Outcomes	Male	-	09-JUN-2020	Expedited	64 YR	Not Specified	Bristol Myers Squibb	Healthcare Professional	Not Specified	-	04-JUN-2020	09-JUN-2020	GR	Not Specified	GR-BRISTOL-MYERS SQUIBB COMPANY-BMS-2020-045251	Apalla Z, Lallas A, Delli F, Lazaridou E, Papalampou S, Apostolidou S, et al. Management of immune checkpoint inhibitor-induced bullous pemphigoid. Journal of the American Academy of Dermatology. 2020	-
17877905	-	Nivolumab	Malignant Melanoma	Vitiligo;Pemphigoid	Serious	Other Outcomes;Hospitalized	Female	-	09-JUN-2020	Expedited	75 YR	Not Specified	Bristol Myers Squibb	Healthcare Professional	Not Specified	-	04-JUN-2020	09-JUN-2020	GR	Not Specified	GR-BRISTOL-MYERS SQUIBB COMPANY-BMS-2020-045252	Apalla Z, Lallas A, Delli F, Lazaridou E, Papalampou S, Apostolidou S, et al. Management of immune checkpoint inhibitor-induced bullous pemphigoid. Journal of the American Academy of Dermatology. 2020	-
17877903	-	Nivolumab	Transitional Cell Carcinoma	Pemphigoid	Serious	Other Outcomes	Male	-	09-JUN-2020	Expedited	73 YR	Not Specified	Bristol Myers Squibb	Healthcare Professional	Not Specified	-	04-JUN-2020	09-JUN-2020	GR	Not Specified	GR-BRISTOL-MYERS SQUIBB COMPANY-BMS-2020-045248	Apalla Z, Lallas A, Delli F, Lazaridou E, Papalampou S, Apostolidou S, et al. Management of immune checkpoint inhibitor-induced bullous pemphigoid. Journal of the American Academy of Dermatology. 2020	-
17877901	-	Nivolumab	Non-Small Cell Lung Cancer	Pemphigoid	Serious	Other Outcomes	Male	-	09-JUN-2020	Expedited	77 YR	Not Specified	Bristol Myers Squibb	Healthcare Professional	Not Specified	-	04-JUN-2020	09-JUN-2020	GR	Not Specified	GR-BRISTOL-MYERS SQUIBB COMPANY-BMS-2020-045245	Apalla Z, Lallas A, Delli F, Lazaridou E, Papalampou S, Apostolidou S, et al. Management of immune checkpoint inhibitor-induced bullous pemphigoid. Journal of the American Academy of Dermatology. 2020	-
17877900	-	Nivolumab	Malignant Melanoma	Pemphigoid	Serious	Hospitalized;Other Outcomes	Female	-	09-JUN-2020	Expedited	71 YR	Not Specified	Bristol Myers Squibb	Healthcare Professional	Not Specified	-	04-JUN-2020	09-JUN-2020	GR	Not Specified	GR-BRISTOL-MYERS SQUIBB COMPANY-BMS-2020-045250	Apalla Z, Lallas A, Delli F, Lazaridou E, Papalampou S, Apostolidou S, et al. Management of immune checkpoint inhibitor-induced bullous pemphigoid. Journal of the American Academy of Dermatology. 2020	-
17877898	-	Nivolumab	Renal Cancer	Pemphigoid	Serious	Other Outcomes	Female	-	09-JUN-2020	Expedited	69 YR	Not Specified	Bristol Myers Squibb	Healthcare Professional	Not Specified	-	04-JUN-2020	09-JUN-2020	GR	Not Specified	GR-BRISTOL-MYERS SQUIBB COMPANY-BMS-2020-045249	Apalla Z, Lallas A, Delli F, Lazaridou E, Papalampou S, Apostolidou S, et al. Management of immune checkpoint inhibitor-induced bullous pemphigoid. Journal of the American Academy of Dermatology. 2020	-
17877897	-	Nivolumab	Product Used For Unknown Indication	Pemphigoid;Fatigue	Serious	Other Outcomes	Male	-	09-JUN-2020	Expedited	62 YR	Not Specified	Bristol Myers Squibb	Healthcare Professional	Not Specified	-	03-JUN-2020	09-JUN-2020	BR	Not Specified	BR-BRISTOL-MYERS SQUIBB COMPANY-BMS-2020-044251	Miranda DLP, Alves LA, Rodrigues da Mata D, et al. Bullous pemphigoid associated with the use of nivolumab in a patient with metastatic melanoma: a case report. Brazilian Journal of Oncology. 2020;16:1-8	-
17877896	-	Nivolumab	Non-Small Cell Lung Cancer	Pemphigoid	Serious	Other Outcomes	Male	-	09-JUN-2020	Expedited	67 YR	Not Specified	Bristol Myers Squibb	Healthcare Professional	Not Specified	-	04-JUN-2020	09-JUN-2020	GR	Not Specified	GR-BRISTOL-MYERS SQUIBB COMPANY-BMS-2020-045246	Apalla Z, Lallas A, Delli F, Lazaridou E, Papalampou S, Apostolidou S, et al. Management of immune checkpoint inhibitor-induced bullous pemphigoid. Journal of the American Academy of Dermatology. 2020	-
17877802	-	Nivolumab	Oropharyngeal Cancer	Pemphigoid	Serious	Other Outcomes	Male	-	09-JUN-2020	Expedited	4 DEC	Not Specified	Bristol Myers Squibb	Healthcare Professional	Not Specified	-	04-JUN-2020	09-JUN-2020	KR	Not Specified	KR-BRISTOL-MYERS SQUIBB COMPANY-BMS-2020-044725	Lee H, Chung JH, Jo SJ. Pruritic bullous skin eruption in a male patient receiving immunotherapy for oropharyngeal cancer. International Journal of Dermatology. 2020;59(6):685-6	-
17800901	-	Nivolumab	Renal Cancer Metastatic	Pemphigoid;Off Label Use	Serious	Other Outcomes	Male	-	19-MAY-2020	Expedited	62 YR	Not Specified	Bristol Myers Squibb	Healthcare Professional	Not Specified	-	11-MAY-2020	19-MAY-2020	ES	Not Specified	ES-BRISTOL-MYERS SQUIBB COMPANY-BMS-2020-039090	Munera-Campos M, Plana-Pla A, Rivera N, Boada A, Ferrandiz C. Nivolumab-induced bullous pemphigoid managed without drug withdrawal. Indian Journal of Dermatology. 2020;65(3):214-6	-
17715851	-	Nivolumab	Malignant Melanoma	Pemphigoid	Serious	Other Outcomes;Hospitalized	Male	31-MAR-2020	28-APR-2020	Expedited	76 YR	66 KG	Bristol Myers Squibb	Healthcare Professional	Not Specified	-	27-APR-2020	28-APR-2020	IT	Not Specified	IT-BRISTOL-MYERS SQUIBB COMPANY-BMS-2020-034085	-	-
17424252	Opdivo	Nivolumab	Non-Small Cell Lung Cancer	Malignant Neoplasm Progression;Pemphigoid	Serious	Other Outcomes	Not Specified	-	22-APR-2020	Expedited	Not Specified	Not Specified	Bristol Myers Squibb	Healthcare Professional	Not Specified	-	22-APR-2020	17-FEB-2020	US	Not Specified	US-BRISTOL-MYERS SQUIBB COMPANY-BMS-2020-012188	-	-
17418965	-	Nivolumab	Product Used For Unknown Indication	Pemphigoid	Serious	Other Outcomes	Male	-	10-APR-2020	Expedited	77 YR	Not Specified	Bristol Myers Squibb	Healthcare Professional	Not Specified	-	10-APR-2020	14-FEB-2020	FR	Not Specified	FR-BRISTOL-MYERS SQUIBB COMPANY-BMS-2020-010265	-	-
17614037	-	Nivolumab	Lung Neoplasm Malignant;Product Used For Unknown Indication	Pemphigoid	Serious	Other Outcomes	Male	-	02-APR-2020	Expedited	Not Specified	88 KG	Bristol Myers Squibb	Healthcare Professional	Not Specified	Barnidipine	01-APR-2020	02-APR-2020	NL	Not Specified	NL-BRISTOL-MYERS SQUIBB COMPANY-BMS-2020-027575	-	-
17306842	-	Nivolumab	Asthma;Hepatocellular Carcinoma;Hypertension;Product Used For Unknown Indication;Pulmonary Embolism	Pemphigoid;Blood Glucose Increased;Acute Kidney Injury	Serious	Hospitalized;Other Outcomes	Female	28-NOV-2018	01-APR-2020	Expedited	66 YR	83.5 KG	Bristol Myers Squibb	Healthcare Professional	Not Specified	Amlodipine;Albuterol;Enoxaparin;Flovent Hfa;Spironolactone	01-APR-2020	23-JAN-2020	US	Not Specified	US-BRISTOL-MYERS SQUIBB COMPANY-BMS-2020-003958	-	-
17441513	Opdivo	Nivolumab	Product Used For Unknown Indication	Pemphigoid	Serious	Other Outcomes	Not Specified	-	10-MAR-2020	Expedited	Not Specified	Not Specified	Bristol Myers Squibb	Healthcare Professional	Not Specified	-	05-MAR-2020	20-FEB-2020	JP	Not Specified	JP-BRISTOL-MYERS SQUIBB COMPANY-BMS-2020-014481	Nakamura K, et al. A case of bullous pemphigoid during nivolumab administration. The 134th Joint Meeting of Kyoto and Shiga Division of the Oto-Rhino-Laryngologi. 2019;16	-
17445721	Opdivo	Nivolumab	Head And Neck Cancer;Hypopharyngeal Cancer	Pemphigoid	Serious	Other Outcomes	Male	-	06-MAR-2020	Expedited	66 YR	Not Specified	Bristol Myers Squibb	Healthcare Professional	Not Specified	-	04-MAR-2020	21-FEB-2020	JP	Not Specified	JP-BRISTOL-MYERS SQUIBB COMPANY-BMS-2020-014832	Nakamura K, et al. A case of bullous pemphigoid during nivolumab administration. The 30th General Meeting and Academic Congress of the Japan Society for Head and. 2020;O30-5	-
16944286	-	Nivolumab	Non-Small Cell Lung Cancer Recurrent;Product Used For Unknown Indication	Pemphigoid	Serious	Other Outcomes	Male	JAN-2017	27-FEB-2020	Expedited	71 YR	65 KG	Bristol Myers Squibb	Healthcare Professional	Not Specified	Influenza Virus Vaccine	26-FEB-2020	22-OCT-2019	JP	Not Specified	JP-BRISTOL-MYERS SQUIBB COMPANY-BMS-2019-100845	Shintani Y, et al. A case of continued administration of immune-checkpoint inhibitor even after development of bullous pemphigoid during the treatment. The 886th Meeting of The Tokyo Division of The Japanese Dermatological Associati. 2019;7	-
17439827	-	Nivolumab	Lung Neoplasm Malignant	Pemphigoid	Serious	Hospitalized;Other Outcomes	Male	21-FEB-2019	20-FEB-2020	Expedited	63 YR	82 KG	Bristol Myers Squibb	Healthcare Professional	Not Specified	-	12-FEB-2020	20-FEB-2020	IT	Not Specified	IT-BRISTOL-MYERS SQUIBB COMPANY-BMS-2020-012622	-	-
16689751	Opdivo	Nivolumab	Non-Small Cell Lung Cancer Recurrent	Pemphigoid	Serious	Other Outcomes	Male	27-JUL-2019	20-FEB-2020	Expedited	73 YR	Not Specified	Bristol Myers Squibb	Healthcare Professional	Not Specified	-	14-FEB-2020	09-AUG-2019	JP	Not Specified	JP-BRISTOL-MYERS SQUIBB COMPANY-BMS-2019-077982	-	-
17432565	Opdivo	Nivolumab	Hypercholesterolaemia;Metastatic Malignant Melanoma;Osteoporotic Fracture	Pemphigoid;Psoriasis;Prescribed Underdose;Vitiligo	Serious	Other Outcomes	Female	13-JUN-2017	18-FEB-2020	Expedited	Not Specified	57 KG	Bristol Myers Squibb	Healthcare Professional	Not Specified	Prolia;Tahor;Caltrate;Vitamin D3	10-FEB-2020	18-FEB-2020	FR	Not Specified	FR-BRISTOL-MYERS SQUIBB COMPANY-BMS-2020-011427	-	-
17414718	Opdivo	Nivolumab	Renal Cancer Metastatic	Pemphigoid	Serious	Other Outcomes;Hospitalized	Male	05-NOV-2019	13-FEB-2020	Expedited	69 YR	81 KG	Bristol Myers Squibb	Healthcare Professional	Not Specified	-	10-FEB-2020	13-FEB-2020	FR	Not Specified	FR-BRISTOL-MYERS SQUIBB COMPANY-BMS-2020-011750	-	-
17193965	Opdivo	Nivolumab	Metastatic Renal Cell Carcinoma	Pemphigoid	Serious	Other Outcomes	Female	-	30-JAN-2020	Expedited	77 YR	Not Specified	Bristol Myers Squibb	Healthcare Professional	Not Specified	-	24-JAN-2020	23-DEC-2019	JP	Not Specified	JP-BRISTOL-MYERS SQUIBB COMPANY-BMS-2019-121750	Komatsu K, et al. A case of bullous pemphigoid developed during nivolumab therapy following left nephrectomy. The 88th Okinawa Regional Meeting of the Japanese Dermatological Association. 2019;3	-
17084957	-	Nivolumab	Metastatic Malignant Melanoma	Intentional Product Use Issue;Pemphigoid	Serious	Other Outcomes	Male	-	29-JAN-2020	Expedited	66 YR	Not Specified	Bristol Myers Squibb	Healthcare Professional	Not Specified	-	29-JAN-2020	27-NOV-2019	BE	Not Specified	BE-BRISTOL-MYERS SQUIBB COMPANY-BMS-2019-111616	-	-
16944432	Opdivo	Nivolumab	Metastatic Renal Cell Carcinoma	Pemphigoid	Serious	Other Outcomes;Hospitalized	Not Specified	OCT-2019	20-JAN-2020	Expedited	Not Specified	Not Specified	Bristol Myers Squibb	Healthcare Professional	Not Specified	-	20-JAN-2020	22-OCT-2019	JP	Not Specified	JP-BRISTOL-MYERS SQUIBB COMPANY-BMS-2019-100376	-	-
16726496	-	Nivolumab	Malignant Melanoma	Pemphigoid	Serious	Hospitalized;Other Outcomes	Female	31-JUL-2019	13-JAN-2020	Expedited	76 YR	97 KG	Bristol Myers Squibb	Healthcare Professional	Not Specified	-	08-JAN-2020	21-AUG-2019	FR	Not Specified	FR-BRISTOL-MYERS SQUIBB COMPANY-BMS-2019-080462	-	-
16461621	Opdivo	Nivolumab	Gastric Cancer	Pemphigoid	Serious	Hospitalized;Other Outcomes	Female	-	10-JAN-2020	Expedited	64 YR	Not Specified	Bristol Myers Squibb	Healthcare Professional	Not Specified	-	07-JAN-2020	21-JUN-2019	JP	Not Specified	JP-BRISTOL-MYERS SQUIBB COMPANY-BMS-2019-059242	Okubo S, et al. A case of bullous pemphigoid during nivolumab therapy for peritoneal dissemination of gastric cancer. Journal of the Japanese Society for Cutaneous Immunology and Allergy. 2019;3(1):112	-
17131675	Opdivo	Nivolumab	Pleural Mesothelioma Malignant	Pemphigoid;Intentional Product Use Issue	Serious	Other Outcomes	Female	-	07-JAN-2020	Expedited	73 YR	Not Specified	Bristol Myers Squibb	Healthcare Professional	Not Specified	-	02-JAN-2020	09-DEC-2019	JP	Not Specified	JP-BRISTOL-MYERS SQUIBB COMPANY-BMS-2019-116935	Kogawa K, et al. Two cases of bullous pemphigoid during therapy with immune checkpoint inhibitors. The 388th Regular Meeting of Aomori Region of Japanese Dermatological Associatio. 2019;1	-
15205636	Opdivo	Nivolumab	Malignant Melanoma	Pemphigoid	Serious	Hospitalized;Other Outcomes	Male	JAN-2018	06-JAN-2020	Expedited	77 YR	Not Specified	Bristol Myers Squibb	Healthcare Professional	Not Specified	-	04-DEC-2019	26-JUL-2018	JP	Not Specified	JP-BRISTOL-MYERS SQUIBB COMPANY-BMS-2018-068687	Kuze Y. A case of bullous pemphigoid under nivolumab therapy for malignant melanoma. The 220th Kinki Region Meeting of The Japanese Society of Internal Medicine. 2018;132	-
16828338	Opdivo	Nivolumab	Gastric Cancer	Pemphigoid	Serious	Other Outcomes	Male	-	24-DEC-2019	Expedited	8 DEC	Not Specified	Bristol Myers Squibb	Healthcare Professional	Not Specified	-	24-DEC-2019	19-SEP-2019	JP	Not Specified	JP-BRISTOL-MYERS SQUIBB COMPANY-BMS-2019-090471	-	-
14391299	Opdivo	Nivolumab	Non-Small Cell Lung Cancer;Product Used For Unknown Indication	Pemphigoid;Interstitial Lung Disease;Rash	Serious	Hospitalized;Other Outcomes	Male	20-AUG-2019	17-DEC-2019	Expedited	84 YR	Not Specified	Bristol Myers Squibb	Healthcare Professional	Not Specified	-	11-DEC-2019	16-JAN-2018	JP	Not Specified	JP-BRISTOL-MYERS SQUIBB COMPANY-BMS-2018-003053	-	-
15556389	Opdivo	Nivolumab	Renal Cancer	Pemphigoid	Serious	Other Outcomes;Hospitalized	Male	30-JUN-2018	11-DEC-2019	Expedited	70 YR	90.1 KG	Bristol Myers Squibb	Healthcare Professional	Not Specified	-	02-DEC-2019	26-OCT-2018	FR	Not Specified	FR-BRISTOL-MYERS SQUIBB COMPANY-BMS-2018-097952	-	-
17002387	-	Nivolumab	Malignant Melanoma	Pemphigoid	Serious	Other Outcomes	Male	JAN-2018	06-DEC-2019	Expedited	8 DEC	Not Specified	Bristol Myers Squibb	Healthcare Professional	Not Specified	-	28-NOV-2019	07-NOV-2019	JP	Not Specified	JP-BRISTOL-MYERS SQUIBB COMPANY-BMS-2019-106375	-	-
15350821	Opdivo	Nivolumab	Head And Neck Cancer Metastatic	Pemphigoid	Serious	Hospitalized;Other Outcomes	Male	03-AUG-2018	28-NOV-2019	Expedited	25 YR	Not Specified	Bristol Myers Squibb	Healthcare Professional	Not Specified	-	21-NOV-2019	05-SEP-2018	JP	Not Specified	JP-BRISTOL-MYERS SQUIBB COMPANY-BMS-2018-081439	-	-
17054521	-	Nivolumab	Lung Neoplasm Malignant	Pemphigoid	Serious	Hospitalized;Other Outcomes	Male	-	20-NOV-2019	Expedited	63 YR	Not Specified	Bristol Myers Squibb	Healthcare Professional	Not Specified	-	11-NOV-2019	20-NOV-2019	FR	Not Specified	DE-BRISTOL-MYERS SQUIBB COMPANY-BMS-2019-110829	Gran F, Goebeler M, Gesierich A. Bullous pemphigoid developing upon immune checkpoint inhibition with nivolumab. European Journal of Dermatology. 2019;29(4):448-9	-
17037076	-	Nivolumab	Benign Prostatic Hyperplasia;Renal Cancer	Pemphigoid	Serious	Other Outcomes	Male	-	15-NOV-2019	Expedited	73 YR	Not Specified	Bristol Myers Squibb	Healthcare Professional	Not Specified	Fosinopril;Hydrochlorothiazide;Silodosin	05-NOV-2019	15-NOV-2019	US	Not Specified	US-BRISTOL-MYERS SQUIBB COMPANY-BMS-2019-107041	Anedda J, Atzori L, Rongioletti F, Pilloni L. Nivolumab Bullous Pemphigoid: Case Description and Literature Review. Clinical& Experimental pathology. 2019;9(1)	-
16337743	-	Nivolumab	Malignant Melanoma;Product Used For Unknown Indication	Pemphigoid	Serious	Other Outcomes;Hospitalized	Male	2017	04-NOV-2019	Expedited	68 YR	Not Specified	Bristol Myers Squibb	Healthcare Professional	Not Specified	Omeprazole;Zofenopril	24-OCT-2019	21-MAY-2019	IT	Not Specified	IT-BRISTOL-MYERS SQUIBB COMPANY-BMS-2019-047574	Gambale E, Gatta A, Brocco D, Carella C, Tursi MD. Bullous pemphigoid during Nivolumab Therapy: A case report. Journal of Translational Medicine. 2018;16(1):4	-
15579040	Opdivo	Nivolumab	Metastatic Renal Cell Carcinoma	Pemphigoid;Aphthous Ulcer;Conjunctivitis;Hepatic Function Abnormal	Serious	Hospitalized;Other Outcomes	Male	26-SEP-2018	01-NOV-2019	Expedited	70 YR	66 KG	Bristol Myers Squibb	Healthcare Professional	Not Specified	-	24-OCT-2019	02-NOV-2018	JP	Not Specified	JP-BRISTOL-MYERS SQUIBB COMPANY-BMS-2018-102894	Matsui Y, et al. A case of bullous pemphigoid developed during nivolumab therapy. The 461 Hokuriku regional meeting of the Japanese Journal of Dermatology. 2019;129 (4)	-
16959046	-	Nivolumab	Metastatic Malignant Melanoma	Pemphigoid	Serious	Other Outcomes	Male	-	24-OCT-2019	Expedited	78 YR	Not Specified	Bristol Myers Squibb	Healthcare Professional	Not Specified	-	14-OCT-2019	24-OCT-2019	US	Not Specified	US-BRISTOL-MYERS SQUIBB COMPANY-BMS-2019-101422	Singer S, Nelson CA, Lian CG, Dewan AK, LeBoeuf NR.. Nonbullous pemphigoid secondary to PD-1 inhibition. JAAD Case Reports. 2019;5:898-903	-
16482326	Opdivo	Nivolumab	Gastric Cancer;Pemphigoid	Pemphigoid	Serious	Other Outcomes	Male	04-JUN-2019	23-OCT-2019	Expedited	84 YR	Not Specified	Bristol Myers Squibb	Healthcare Professional	Not Specified	Prednisolone	17-OCT-2019	27-JUN-2019	JP	Not Specified	JP-BRISTOL-MYERS SQUIBB COMPANY-BMS-2019-062133	-	-
16909484	Opdivo	Nivolumab	Tonsil Cancer	Off Label Use;Pemphigoid	Serious	Hospitalized;Other Outcomes	Male	JUL-2019	11-OCT-2019	Expedited	55 YR	65 KG	Bristol Myers Squibb	Healthcare Professional	Not Specified	-	01-OCT-2019	11-OCT-2019	FR	Not Specified	FR-BRISTOL-MYERS SQUIBB COMPANY-BMS-2019-095497	-	-
14327489	Opdivo	Nivolumab	Metastatic Renal Cell Carcinoma	Dermatitis Bullous;Pemphigoid	Serious	Other Outcomes	Male	30-NOV-2017	01-OCT-2019	Expedited	67 YR	Not Specified	Bristol Myers Squibb	Healthcare Professional	Not Specified	-	24-SEP-2019	27-DEC-2017	JP	Not Specified	JP-BRISTOL-MYERS SQUIBB COMPANY-BMS-2017-118340	-	-
16834772	-	Nivolumab	Product Used For Unknown Indication	Pemphigoid	Serious	Other Outcomes	Male	18-JUN-2019	29-SEP-2019	Expedited	81 YR	Not Specified	Bristol Myers Squibb	Healthcare Professional	Not Specified	-	26-SEP-2019	20-SEP-2019	IT	Not Specified	IT-BRISTOL-MYERS SQUIBB COMPANY-BMS-2019-089390	-	-
16858600	-	Nivolumab	Malignant Melanoma	Vitiligo;Autoimmune Thyroiditis;Pemphigoid	Serious	Other Outcomes	Female	-	26-SEP-2019	Expedited	69 YR	Not Specified	Bristol Myers Squibb	Healthcare Professional	Not Specified	-	16-SEP-2019	26-SEP-2019	DE	Not Specified	DE-BRISTOL-MYERS SQUIBB COMPANY-BMS-2019-092053	Sadik CD, Langan EA, Gratz V, Zillikens D, Terheyden P. Checkpoint inhibition may trigger the rare variant of anti-lad-1 Igg-positive, anti-bp180 nc16a C16A igg-negative bullous pemphigoid. Frontiers in Immunology. 2019;10(1934):1-5	-
16797847	Opdivo	Nivolumab	Lung Adenocarcinoma	Pemphigoid	Serious	Hospitalized;Other Outcomes	Male	30-JUN-2019	12-SEP-2019	Expedited	64 YR	68 KG	Bristol Myers Squibb	Healthcare Professional	Not Specified	-	02-SEP-2019	12-SEP-2019	FR	Not Specified	FR-BRISTOL-MYERS SQUIBB COMPANY-BMS-2019-085952	-	-
16797624	Opdivo	Nivolumab	Lung Adenocarcinoma	Pemphigoid	Serious	Hospitalized;Other Outcomes	Male	MAR-2019	12-SEP-2019	Expedited	70 YR	Not Specified	Bristol Myers Squibb	Healthcare Professional	Not Specified	-	02-SEP-2019	12-SEP-2019	FR	Not Specified	FR-BRISTOL-MYERS SQUIBB COMPANY-BMS-2019-085950	-	-
16952293	-	Nivolumab	Metastasis;Neuroendocrine Carcinoma Of The Skin	Hypophysitis;Pruritus;Urticaria;Pemphigoid	Serious	Hospitalized	Male	06-MAY-2019	03-SEP-2019	Direct	90 YR	80.29 KG	Fda-Ctu	Healthcare Professional	Health Professional	-	-	03-SEP-2019	US	Not Specified	-	-	-
16762245	Opdivo	Nivolumab	Lung Adenocarcinoma	Pemphigoid	Serious	Hospitalized;Other Outcomes	Male	15-MAY-2019	31-AUG-2019	Expedited	85 YR	Not Specified	Bristol Myers Squibb	Healthcare Professional	Not Specified	-	21-AUG-2019	31-AUG-2019	FR	Not Specified	FR-BRISTOL-MYERS SQUIBB COMPANY-BMS-2019-082309	-	-
16455415	Opdivo	Nivolumab	Neoplasm Malignant	Pemphigoid	Serious	Other Outcomes	Not Specified	-	30-AUG-2019	Expedited	Not Specified	Not Specified	Bristol Myers Squibb	Healthcare Professional	Not Specified	-	30-AUG-2019	20-JUN-2019	JP	Not Specified	JP-BRISTOL-MYERS SQUIBB COMPANY-BMS-2019-059212	-	-
15735618	Opdivo	Nivolumab	Constipation;Cough;Insomnia;Non-Small Cell Lung Cancer Recurrent;Product Used For Unknown Indication	Dermatitis Contact;Oral Candidiasis;Pemphigoid;Eczema;Pneumonia	Serious	Other Outcomes;Hospitalized	Female	27-OCT-2016	26-AUG-2019	Expedited	81 YR	48.9 KG	Bristol Myers Squibb	Healthcare Professional	Not Specified	Magnesium Oxide;Rozerem;Benzoyl Peroxide\Clindamycin Phosphate;Ambroxol Hydrochloride	19-AUG-2019	18-DEC-2018	JP	Not Specified	JP-BRISTOL-MYERS SQUIBB COMPANY-BMS-2018-118630	-	-
16737710	-	Nivolumab	Squamous Cell Carcinoma Of Lung	Pemphigoid	Serious	Other Outcomes	Male	-	23-AUG-2019	Expedited	74 YR	Not Specified	Bristol Myers Squibb	Healthcare Professional	Not Specified	-	15-AUG-2019	23-AUG-2019	ES	Not Specified	ES-BRISTOL-MYERS SQUIBB COMPANY-BMS-2019-081457	Cuenca-barrales C, Espadafor-lopez B, Martinez-lopez A, Cancela-diez B, Ruiz-villaverde R. Bullous pemphigoid in a patient treated with nivolumab. Dermatologic Therapy. 2019;e13030	-
16599746	-	Nivolumab	Atrial Fibrillation;Cardiac Failure;Constipation;Depression;Diabetes Mellitus;Dyslipidaemia;Hypertension;Hypokalaemia;Product Used For Unknown Indication;Renal Cancer	Pemphigoid	Serious	Other Outcomes	Male	29-MAY-2019	22-AUG-2019	Expedited	70 YR	110 KG	Bristol Myers Squibb	Healthcare Professional	Not Specified	Atorvastatin;Furosemide;Bisoprolol;Escitalopram Oxalate;Lantus;Movicol;Amlodipine;Insulin Nos;Potassium Chloride;Fluindione;Perindopril	13-AUG-2019	20-JUL-2019	FR	Not Specified	FR-BRISTOL-MYERS SQUIBB COMPANY-BMS-2019-069595	-	-
15676173	Opdivo	Nivolumab	Malignant Melanoma;Product Used For Unknown Indication	Pemphigoid	Serious	Other Outcomes;Hospitalized	Male	06-SEP-2018	12-AUG-2019	Expedited	82 YR	102 KG	Bristol Myers Squibb	Healthcare Professional	Not Specified	Pantoprazole;Pygeum;Ramipril;Allopurinol;Hydrochlorothiazide;Bisoprolol;Crestor;Kardegic	02-AUG-2019	30-NOV-2018	FR	Not Specified	FR-BRISTOL-MYERS SQUIBB COMPANY-BMS-2018-109963	-	-
16381633	Opdivo	Nivolumab	Non-Small Cell Lung Cancer	Pemphigoid	Serious	Other Outcomes	Male	-	07-AUG-2019	Expedited	53 YR	Not Specified	Bristol Myers Squibb	Healthcare Professional	Not Specified	-	07-AUG-2019	03-JUN-2019	FR	Not Specified	FR-BRISTOL-MYERS SQUIBB COMPANY-BMS-2019-049957	-	-
13994574	-	Nivolumab	Metastatic Renal Cell Carcinoma	Pneumonia;Pemphigoid;Medical Device Site Infection;Pulmonary Oedema	Serious	Hospitalized;Died;Other Outcomes	Male	15-AUG-2017	06-AUG-2019	Expedited	70 YR	50 KG	Bristol Myers Squibb	Healthcare Professional	Not Specified	-	30-JUL-2019	21-SEP-2017	JP	Not Specified	JP-BRISTOL-MYERS SQUIBB COMPANY-BMS-2017-084579	-	-
16430530	Opdivo	Nivolumab	Malignant Melanoma	Pemphigoid	Serious	Hospitalized;Other Outcomes	Male	12-NOV-2018	02-AUG-2019	Expedited	76 YR	Not Specified	Bristol Myers Squibb	Healthcare Professional	Not Specified	-	26-JUL-2019	14-JUN-2019	JP	Not Specified	JP-BRISTOL-MYERS SQUIBB COMPANY-BMS-2019-057818	Oaku S.. Two cases of malignant melanoma complicated with bullous pemphigoid after administration of immune checkpoint inhibitor. The 35th Annual Meeting of the Japanese Skin Cancer Society (held from 24 to 25. 2019	-
16342251	-	Nivolumab	Product Used For Unknown Indication	Pemphigoid	Serious	Other Outcomes	Male	MAY-2018	30-JUL-2019	Expedited	71 YR	Not Specified	Bristol Myers Squibb	Healthcare Professional	Not Specified	-	30-JUL-2019	22-MAY-2019	FR	Not Specified	FR-BRISTOL-MYERS SQUIBB COMPANY-BMS-2019-046328	-	-
16634799	Opdivo	Nivolumab	Malignant Melanoma;Product Used For Unknown Indication	Pemphigoid	Serious	Hospitalized;Other Outcomes	Male	APR-2019	26-JUL-2019	Expedited	86 YR	67 KG	Bristol Myers Squibb	Healthcare Professional	Not Specified	Zopiclone;Oxycodone;Aspirin;Nebivolol;Hydrochlorothiazide;Ramipril;Pantoprazole;Alfuzosin Hydrochloride;Naloxone	17-JUL-2019	26-JUL-2019	FR	Not Specified	FR-BRISTOL-MYERS SQUIBB COMPANY-BMS-2019-071035	-	-
16634141	Opdivo	Nivolumab	Lung Adenocarcinoma	Pemphigoid	Serious	Other Outcomes;Hospitalized	Male	NOV-2018	26-JUL-2019	Expedited	50 YR	Not Specified	Bristol Myers Squibb	Healthcare Professional	Not Specified	-	15-JUL-2019	26-JUL-2019	FR	Not Specified	FR-BRISTOL-MYERS SQUIBB COMPANY-BMS-2019-069820	-	-
13070518	-	Nivolumab	Metastatic Malignant Melanoma	Pemphigoid;Lichen Planus	Serious	Other Outcomes	Male	-	26-JUL-2019	Expedited	77 YR	Not Specified	Bristol Myers Squibb	Healthcare Professional	Not Specified	-	19-DEC-2016	29-DEC-2016	FR	Not Specified	FR-BRISTOL-MYERS SQUIBB COMPANY-BMS-2016-109574	Dehaye M, Dereure O, Guillot B, Girard C.. Genital lichen planus pemphigoides in a patient treated with nivolumab for metastatic melanoma: a rare immunological adverse effect.. Ann Dermatol Venereol. 2016;143(12):S356-7, P288	-
13069314	-	Nivolumab	Product Used For Unknown Indication	Pemphigoid	Serious	Other Outcomes	Male	-	26-JUL-2019	Expedited	Not Specified	Not Specified	Bristol Myers Squibb	Healthcare Professional	Not Specified	-	19-DEC-2016	28-DEC-2016	FR	Not Specified	FR-BRISTOL-MYERS SQUIBB COMPANY-BMS-2016-110872	Charlet, Riffaud L, Lafargue O, Cordoliani F, Saiag P, Lebbe C, et al.. Bullous pemphigoid with anti-CTLA4 and anti-PD-1.. Ann Dermatol Venereol. 2016;143(12):S356, P287	-
15900204	Opdivo	Nivolumab	Lung Adenocarcinoma;Product Used For Unknown Indication	Pemphigoid	Serious	Other Outcomes	Male	JAN-2019	25-JUL-2019	Expedited	57 YR	90 KG	Bristol Myers Squibb	Healthcare Professional	Not Specified	Felodipine;Betamethasone Dipropionate;Bromazepam;Glycopyrronium\Indacaterol;Symbicort;Bilastine;Vesicare	18-JUL-2019	01-FEB-2019	FR	Not Specified	FR-BRISTOL-MYERS SQUIBB COMPANY-BMS-2019-007943	-	-
16308215	Opdivo	Nivolumab	Gastric Cancer	Pemphigoid	Serious	Other Outcomes	Not Specified	-	24-JUL-2019	Expedited	Not Specified	Not Specified	Bristol Myers Squibb	Healthcare Professional	Not Specified	-	24-JUL-2019	14-MAY-2019	JP	Not Specified	JP-BRISTOL-MYERS SQUIBB COMPANY-BMS-2019-045695	-	-
16606651	Opdivo	Nivolumab	Renal Cancer	Pemphigoid	Serious	Other Outcomes;Hospitalized	Female	-	22-JUL-2019	Expedited	70 YR	Not Specified	Bristol Myers Squibb	Healthcare Professional	Not Specified	-	12-JUL-2019	22-JUL-2019	ES	Not Specified	ES-BRISTOL-MYERS SQUIBB COMPANY-BMS-2019-069690	-	-
13069318	-	Nivolumab	Product Used For Unknown Indication	Pemphigoid	Serious	Other Outcomes	Male	-	22-JUL-2019	Expedited	Not Specified	Not Specified	Bristol Myers Squibb	Healthcare Professional	Not Specified	-	19-DEC-2016	28-DEC-2016	FR	Not Specified	FR-BRISTOL-MYERS SQUIBB COMPANY-BMS-2016-109350	Charlet, Riffaud L, Lafargue O, Cordoliani F, Saiag P, Lebbe C, et al.. Bullous pemphigoid with anti-CTLA4 and anti-PD-1.. Ann Dermatol Venereol. 2016;143(12):S356, P287	-
16596904	Opdivo	Nivolumab	Lung Neoplasm Malignant	Pemphigoid;Skin Infection	Serious	Hospitalized;Other Outcomes	Not Specified	20-MAY-2019	19-JUL-2019	Expedited	83 YR	45 KG	Bristol Myers Squibb	Healthcare Professional	Not Specified	-	09-JUL-2019	19-JUL-2019	IT	Not Specified	IT-BRISTOL-MYERS SQUIBB COMPANY-BMS-2019-068478	-	-
16592222	Opdivo	Nivolumab	Clear Cell Renal Cell Carcinoma	Pemphigoid	Serious	Other Outcomes	Male	22-JUN-2018	18-JUL-2019	Expedited	56 YR	Not Specified	Bristol Myers Squibb	Healthcare Professional	Not Specified	-	08-JUL-2019	18-JUL-2019	FR	Not Specified	FR-BRISTOL-MYERS SQUIBB COMPANY-BMS-2019-067205	-	-
16592211	-	Nivolumab	Product Used For Unknown Indication;Renal Cancer	Pemphigoid	Serious	Hospitalized;Other Outcomes	Male	JUN-2018	18-JUL-2019	Expedited	69 YR	110 KG	Bristol Myers Squibb	Healthcare Professional	Not Specified	Lorazepam;Finasteride;Hydrocortisone;Cordarone;Bisoprolol;Allopurinol;Pravastatin Sodium;Innohep;Levothyroxine;Furosemide;Amitriptyline Hydrochloride;Fludrocortisone Acetate;Ramipril;Kardegic	08-JUL-2019	18-JUL-2019	FR	Not Specified	FR-BRISTOL-MYERS SQUIBB COMPANY-BMS-2019-067189	-	-
15387329	Opdivo	Nivolumab	Gastric Cancer	Pemphigoid	Serious	Hospitalized;Other Outcomes	Female	20-JUN-2018	17-JUL-2019	Expedited	8 DEC	Not Specified	Bristol Myers Squibb	Healthcare Professional	Not Specified	-	10-JUL-2019	14-SEP-2018	JP	Not Specified	JP-BRISTOL-MYERS SQUIBB COMPANY-BMS-2018-084870	-	-
16550982	Opdivo	Nivolumab	Product Used For Unknown Indication	Colitis Erosive;Pemphigoid;Dermatitis Exfoliative Generalised	Serious	Other Outcomes	Male	APR-2017	10-JUL-2019	Expedited	71 YR	82 KG	Bristol Myers Squibb	Healthcare Professional	Not Specified	-	12-MAR-2019	10-JUL-2019	FR	Not Specified	FR-BRISTOL-MYERS SQUIBB COMPANY-BMS-2019-025688	-	-
15282501	-	Nivolumab	Non-Small Cell Lung Cancer Metastatic	Pemphigoid	Serious	Other Outcomes	Female	-	10-JUL-2019	Expedited	72 YR	Not Specified	Bristol Myers Squibb	Healthcare Professional	Not Specified	-	06-AUG-2018	16-AUG-2018	US	Not Specified	US-BRISTOL-MYERS SQUIBB COMPANY-BMS-2018-076416	Lopez AT, Geskin L. A case of nivolumab-induced bullous pemphigoid: Review of dermatologic toxicity associated with programmed cell death protein-1/programmed death ligand-1 inhibitors and recommendations for diagnosis and management. The Oncologist. 2018;23:1-8	-
16282307	Opdivo	Nivolumab	Renal Cancer	Drug Ineffective;Pemphigoid	Serious	Other Outcomes	Female	03-DEC-2018	04-JUL-2019	Expedited	70 YR	76 KG	Bristol Myers Squibb	Healthcare Professional	Not Specified	-	25-JUN-2019	07-MAY-2019	FR	Not Specified	FR-BRISTOL-MYERS SQUIBB COMPANY-BMS-2019-042530	-	-
16221837	Opdivo	Nivolumab	Renal Cell Carcinoma	Pemphigoid	Serious	Other Outcomes	Male	01-OCT-2018	03-JUL-2019	Expedited	71 YR	Not Specified	Bristol Myers Squibb	Healthcare Professional	Not Specified	-	03-JUL-2019	22-APR-2019	BE	Not Specified	BE-BRISTOL-MYERS SQUIBB COMPANY-BMS-2019-035302	-	-
14847320	-	Nivolumab	Metastatic Malignant Melanoma	Pemphigoid	Serious	Other Outcomes;Hospitalized	Male	-	01-JUL-2019	Expedited	67 YR	Not Specified	Bristol Myers Squibb	Healthcare Professional	Not Specified	-	20-JUN-2019	04-MAY-2018	US	Not Specified	US-BRISTOL-MYERS SQUIBB COMPANY-BMS-2018-040126	Ridpath AV, Rzepka PV, Shearer SM, Scrape SR, Olencki TE, Kaffenberger BH, et al. Novel use of combination therapeutic plasma exchange and rituximab in the treatment of nivolumab?induced bullous pemphigoid. International Journal of Dermatology. 2018;57(11):1372-4	-
16496539	-	Nivolumab	Non-Small Cell Lung Cancer;Product Used For Unknown Indication	Pemphigoid	Serious	Other Outcomes	Female	-	28-JUN-2019	Expedited	87 YR	Not Specified	Bristol Myers Squibb	Healthcare Professional	Not Specified	Carvedilol;Alendronate;Bumetanide;Amlodipine;Ipratropium Bromide And Albuterol Sulfate;Aspirin;Colesevelam	17-JUN-2019	28-JUN-2019	US	Not Specified	US-BRISTOL-MYERS SQUIBB COMPANY-BMS-2019-062449	Strickley JD, Vence LM, Burton SK, Callen JP. Nivolumab-induced lichen planus pemphigoides. Cutis. 2019;103(4):224-6	-
16354393	Opdivo	Nivolumab	Malignant Melanoma	Pemphigoid	Serious	Other Outcomes	Female	15-NOV-2018	24-MAY-2019	Expedited	73 YR	73 KG	Bristol Myers Squibb	Healthcare Professional	Not Specified	-	13-MAY-2019	24-MAY-2019	IT	Not Specified	IT-BRISTOL-MYERS SQUIBB COMPANY-BMS-2019-047168	-	-
16088248	-	Nivolumab	Clear Cell Renal Cell Carcinoma;Gastrointestinal Disorder;Hypertension;Hypothyroidism;Metastases To Bone	Pemphigoid	Serious	Other Outcomes	Male	22-JAN-2019	17-MAY-2019	Expedited	63 YR	Not Specified	Bristol Myers Squibb	Healthcare Professional	Not Specified	Amlodipine;Levothyroxine;Zoledronic Acid;Pantoprazole	17-MAY-2019	19-MAR-2019	IT	Not Specified	IT-BRISTOL-MYERS SQUIBB COMPANY-BMS-2019-022601	-	-
15948397	Opdivo	Nivolumab	Product Used For Unknown Indication	Pemphigoid	Serious	Other Outcomes;Hospitalized	Male	-	06-MAY-2019	Expedited	Not Specified	Not Specified	Bristol Myers Squibb	Healthcare Professional	Not Specified	-	06-MAY-2019	12-FEB-2019	JP	Not Specified	JP-BRISTOL-MYERS SQUIBB COMPANY-BMS-2019-013792	-	-
16171359	Opdivo	Nivolumab	Clear Cell Renal Cell Carcinoma	Pemphigoid	Serious	Other Outcomes;Hospitalized	Male	22-JAN-2019	08-APR-2019	Expedited	63 YR	70 KG	Bristol Myers Squibb	Healthcare Professional	Not Specified	-	28-MAR-2019	08-APR-2019	IT	Not Specified	IT-BRISTOL-MYERS SQUIBB COMPANY-BMS-2019-031828	-	-
15866131	-	Nivolumab	Malignant Melanoma	Pemphigoid;C-Reactive Protein Abnormal	Serious	Other Outcomes;Hospitalized	Male	JUL-2018	05-APR-2019	Expedited	67 YR	Not Specified	Bristol Myers Squibb	Healthcare Professional	Not Specified	-	26-MAR-2019	25-JAN-2019	GB	Not Specified	GB-BRISTOL-MYERS SQUIBB COMPANY-BMS-2019-004442	-	-
16132295	Opdivo	Nivolumab	Metastatic Malignant Melanoma;Product Used For Unknown Indication	Pemphigoid	Serious	Other Outcomes	Male	10-JAN-2019	29-MAR-2019	Expedited	70 YR	71 KG	Bristol Myers Squibb	Healthcare Professional	Not Specified	-	19-MAR-2019	29-MAR-2019	FR	Not Specified	FR-BRISTOL-MYERS SQUIBB COMPANY-BMS-2019-028828	-	-
15767208	Opdivo	Nivolumab	Malignant Melanoma Stage Iv	Pemphigoid	Serious	Other Outcomes	Female	-	25-MAR-2019	Expedited	72 YR	Not Specified	Bristol Myers Squibb	Healthcare Professional	Not Specified	-	18-MAR-2019	27-DEC-2018	JP	Not Specified	JP-BRISTOL-MYERS SQUIBB COMPANY-BMS-2018-120621	Nakamura K. A case of bullous pemphigoid developed during nivolumab therapy for stage IV malignant melanoma. The 286th Tokai Regional Meeting of The Japanese Dermatological Association. 2018;10	-
14473404	Opdivo	Nivolumab	Non-Small Cell Lung Cancer Recurrent	Pemphigoid	Serious	Other Outcomes	Male	10-SEP-2017	18-MAR-2019	Expedited	67 YR	Not Specified	Bristol Myers Squibb	Healthcare Professional	Not Specified	-	11-MAR-2019	01-FEB-2018	JP	Not Specified	JP-BRISTOL-MYERS SQUIBB COMPANY-BMS-2018-007722	Omura N, et al. A case of bullous pemphigoid during nivolumab therapy. 2017;3	-
15719169	Opdivo	Nivolumab	Non-Small Cell Lung Cancer Recurrent	Pemphigoid	Serious	Other Outcomes	Male	-	28-FEB-2019	Expedited	58 YR	Not Specified	Bristol Myers Squibb	Healthcare Professional	Not Specified	-	01-MAR-2019	13-DEC-2018	JP	Not Specified	JP-BRISTOL-MYERS SQUIBB COMPANY-BMS-2018-116176	Nakamae K, et al. A case of bullous pemphigoid developed 18 months after discontinuation of nivolumab for lung cancer. Japanese Journal of Lung Cancer. 2018;58(6):P67-4	-
15679966	Opdivo	Nivolumab	Gastric Cancer;Product Used For Unknown Indication	Pemphigoid;Malignant Neoplasm Progression	Serious	Other Outcomes	Female	15-OCT-2018	27-FEB-2019	Expedited	79 YR	36.2 KG	Bristol Myers Squibb	Healthcare Professional	Not Specified	Rebamipide;Calonal;Miya-Bm;Mosapride Citrate;Lansoprazole;Betahistine Mesilate;Loxoprofen Sodium;Methylcobalamin;Amino Acids\Carbohydrates\Minerals\Soybean Oil\Vitamins	21-FEB-2019	03-DEC-2018	JP	Not Specified	JP-BRISTOL-MYERS SQUIBB COMPANY-BMS-2018-113150	-	-
16002443	Opdivo	Nivolumab	Lung Squamous Cell Carcinoma Stage Iv;Product Used For Unknown Indication	Pemphigoid	Serious	Hospitalized;Other Outcomes	Male	19-JUL-2018	25-FEB-2019	Expedited	50 YR	77 KG	Bristol Myers Squibb	Healthcare Professional	Not Specified	Lyrica;Skenan;Hydrocortisone;Innohep;Morphine Sulfate	14-FEB-2019	25-FEB-2019	FR	Not Specified	FR-BRISTOL-MYERS SQUIBB COMPANY-BMS-2019-016601	-	-
14835216	Opdivo	Nivolumab	Gastric Cancer	Pemphigoid	Serious	Hospitalized;Other Outcomes	Male	FEB-2018	19-FEB-2019	Expedited	67 YR	59 KG	Bristol Myers Squibb	Healthcare Professional	Not Specified	-	12-FEB-2019	02-MAY-2018	JP	Not Specified	JP-BRISTOL-MYERS SQUIBB COMPANY-BMS-2018-039360	Echigo T, et al. A case of bullous pemphigoid developed under nivolumab therapy. 2018;O-74	-
15830777	Opdivo	Nivolumab	Non-Small Cell Lung Cancer;Product Used For Unknown Indication	Pemphigoid;Off Label Use	Serious	Other Outcomes	Female	OCT-2018	11-FEB-2019	Expedited	65 YR	72 KG	Bristol Myers Squibb	Healthcare Professional	Not Specified	-	01-FEB-2019	16-JAN-2019	DE	Not Specified	DE-BRISTOL-MYERS SQUIBB COMPANY-BMS-2019-001940	-	-
15611194	-	Nivolumab	Malignant Melanoma;Product Used For Unknown Indication	Dermatitis Bullous;Pemphigoid	Serious	Other Outcomes;Hospitalized	Male	-	18-JAN-2019	Expedited	Not Specified	Not Specified	Bristol Myers Squibb	Healthcare Professional	Not Specified	-	18-JAN-2019	13-NOV-2018	PT	Not Specified	PT-BRISTOL-MYERS SQUIBB COMPANY-BMS-2018-104175	-	-
15352283	-	Nivolumab	Diabetes Mellitus;Hepatocellular Carcinoma;Product Used For Unknown Indication	Pemphigoid;Erythema;Flushing;Eating Disorder;Chromaturia;Malaise;Myalgia;Nausea;Pruritus;Urinary Tract Infection;Sinus Disorder;Erectile Dysfunction;Chest Pain;Skin Lesion;Chills;Muscular Weakness;Varices Oesophageal;Stress;Headache;Ascites;Fatigue;Illness;Weight Increased;Arthralgia;Pyrexia;Dyspnoea Exertional;Rash;Butterfly Rash;Dysuria;Asthenia;Skin Irritation;Nephrolithiasis;Poor Quality Slee…	Serious	Other Outcomes	Male	-	18-JAN-2019	Expedited	Not Specified	Not Specified	Bristol Myers Squibb	Consumer	Not Specified	Insulin Nos;Levaquin	11-JAN-2019	05-SEP-2018	US	Not Specified	US-BRISTOL-MYERS SQUIBB COMPANY-BMS-2018-081319	-	-
14621412	-	Nivolumab	Lung Neoplasm Malignant;Product Used For Unknown Indication	Pemphigoid	Serious	Hospitalized;Other Outcomes	Female	22-FEB-2018	11-JAN-2019	Expedited	67 YR	63 KG	Bristol Myers Squibb	Healthcare Professional	Not Specified	Innohep;Atarax;Nerisone;Cetirizine;Irbesartan;Cosmetics;Clobetasol Propionate;Chlorpheniramine Maleate\Dextromethorphan Hydrobromide\Guaifenesin\Phenylephrine Hydrochloride	09-JAN-2019	10-MAR-2018	FR	Not Specified	FR-BRISTOL-MYERS SQUIBB COMPANY-BMS-2018-020734	-	-
15778186	Opdivo	Nivolumab	Non-Small Cell Lung Cancer	Pemphigoid	Serious	Other Outcomes	Male	-	31-DEC-2018	Expedited	Not Specified	Not Specified	Bristol Myers Squibb	Healthcare Professional	Not Specified	-	19-DEC-2018	31-DEC-2018	US	Not Specified	US-BRISTOL-MYERS SQUIBB COMPANY-BMS-2018-120383	-	-
15553443	-	Nivolumab	Non-Small Cell Lung Cancer Metastatic	Pemphigoid	Serious	Other Outcomes	Male	-	28-DEC-2018	Expedited	Not Specified	Not Specified	Bristol Myers Squibb	Healthcare Professional	Not Specified	-	29-DEC-2018	26-OCT-2018	ES	Not Specified	ES-BRISTOL-MYERS SQUIBB COMPANY-BMS-2018-096712	-	-
15531935	-	Nivolumab	Lung Adenocarcinoma Stage Iv	Pemphigoid	Serious	Other Outcomes	Not Specified	JUN-2017	20-DEC-2018	Expedited	Not Specified	Not Specified	Bristol Myers Squibb	Healthcare Professional	Not Specified	-	20-DEC-2018	19-OCT-2018	FR	Not Specified	FR-BRISTOL-MYERS SQUIBB COMPANY-BMS-2018-094813	-	-
15733327	-	Nivolumab	Eczema;Injury;Product Used For Unknown Indication;Renal Cell Carcinoma	Pemphigoid	Serious	Other Outcomes	Male	10-DEC-2018	18-DEC-2018	Expedited	68 YR	85 KG	Bristol Myers Squibb	Healthcare Professional	Not Specified	Magnesium Carbonate\Magnesium Oxide;Atorvastatin;Pantoprazole;Levocetirizine Dihydrochloride;Duloxetine;Spironolactone;Euthyrox;Fluprednidene Acetate;Bisoprolol Fumarate;Trazodone Hydrochloride;Aspirin;Allopurinol;Hydrochlorothiazide\Lisinopril	10-DEC-2018	18-DEC-2018	AT	Not Specified	AT-BRISTOL-MYERS SQUIBB COMPANY-BMS-2018-116502	-	-
15719005	-	Nivolumab	Renal Cell Carcinoma	Pemphigoid;Lichen Planus	Serious	Other Outcomes;Hospitalized	Male	-	13-DEC-2018	Expedited	74 YR	Not Specified	Bristol Myers Squibb	Healthcare Professional	Not Specified	-	03-DEC-2018	13-DEC-2018	AT	Not Specified	AT-BRISTOL-MYERS SQUIBB COMPANY-BMS-2018-116013	Lindner AK, Schachtner G, Tulchiner G, Staudacher N, Steinkohl F, Nguyen VA et al.. Immune related lichenoid mucocutaneous erosions during anti PD1 immunotherapy in metastatic renal cell carcinoma - A case report. Urology case reports. 2019;23:1-2	-
15505234	-	Nivolumab	Product Used For Unknown Indication	Pemphigoid	Serious	Other Outcomes	Not Specified	-	13-DEC-2018	Expedited	Not Specified	Not Specified	Bristol Myers Squibb	Healthcare Professional	Not Specified	-	13-DEC-2018	16-OCT-2018	FR	Not Specified	FR-BRISTOL-MYERS SQUIBB COMPANY-BMS-2018-093271	-	-
14850628	Opdivo	Nivolumab	Non-Small Cell Lung Cancer	Rhinorrhoea;Pemphigoid;Arthralgia;Pyrexia;Oropharyngeal Pain;Stomatitis	Serious	Other Outcomes	Male	18-JAN-2017	04-DEC-2018	Expedited	63 YR	70 KG	Bristol Myers Squibb	Healthcare Professional	Not Specified	-	22-NOV-2018	06-MAY-2018	JP	Not Specified	JP-BRISTOL-MYERS SQUIBB COMPANY-BMS-2018-040528	-	-
15407806	-	Nivolumab	Malignant Melanoma	Pemphigoid;Vitiligo;Pruritus;Rash	Serious	Other Outcomes	Male	-	28-NOV-2018	Expedited	Not Specified	Not Specified	Bristol Myers Squibb	Healthcare Professional	Not Specified	-	28-NOV-2018	20-SEP-2018	GB	Not Specified	GB-BRISTOL-MYERS SQUIBB COMPANY-BMS-2018-085382	-	-
15641488	Opdivo	Nivolumab	Atrial Fibrillation;Lung Neoplasm Malignant;Product Used For Unknown Indication	Pemphigoid;Mucosal Erosion;Erythema	Serious	Other Outcomes	Male	01-MAR-2017	20-NOV-2018	Expedited	79 YR	80 KG	Bristol Myers Squibb	Healthcare Professional	Not Specified	Bisoprolol;Flecainide Acetate	12-NOV-2018	20-NOV-2018	IT	Not Specified	IT-BRISTOL-MYERS SQUIBB COMPANY-BMS-2018-106725	-	-
14122933	Opdivo	Nivolumab	Non-Small Cell Lung Cancer;Product Used For Unknown Indication	Pemphigoid	Serious	Other Outcomes;Hospitalized	Male	05-FEB-2017	23-OCT-2018	Expedited	68 YR	Not Specified	Bristol Myers Squibb	Healthcare Professional	Not Specified	Onglyza	16-OCT-2018	25-OCT-2017	JP	Not Specified	JP-BRISTOL-MYERS SQUIBB COMPANY-BMS-2017-094614	Hayashi K, et al.,. A case of bullous pemphigoid during anti-PD-i antibody therapy. Japanese Journal of Lung Cancer. 2017;57(5):596	-
15495812	Opdivo	Nivolumab	Metastatic Malignant Melanoma	Pemphigoid	Serious	Hospitalized;Other Outcomes	Male	DEC-2017	13-OCT-2018	Expedited	81 YR	75 KG	Bristol Myers Squibb	Healthcare Professional	Not Specified	-	01-OCT-2018	13-OCT-2018	FR	Not Specified	FR-BRISTOL-MYERS SQUIBB COMPANY-BMS-2018-091378	-	-
15491482	Opdivo	Nivolumab	Lung Neoplasm Malignant	Pemphigoid	Serious	Hospitalized;Other Outcomes	Male	21-JUN-2018	12-OCT-2018	Expedited	64 YR	Not Specified	Bristol Myers Squibb	Healthcare Professional	Not Specified	-	01-OCT-2018	12-OCT-2018	FR	Not Specified	FR-BRISTOL-MYERS SQUIBB COMPANY-BMS-2018-091497	-	-
15432524	Opdivo	Nivolumab	Metastatic Malignant Melanoma;Product Used For Unknown Indication	Pemphigoid	Serious	Other Outcomes	Male	27-JUL-2018	27-SEP-2018	Expedited	75 YR	Not Specified	Bristol Myers Squibb	Healthcare Professional	Not Specified	Medrol;Remeron;Allopurinol;Simvastatin;Metformin;Tamsulosin;Insulin Human;Magnesium;Keppra;Pantoprazole Sodium	17-SEP-2018	27-SEP-2018	NO	Not Specified	NO-BRISTOL-MYERS SQUIBB COMPANY-BMS-2018-086551	-	-
13771569	-	Nivolumab	Squamous Cell Carcinoma Of Head And Neck	Malignant Neoplasm Progression;Pemphigoid	Serious	Other Outcomes	Male	-	27-SEP-2018	Expedited	63 YR	Not Specified	Bristol Myers Squibb	Healthcare Professional	Not Specified	-	12-SEP-2018	20-JUL-2017	US	Not Specified	US-BRISTOL-MYERS SQUIBB COMPANY-BMS-2017-062139	Jour G, Glitza IC, Ellis RM, Torres-cabala CA, Tetzlaff MT, Li JY, et al. Autoimmune dermatological toxicities from immune checkpoint blockage with anti-PD-1 antibody therapy:a report on bulloous skin eruptions. Journal of Cutaneous Pathology. 2016;43:688-96	-
13771462	-	Nivolumab	Metastatic Malignant Melanoma	Pemphigoid;Malignant Neoplasm Progression	Serious	Other Outcomes	Male	-	27-SEP-2018	Expedited	59 YR	Not Specified	Bristol Myers Squibb	Healthcare Professional	Not Specified	-	12-SEP-2018	20-JUL-2017	US	Not Specified	US-BRISTOL-MYERS SQUIBB COMPANY-BMS-2017-064711	Jour G, Glitza IC, Ellis RM, Torres-cabala CA, Tetzlaff MT, Li JY, et al. Autoimmune dermatological toxicities from immune checkpoint blockage with anti-PD-1 antibody therapy:a report on bulloous skin eruptions. Journal of Cutaneous Pathology. 2016;43:688-96	-
13771461	-	Nivolumab	Lung Adenocarcinoma Recurrent	Pemphigoid	Serious	Other Outcomes	Female	-	27-SEP-2018	Expedited	73 YR	Not Specified	Bristol Myers Squibb	Healthcare Professional	Not Specified	-	12-SEP-2018	20-JUL-2017	US	Not Specified	US-BRISTOL-MYERS SQUIBB COMPANY-BMS-2017-064710	Jour G, Glitza IC, Ellis RM, Torres-cabala CA, Tetzlaff MT, Li JY, et al. Autoimmune dermatological toxicities from immune checkpoint blockage with anti-PD-1 antibody therapy:a report on bulloous skin eruptions. Journal of Cutaneous Pathology. 2016;43:688-96	-
15414679	-	Nivolumab	Malignant Melanoma	Pemphigoid	Serious	Other Outcomes	Male	-	21-SEP-2018	Expedited	8 DEC	Not Specified	Bristol Myers Squibb	Healthcare Professional	Not Specified	-	10-SEP-2018	21-SEP-2018	US	Not Specified	US-BRISTOL-MYERS SQUIBB COMPANY-BMS-2018-086223	Wang LL, Patel G, Chiesa-fuxench ZC, Mcgettigan S, Schuchter L, Mitchell TC, et al. Timing of onset of adverse cutaneous reactions associated with programmed cell death protein 1 inhibitor therapy. JAMA Dermatology. 2018	-
15409847	-	Nivolumab	Renal Cell Carcinoma	Pemphigoid	Serious	Other Outcomes	Male	-	20-SEP-2018	Expedited	9 DEC	Not Specified	Bristol Myers Squibb	Healthcare Professional	Not Specified	-	10-SEP-2018	20-SEP-2018	US	Not Specified	US-BRISTOL-MYERS SQUIBB COMPANY-BMS-2018-087059	Wang LL, Patel G, Chiesa-fuxench ZC, Mcgettigan S, Schuchter L, Mitchell TC, et al. Timing of onset of adverse cutaneous reactions associated with programmed cell death protein 1 inhibitor therapy. JAMA Dermatology. 2018	-
15105890	Opdivo	Nivolumab	Malignant Melanoma	Off Label Use;Malignant Neoplasm Progression;Pemphigoid	Serious	Other Outcomes	Male	-	10-SEP-2018	Expedited	77 YR	Not Specified	Bristol Myers Squibb	Healthcare Professional	Not Specified	-	10-SEP-2018	04-JUL-2018	JP	Not Specified	JP-BRISTOL-MYERS SQUIBB COMPANY-BMS-2018-061370	Tanita K, et al.. Intensity-modulated radiotherapy triggers onset of bullous pemphigoid in a patient with advanced melanoma treated with nivolumab. Case Reports in Oncology. 2018;11(1):114-8	-
15255382	Opdivo	Nivolumab	Non-Small Cell Lung Cancer;Product Used For Unknown Indication	Pemphigoid	Serious	Other Outcomes	Male	-	05-SEP-2018	Expedited	77 YR	Not Specified	Bristol Myers Squibb	Healthcare Professional	Not Specified	Decadron	05-SEP-2018	08-AUG-2018	JP	Not Specified	JP-BRISTOL-MYERS SQUIBB COMPANY-BMS-2018-057028	-	-
15105073	-	Nivolumab	Malignant Melanoma;Product Used For Unknown Indication	Pemphigoid	Serious	Other Outcomes	Male	24-MAY-2018	04-SEP-2018	Expedited	55 YR	Not Specified	Bristol Myers Squibb	Healthcare Professional	Not Specified	Lyrica;Rivotril;Hydrochlorothiazide;Electrolytes Nos\Polyethylene Glycol 3350;Atenolol;Amiloride;Enalapril;Oxycodone;Glimepiride;Allopurinol;Cholecalciferol;Amlodipine	29-AUG-2018	03-JUL-2018	BR	Not Specified	BR-BRISTOL-MYERS SQUIBB COMPANY-BMS-2018-059852	-	-
15113308	-	Nivolumab	Cerebrovascular Disorder;Malignant Neoplasm Progression;Product Used For Unknown Indication;Renal Cell Carcinoma	Pemphigoid;Malignant Neoplasm Progression	Serious	Other Outcomes;Disabled	Male	13-MAR-2018	02-AUG-2018	Expedited	79 YR	Not Specified	Bristol Myers Squibb	Healthcare Professional	Not Specified	Ibuprofen;Candesartan;Oxycodone;Sodium Picosulfate;Metoprolol Tartrate;Cholecalciferol;Indapamide;Xgeva;Lercanidipine	26-JUL-2018	06-JUL-2018	DE	Not Specified	DE-BRISTOL-MYERS SQUIBB COMPANY-BMS-2018-061313	-	-
15095678	-	Nivolumab	Malignant Melanoma	Pemphigoid	Serious	Other Outcomes	Not Specified	-	19-JUL-2018	Expedited	Not Specified	Not Specified	Bristol Myers Squibb	Healthcare Professional	Not Specified	-	13-JUL-2018	02-JUL-2018	GR	Not Specified	GR-BRISTOL-MYERS SQUIBB COMPANY-BMS-2018-059408	-	-
14620924	Opdivo	Nivolumab	Non-Small Cell Lung Cancer Recurrent	Condition Aggravated;Pemphigoid	Serious	Other Outcomes	Male	FEB-2018	06-JUL-2018	Expedited	65 YR	Not Specified	Bristol Myers Squibb	Healthcare Professional	Not Specified	-	29-JUN-2018	09-MAR-2018	JP	Not Specified	JP-BRISTOL-MYERS SQUIBB COMPANY-BMS-2018-021997	-	-
14773287	-	Nivolumab	Metastatic Malignant Melanoma;Product Used For Unknown Indication	Squamous Cell Carcinoma Of Skin;Pemphigoid	Serious	Other Outcomes	Female	JUL-2017	02-JUL-2018	Expedited	84 YR	45 KG	Bristol Myers Squibb	Healthcare Professional	Not Specified	Bisoprolol;Irbesartan;Simvastatin;Furosemide;Kardegic;Amlodipine Besylate	25-JUN-2018	18-APR-2018	FR	Not Specified	FR-BRISTOL-MYERS SQUIBB COMPANY-BMS-2018-033039	-	-
14478128	Opdivo	Nivolumab	Bronchial Carcinoma	Pemphigoid	Serious	Other Outcomes	Male	30-DEC-2017	14-JUN-2018	Expedited	64 YR	Not Specified	Bristol Myers Squibb	Healthcare Professional	Not Specified	-	14-JUN-2018	02-FEB-2018	FR	Not Specified	FR-BRISTOL-MYERS SQUIBB COMPANY-BMS-2018-007000	-	-
14542936	-	Nivolumab	Non-Small Cell Lung Cancer Recurrent;Product Used For Unknown Indication	Pemphigoid;Pneumonia Bacterial	Serious	Hospitalized;Other Outcomes	Male	03-FEB-2017	31-MAY-2018	Expedited	80 YR	Not Specified	Bristol Myers Squibb	Healthcare Professional	Not Specified	-	24-MAY-2018	16-FEB-2018	JP	Not Specified	JP-BRISTOL-MYERS SQUIBB COMPANY-BMS-2017-068142	-	-
14987710	-	Nivolumab	Desmoplastic Melanoma	Diabetes Mellitus Inadequate Control;Hypermetabolism;Dysphagia;Pemphigoid;Pulmonary Mass;Metastatic Neoplasm;Skin Graft	Serious	Disabled;Hospitalized	Male	31-DEC-2017	18-MAY-2018	Direct	82 YR	95.4 KG	Fda-Ctu	Healthcare Professional	Health Professional	-	-	18-MAY-2018	US	Not Specified	-	-	-
14708435	Opdivo	Nivolumab	Lung Neoplasm Malignant;Schizophrenia	Pemphigoid	Serious	Other Outcomes	Male	01-NOV-2017	03-APR-2018	Expedited	60 YR	Not Specified	Bristol Myers Squibb	Healthcare Professional	Not Specified	Lorazepam	26-MAR-2018	03-APR-2018	IT	Not Specified	IT-BRISTOL-MYERS SQUIBB COMPANY-BMS-2018-028142	-	-
14595688	Opdivo	Nivolumab	Choroid Melanoma	Pemphigoid	Serious	Other Outcomes	Male	16-DEC-2015	03-MAR-2018	Expedited	66 YR	74 KG	Bristol Myers Squibb	Healthcare Professional	Not Specified	-	24-FEB-2018	03-MAR-2018	FR	Not Specified	FR-BRISTOL-MYERS SQUIBB COMPANY-BMS-2018-018473	-	-
14488482	Opdivo	Nivolumab	Metastatic Malignant Melanoma	Pemphigoid;Malignant Neoplasm Progression	Serious	Died;Hospitalized;Other Outcomes	Female	-	05-FEB-2018	Expedited	8 DEC	Not Specified	Bristol Myers Squibb	Healthcare Professional	Not Specified	-	02-FEB-2018	05-FEB-2018	US	Not Specified	US-BRISTOL-MYERS SQUIBB COMPANY-BMS-2018-010844	-	-
14347185	Opdivo	Nivolumab	Bronchial Carcinoma	Pemphigoid;Eosinophilia	Serious	Other Outcomes	Male	DEC-2015	03-JAN-2018	Expedited	78 YR	74.6 KG	Bristol Myers Squibb	Healthcare Professional	Not Specified	-	26-DEC-2017	03-JAN-2018	FR	Not Specified	FR-BRISTOL-MYERS SQUIBB COMPANY-BMS-2017-118415	-	-
14256965	Opdivo	Nivolumab	Non-Small Cell Lung Cancer;Pain;Product Used For Unknown Indication	Pemphigoid;Bladder Disorder;Skin Toxicity	Serious	Other Outcomes	Male	MAR-2017	15-DEC-2017	Expedited	67 YR	54 KG	Bristol Myers Squibb	Healthcare Professional	Not Specified	Aspirin;Carboplatin;Erlotinib;Pantoprazole;Folic Acid;Ferrous Glycine Sulfate;Enoxaparin Sodium;Iodine;Ampicillin Sodium\Sulbactam Sodium;Vitamin B12;Gemcitabine;Metamizole;Eferox;Pemetrexed	07-DEC-2017	06-DEC-2017	DE	Not Specified	DE-BRISTOL-MYERS SQUIBB COMPANY-BMS-2017-096119	-	-
14207987	-	Nivolumab	Malignant Melanoma;Product Used For Unknown Indication	Malignant Neoplasm Progression;Pemphigoid	Serious	Other Outcomes;Hospitalized	Female	-	21-NOV-2017	Expedited	69 YR	Not Specified	Bristol Myers Squibb	Healthcare Professional	Not Specified	Clobetasol Propionate;Silver Sulfadiazine;Amlodipine;Bisoprolol;Doxycycline;Perindopril;Prednisone;Aspirin;Pantoprazole	09-NOV-2017	21-NOV-2017	PL	Not Specified	PL-BRISTOL-MYERS SQUIBB COMPANY-BMS-2017-104933	-	-
12710680	Opdivo	Nivolumab	Non-Small Cell Lung Cancer;Product Used For Unknown Indication	Ileus;Metastases To Bone;Intestinal Metastasis;Ascites;Pemphigoid	Serious	Other Outcomes	Male	10-AUG-2016	20-NOV-2017	Expedited	84 YR	Not Specified	Bristol Myers Squibb	Healthcare Professional	Not Specified	-	13-NOV-2017	02-SEP-2016	JP	Not Specified	JP-BRISTOL-MYERS SQUIBB COMPANY-BMS-2016-072238	Aoe M, et al.. A case of pemphigoid after nivolumab therapy for ileus due to small intestine metastasis following lung cancer surgery. Japanese Journal of Lung Cancer. 2017;57(5):596	-
12899955	-	Nivolumab	Non-Small Cell Lung Cancer;Product Used For Unknown Indication	Pemphigoid	Serious	Other Outcomes;Hospitalized	Female	24-OCT-2016	25-OCT-2017	Expedited	51 YR	Not Specified	Bristol Myers Squibb	Healthcare Professional	Not Specified	-	18-OCT-2017	01-NOV-2016	JP	Not Specified	JP-BRISTOL-MYERS SQUIBB COMPANY-BMS-2016-091151	Kuwatsuka Y, et al.. Two cases of bullous pemphigoid under immune checkpoint inhibitor therapy. The Japanese Journal of Dermatology. 2017;127(5):1159	-
13122649	-	Nivolumab	Non-Small Cell Lung Cancer Recurrent;Product Used For Unknown Indication	Malignant Neoplasm Progression;Pemphigoid;Erythema	Serious	Other Outcomes;Died	Male	APR-2016	24-OCT-2017	Expedited	61 YR	Not Specified	Bristol Myers Squibb	Healthcare Professional	Not Specified	-	18-OCT-2017	17-JAN-2017	JP	Not Specified	JP-BRISTOL-MYERS SQUIBB COMPANY-BMS-2016-036934	-	-
14093072	-	Nivolumab	Malignant Melanoma	Pemphigoid;Actinic Keratosis;Keratoacanthoma;Basal Cell Carcinoma;Squamous Cell Carcinoma Of Skin	Serious	Other Outcomes	Male	2016	16-OCT-2017	Expedited	90 YR	Not Specified	Bristol Myers Squibb	Healthcare Professional	Not Specified	-	09-OCT-2017	16-OCT-2017	US	Not Specified	US-BRISTOL-MYERS SQUIBB COMPANY-BMS-2017-092213	Bandino JP, Perry DM, Clarke CE, Marchell RM, Elston DM. Two cases of anti-programmed cell death 1-associated bullous pemphigoid-like disease and eruptive keratoacanthomas featuring combined histopathology. Journal of the European Academy of Dermatology and Venereology. 2017;31:e378-80	-
14044583	-	Nivolumab	Metastatic Renal Cell Carcinoma	Pemphigoid	Serious	Hospitalized;Other Outcomes	Male	-	15-OCT-2017	Expedited	60 YR	Not Specified	Bristol Myers Squibb	Healthcare Professional	Not Specified	-	09-OCT-2017	05-OCT-2017	US	Not Specified	US-BRISTOL-MYERS SQUIBB COMPANY-BMS-2017-087181	Kwon CW, Land AS, Smoller BR, Scott G, Beck LA, Mercurio MG. Bullous pemphigoid associated with nivolumab, a programmed cell death 1 protein inhibitor. Journal of the European Academy of Dermatology and Venereology. 2017;31:e349-50	-
13834261	Opdivo	Nivolumab	Squamous Cell Carcinoma Of Lung	Pemphigoid	Serious	Hospitalized;Other Outcomes	Female	JUL-2017	12-OCT-2017	Expedited	70 YR	106 KG	Bristol Myers Squibb	Healthcare Professional	Not Specified	-	02-OCT-2017	04-AUG-2017	AT	Not Specified	AT-BRISTOL-MYERS SQUIBB COMPANY-BMS-2017-068214	-	-
13942333	-	Nivolumab	Bladder Cancer;Product Used For Unknown Indication	Pemphigoid	Serious	Other Outcomes;Hospitalized	Male	28-AUG-2017	06-SEP-2017	Expedited	67 YR	55.2 KG	Bristol Myers Squibb	Healthcare Professional	Not Specified	Desonide;Benzydamine	28-AUG-2017	06-SEP-2017	KR	Not Specified	KR-BRISTOL-MYERS SQUIBB COMPANY-BMS-2017-077201	-	-
13789011	Opdivo	Nivolumab	Malignant Melanoma;Product Used For Unknown Indication	Lymphocytic Hypophysitis;Adrenal Insufficiency;Hypothyroidism;Pemphigoid	Serious	Hospitalized;Other Outcomes	Male	FEB-2017	25-JUL-2017	Expedited	Not Specified	Not Specified	Bristol Myers Squibb	Healthcare Professional	Not Specified	Magnesium Aspartate\Potassium Aspartate;Amlodipine Besylate\Perindopril Arginine;Vitamin B1;Nebivolol;Metformin Hydrochloride;Pantoprazole	15-JUL-2017	25-JUL-2017	HU	Not Specified	HU-BRISTOL-MYERS SQUIBB COMPANY-BMS-2017-063526	-	-
13771497	Opdivo	Nivolumab	Diabetes Mellitus;Product Used For Unknown Indication	Metastases To Kidney;Metastases To Bone;Pemphigoid	Serious	Other Outcomes;Hospitalized	Male	MAR-2017	25-JUL-2017	Expedited	74 YR	120 KG	Bristol Myers Squibb	Healthcare Professional	Not Specified	Dapsone;Prednisolone;Opipramol;Bisoprolol;Insulin Glargine;Insulin Nos;Clobetasol Propionate;Pantoprazole;Cholecalciferol	12-JUL-2017	20-JUL-2017	DE	Not Specified	DE-BRISTOL-MYERS SQUIBB COMPANY-BMS-2017-062687	-	-
13035927	Opdivo	Nivolumab	Metastatic Malignant Melanoma	Lichenoid Keratosis;Pemphigoid	Serious	Other Outcomes;Hospitalized	Female	AUG-2016	25-JUL-2017	Expedited	75 YR	Not Specified	Bristol Myers Squibb	Healthcare Professional	Not Specified	-	18-JUL-2017	16-DEC-2016	FR	Not Specified	FR-BRISTOL-MYERS SQUIBB COMPANY-BMS-2016-106270	-	-
13746730	-	Nivolumab	Lung Adenocarcinoma	Pemphigoid	Serious	Other Outcomes	Male	-	12-JUL-2017	Expedited	9 DEC	Not Specified	Bristol Myers Squibb	Healthcare Professional	Not Specified	-	01-JUL-2017	12-JUL-2017	US	Not Specified	US-BRISTOL-MYERS SQUIBB COMPANY-BMS-2017-061677	Sowerby L, Dewan AK, Granter S, Gandhi L, Leboeuf NR.. Rituximab treatment of nivolumab-induced bullous pemphigoid.. JAMA Dermatology. 2017;153:603-5	-
13719973	Opdivo	Nivolumab	Non-Small Cell Lung Cancer;Product Used For Unknown Indication	Pemphigoid	Serious	Other Outcomes;Hospitalized	Male	MAR-2017	05-JUL-2017	Expedited	79 YR	Not Specified	Bristol Myers Squibb	Healthcare Professional	Not Specified	Omeprazole Sodium;Zolpidem;Movicol;Furosemide;Oxycodone;Levothyroxine;Fluindione;Albuterol;Glycopyrrolate;Digoxin;Ramipril	27-MAR-2017	05-JUL-2017	FR	Not Specified	FR-BRISTOL-MYERS SQUIBB COMPANY-BMS-2017-026381	-	-
13707327	Opdivo	Nivolumab	Product Used For Unknown Indication	Pemphigoid	Serious	Other Outcomes	Not Specified	-	30-JUN-2017	Expedited	Not Specified	Not Specified	Bristol Myers Squibb	Healthcare Professional	Not Specified	-	22-JUN-2017	30-JUN-2017	US	Not Specified	US-BRISTOL-MYERS SQUIBB COMPANY-BMS-2017-056587	-	-
13705623	Opdivo	Nivolumab	Product Used For Unknown Indication	Pemphigoid	Serious	Other Outcomes	Not Specified	-	30-JUN-2017	Expedited	Not Specified	Not Specified	Bristol Myers Squibb	Healthcare Professional	Not Specified	-	22-JUN-2017	30-JUN-2017	US	Not Specified	US-BRISTOL-MYERS SQUIBB COMPANY-BMS-2017-058478	-	-
13705621	Opdivo	Nivolumab	Product Used For Unknown Indication	Pemphigoid	Serious	Other Outcomes	Not Specified	-	30-JUN-2017	Expedited	Not Specified	Not Specified	Bristol Myers Squibb	Healthcare Professional	Not Specified	-	22-JUN-2017	30-JUN-2017	US	Not Specified	US-BRISTOL-MYERS SQUIBB COMPANY-BMS-2017-058479	-	-
13498092	-	Nivolumab	Disease Progression	Pemphigoid	Serious	Other Outcomes	Not Specified	JUN-2016	28-APR-2017	Expedited	Not Specified	Not Specified	Bristol Myers Squibb	Healthcare Professional	Not Specified	-	21-APR-2017	28-APR-2017	GB	Not Specified	GB-BRISTOL-MYERS SQUIBB COMPANY-BMS-2017-036863	-	-
13272024	Opdivo	Nivolumab	Metastatic Malignant Melanoma	Seborrhoeic Keratosis;Pemphigoid;Dermatitis Bullous;Skin Exfoliation;Skin Fissures;Eczema;Pruritus	Serious	Other Outcomes	Male	11-OCT-2016	28-APR-2017	Expedited	63 YR	Not Specified	Bristol Myers Squibb	Healthcare Professional	Not Specified	-	21-APR-2017	27-FEB-2017	FR	Not Specified	FR-BRISTOL-MYERS SQUIBB COMPANY-BMS-2017-014859	-	-
13445164	-	Nivolumab	Lung Adenocarcinoma;Product Used For Unknown Indication	Pemphigoid;Autoimmune Disorder	Serious	Other Outcomes;Died;Hospitalized	Male	DEC-2016	14-APR-2017	Expedited	76 YR	Not Specified	Bristol Myers Squibb	Healthcare Professional	Not Specified	Xgeva;Taxotere	08-APR-2017	14-APR-2017	CH	Not Specified	CH-BRISTOL-MYERS SQUIBB COMPANY-BMS-2017-031420	-	-
13339553	Opdivo	Nivolumab	Metastatic Malignant Melanoma	Pemphigoid	Serious	Other Outcomes	Male	-	15-MAR-2017	Expedited	Not Specified	Not Specified	Bristol Myers Squibb	Healthcare Professional	Not Specified	-	07-MAR-2017	15-MAR-2017	US	Not Specified	US-BRISTOL-MYERS SQUIBB COMPANY-BMS-2017-020529	-	-
13335632	-	Nivolumab	Lung Adenocarcinoma	Pemphigoid	Serious	Other Outcomes	Female	-	15-MAR-2017	Expedited	77 YR	Not Specified	Bristol Myers Squibb	Healthcare Professional	Not Specified	-	06-MAR-2017	15-MAR-2017	US	Not Specified	US-BRISTOL-MYERS SQUIBB COMPANY-BMS-2017-021695	Damsky W, Kole L, Tomayko MM. Development of bullous pemphigoid during nivolumab therapy. The Journal Of The American Academy Of Dermatology. 2016;2:442-4	-
13288495	Opdivo	Nivolumab	Metastatic Malignant Melanoma;Product Used For Unknown Indication	Squamous Cell Carcinoma;Keratoacanthoma;Pemphigoid	Serious	Other Outcomes	Not Specified	-	02-MAR-2017	Expedited	Not Specified	Not Specified	Bristol Myers Squibb	Consumer	Not Specified	Pembrolizumab	22-FEB-2017	02-MAR-2017	IT	Not Specified	IT-BRISTOL-MYERS SQUIBB COMPANY-BMS-2007-000046	-	-
13258862	Opdivo	Nivolumab	Product Used For Unknown Indication;Renal Cancer Metastatic	Pemphigoid	Serious	Other Outcomes	Male	15-DEC-2016	22-FEB-2017	Expedited	63 YR	80 KG	Bristol Myers Squibb	Healthcare Professional	Not Specified	-	14-FEB-2017	22-FEB-2017	ES	Not Specified	ES-BRISTOL-MYERS SQUIBB COMPANY-BMS-2017-013049	-	-
13184555	Opdivo	Nivolumab	Chemotherapy;Lung Neoplasm Malignant;Product Used For Unknown Indication;Prophylaxis	Dyspnoea;Lymphadenopathy;Malnutrition;Pemphigoid	Serious	Other Outcomes;Hospitalized	Male	22-DEC-2016	14-FEB-2017	Expedited	70 YR	70 KG	Bristol Myers Squibb	Healthcare Professional	Not Specified	Zolpidem;Albuterol;Ciprofloxacin;Polyethylene Glycol 4000;Acetaminophen;Aerius (Desloratadine);Neulasta;Budesonide;Desloratadine;Polyethylene Glycols;Clobetasol;Eprex;Prednisone;Morphine;Cefotaxime	07-FEB-2017	03-FEB-2017	FR	Not Specified	FR-BRISTOL-MYERS SQUIBB COMPANY-BMS-2017-007276	-	-
12994276	-	Nivolumab	Renal Cell Carcinoma	Pemphigoid	Serious	Other Outcomes	Male	AUG-2016	02-DEC-2016	Expedited	74 YR	Not Specified	Bristol Myers Squibb	Healthcare Professional	Not Specified	-	22-NOV-2016	02-DEC-2016	HU	Not Specified	HU-BRISTOL-MYERS SQUIBB COMPANY-BMS-2016-100707	-	-
12547044	-	Nivolumab	Lung Neoplasm Malignant	Pemphigoid;Product Use In Unapproved Indication;Arthralgia	Serious	Other Outcomes	Female	-	08-SEP-2016	Expedited	Not Specified	67 KG	Bristol Myers Squibb	Healthcare Professional	Not Specified	-	31-AUG-2016	11-JUL-2016	FR	Not Specified	FR-BRISTOL-MYERS SQUIBB COMPANY-BMS-2016-054699	-	-
12710525	Opdivo	Nivolumab	Non-Small Cell Lung Cancer;Product Used For Unknown Indication	Colitis;Pemphigoid	Serious	Other Outcomes;Hospitalized	Male	-	02-SEP-2016	Expedited	Not Specified	Not Specified	Bristol Myers Squibb	Healthcare Professional	Not Specified	Gabapentin;Pantoprazole;Furosemide;Triamcinolone;Symbicort;Tamsulosin;Amiodarone;Doxycycline;Levothyroxine;Metronidazole;Cipro;Sertraline;Amlodipine;Loratadine	26-AUG-2016	02-SEP-2016	US	Not Specified	US-BRISTOL-MYERS SQUIBB COMPANY-BMS-2016-071363	-	-
12478027	-	Nivolumab	Non-Small Cell Lung Cancer	Epidermal Necrosis;Pemphigoid;Superinfection Bacterial	Serious	Hospitalized;Other Outcomes	Male	26-MAY-2016	17-JUN-2016	Expedited	Not Specified	Not Specified	Bristol Myers Squibb	Healthcare Professional	Not Specified	-	10-JUN-2016	17-JUN-2016	ES	Not Specified	ES-BRISTOL-MYERS SQUIBB COMPANY-BMS-2016-046659	-	-
11284880	-	Nivolumab	Laxative Supportive Care;Malignant Melanoma;Product Used For Unknown Indication	Pemphigoid	Serious	Other Outcomes;Died	Male	04-JUL-2015	25-JAN-2016	Expedited	83 YR	80 KG	Bristol Myers Squibb	Healthcare Professional	Not Specified	Ranitidine;Sennosides A And B;Hydromorphone;K Phos Original;Acetaminophen;Prednisone;Benadryl;Atarax;Dilaudid;Dulcolax (Bisacodyl);Atropine;Ativan;Zantac;Lisinopril;Ergocalciferol;Hyoscyamine;Dietary Supplement;Bisacodyl;Fleet Enema;Tetracycline;Finasteride;Oxycodone;Valtrex;Atorvastatin;Morphine;Isosorbide Dinitrate	18-JAN-2016	20-JUL-2015	US	Not Specified	US-BRISTOL-MYERS SQUIBB COMPANY-BMS-2015-046650	-	-
11575329	-	Nivolumab	Product Used For Unknown Indication	Pemphigoid	Serious	Other Outcomes	Not Specified	-	30-SEP-2015	Expedited	Not Specified	Not Specified	Bristol Myers Squibb	Healthcare Professional	Not Specified	-	18-SEP-2015	30-SEP-2015	ES	Not Specified	ES-BRISTOL-MYERS SQUIBB COMPANY-BMS-2015-064262	-	-
21628805	-	Olaparib	Ovarian Cancer	Pemphigoid	Serious	Other Outcomes	Female	-	22-NOV-2022	Expedited	Not Specified	Not Specified	Astrazeneca	Healthcare Professional	Not Specified	-	14-NOV-2022	22-NOV-2022	Not Specified	Not Specified	AU-AstraZeneca-2022A382596	-	-
17291199	Lynparza	Olaparib	Blood Cholesterol Abnormal;Blood Pressure Abnormal;Diabetes Mellitus;Ovarian Cancer;Thyroid Disorder	Pemphigoid;Body Height Decreased	Serious	Other Outcomes	Female	NOV-2019	21-JAN-2020	Expedited	892 MTH	78 KG	Astrazeneca	Consumer	Not Specified	Glipizide;Levothyroxine;Lisinopril	13-JAN-2020	21-JAN-2020	US	Not Specified	US-ASTRAZENECA-2020SE07005	-	-
23978014	Keytruda	Pembrolizumab	Cardiac Failure Chronic;Diabetes Mellitus;Dyslipidaemia;Glottis Carcinoma;Hypertension;Rheumatoid Arthritis;Ventricular Fibrillation	Pemphigoid;Rheumatoid Arthritis	Serious	Other Outcomes;Hospitalized	Male	23-NOV-2022	14-JUN-2024	Expedited	Not Specified	164 KG	Merck	Healthcare Professional	Not Specified	Bisoprolol Fumarate;Edoxaban Tosylate;Livalo;Ezetimibe;Enalapril Maleate;Levothyroxine Sodium;Spironolactone;Jardiance;Furosemide;Azulfidine En-Tabs	05-JUN-2024	14-JUN-2024	JP	Not Specified	JP-009507513-2401JPN001826J	Akasu R, Yoshida M, Demitsu T, Osada H, Kyuba K. 17 A case of Bullous Pemphigoid Induced by Pembrolizumab in a Patient with Laryngeal Cancer. The 45th Annual Meeting of Bullous Dermatosis. 11	-
23089391	Keytruda	Pembrolizumab	Bladder Transitional Cell Carcinoma Stage Iv	Pneumonia Aspiration;Pemphigoid;Malignant Neoplasm Progression;Multiple Organ Dysfunction Syndrome	Serious	Other Outcomes;Hospitalized;Died	Male	18-AUG-2021	10-MAY-2024	Expedited	75 YR	Not Specified	Merck	Healthcare Professional	Not Specified	-	01-MAY-2024	20-OCT-2023	JP	Not Specified	JP-009507513-2310JPN001874J	-	-
23595220	Keytruda	Pembrolizumab	Oesophageal Carcinoma	Skin Disorder;Pemphigoid	Serious	Other Outcomes;Disabled	Male	25-DEC-2023	18-MAR-2024	Expedited	7 DEC	Not Specified	Merck	Healthcare Professional	Not Specified	Cisplatin;Fluorouracil	12-MAR-2024	05-MAR-2024	JP	Not Specified	JP-009507513-2402JPN003998J	-	-
23634078	Keytruda	Pembrolizumab	Squamous Cell Carcinoma	Pemphigoid	Serious	Other Outcomes	Female	-	14-MAR-2024	Non-Expedited	88 YR	Not Specified	Merck	Healthcare Professional	Not Specified	-	07-MAR-2024	14-MAR-2024	US	Not Specified	US-009507513-2403USA004517	Gandarillas S, Schoenberg Newland E, Toppmeyer D, Stephenson R, Denzin L, Dasgeb B.. HLA inherence as a potential parameter in checkpoint inhibitor-associated autoimmune adverse event assessment. Frontiers in Medicine. 2024;10:1-12	-
23502005	Keytruda	Pembrolizumab	Head And Neck Cancer	Pemphigoid	Serious	Other Outcomes	Male	-	08-FEB-2024	Non-Expedited	Not Specified	Not Specified	Merck	Healthcare Professional	Not Specified	-	05-FEB-2024	08-FEB-2024	US	Not Specified	US-009507513-2402USA001774	-	-
23296853	Keytruda	Pembrolizumab	Adenocarcinoma	Colorectal Adenoma;Malignant Neoplasm Progression;Brain Herniation;Pemphigoid;Vasogenic Cerebral Oedema;Wound Dehiscence;Therapeutic Response Delayed;Abdominal Operation;Large Intestinal Obstruction;Pericardial Effusion;Cerebral Radiation Injury;Pruritus;Dermatitis;Hepatitis	Serious	Hospitalized;Other Outcomes	Male	MAY-2020	19-DEC-2023	Expedited	64 YR	Not Specified	Merck	Healthcare Professional	Not Specified	-	11-DEC-2023	14-DEC-2023	HR	Not Specified	HR-009507513-2312HRV003743	-	-
16908474	Keytruda	Pembrolizumab	Lung Adenocarcinoma	Pemphigoid;Pruritus;Eosinophil Count Increased;Immune-Mediated Adverse Reaction	Serious	Other Outcomes;Hospitalized	Male	14-SEP-2017	24-NOV-2023	Expedited	Not Specified	56 KG	Merck	Healthcare Professional	Not Specified	-	15-NOV-2023	11-OCT-2019	JP	Not Specified	JP-009507513-1709JPN001738J	Yasuda Y, Hara K, Sasahara Y, Shimabukuro I, Inoue N. A case of refractory bullous pemphigoid during therapy with anti PD-1 antibody drug. The 323rd Kyushu Chapter Meeting of Japanese Society of Internal Medicine	-
22819047	Keytruda	Pembrolizumab	Hypopharyngeal Cancer Recurrent	Polychondritis;Pemphigoid;Interstitial Lung Disease	Serious	Other Outcomes	Male	20-MAR-2023	20-NOV-2023	Expedited	7 DEC	Not Specified	Merck	Healthcare Professional	Not Specified	-	13-NOV-2023	14-AUG-2023	JP	Not Specified	JP-009507513-2303JPN003923J	-	-
23130121	-	Pembrolizumab	Insomnia;Nephrectomy	Rash;Pemphigoid;Blister;Drug Eruption	Serious	Disabled;Other Outcomes	Female	-	31-OCT-2023	Expedited	71 YR	62 KG	Merck	Healthcare Professional	Not Specified	Apixaban;Prednisolone;Zopiclone	26-OCT-2023	31-OCT-2023	GB	Not Specified	GB-009507513-2310GBR011762	-	-
23112145	Keytruda	Pembrolizumab	Cardiovascular Event Prophylaxis;Dyslipidaemia;Glaucoma;Hypertension;Insomnia;Pain;Transitional Cell Carcinoma	Disease Recurrence;Pemphigoid	Serious	Other Outcomes;Hospitalized	Male	NOV-2021	26-OCT-2023	Expedited	86 YR	Not Specified	Merck	Healthcare Professional	Not Specified	Melatonin;Xalatan;Amlodipine;Kardegic;Acetaminophen\Codeine Phosphate;Azopt;Zopiclone;Pravastatin Sodium	24-OCT-2023	26-OCT-2023	FR	Not Specified	FR-009507513-2310FRA010475	-	-
23057253	Keytruda	Pembrolizumab	Tongue Carcinoma Stage Iv	Pemphigoid;Malignant Neoplasm Progression	Serious	Other Outcomes;Died	Male	04-AUG-2022	12-OCT-2023	Expedited	7 DEC	Not Specified	Merck	Healthcare Professional	Not Specified	-	04-OCT-2023	12-OCT-2023	JP	Not Specified	JP-009507513-2307JPN004429J	Hirakawa S, Osugi J, Otagawa S, Hirayama H, Inoue A, Suzuki K, et al.. PS16-2 A case of tongue cancer with distant metastasis in which skin disorder became severe after immune checkpoint inhibitor selected as first-line therapy and anti-epidermal growth factor receptor-neutralizing antibody used as second-line therapy. The 8th Annual Meeting of the Japanese Association of Supportive Care in Cance…	-
19604865	Keytruda	Pembrolizumab	Lung Neoplasm Malignant;Renal Cancer	Pemphigoid	Serious	Other Outcomes	Male	-	18-SEP-2023	Non-Expedited	Not Specified	Not Specified	Merck	Healthcare Professional	Not Specified	-	19-JUL-2021	23-JUL-2021	US	Not Specified	US-009507513-2107USA006136	Barrios DM, Phillips GS, Geisler AN, Trelles SR, Markova A, Noor SJ. IgE blockade with omalizumab reduces pruritus related to immune checkpoint inhibitors and anti-HER2 therapies. Annals of Oncology. 2021;32(6):736-45	-
15350745	Keytruda	Pembrolizumab	Lung Adenocarcinoma Stage Iii	Pemphigoid;Skin Disorder	Serious	Hospitalized;Other Outcomes	Female	23-MAY-2018	23-AUG-2023	Expedited	Not Specified	49 KG	Merck	Healthcare Professional	Not Specified	-	18-AUG-2023	05-SEP-2018	JP	Not Specified	JP-009507513-1806JPN000581J	Ishikawa M, Ohashi K, Kurimoto T. 30 A case of patient with lung cancer who presented skin disorder requiring systemic steroid therapy after 11 courses of pembrolizumab administration. 82nd Annual Meeting of the Tokyo Division of Japanese Dermatological Associatio. 172	-
22775513	Keytruda	Pembrolizumab	Transitional Cell Carcinoma Recurrent	Pemphigoid;Malignant Neoplasm Progression	Serious	Other Outcomes;Hospitalized;Died	Male	JUN-2022	02-AUG-2023	Expedited	84 YR	Not Specified	Merck	Healthcare Professional	Not Specified	-	25-JUL-2023	02-AUG-2023	JP	Not Specified	JP-009507513-2305JPN002687J	Yamauchi Y, Fujisaki M, Higashida S, Kasamatsu H, Chino T, Oyama N, et al.. O6-4(P16-1) A Case of Bullous Pemphigoid Developed during Pembrolizumab Treatment for Ureteric Cancer. The Journal of Dermatology, The 122nd Annual Meeting of the Japanese Dermatologi. 2023;133(5):1355	-
22659275	-	Pembrolizumab	-	Pemphigoid	Non-Serious	Non-Serious	Not Specified	-	29-JUN-2023	Direct	Not Specified	Not Specified	Fda-Ctu	Consumer	Not Specified	-	-	29-JUN-2023	Not Specified	Not Specified	-	-	-
22374658	-	Pembrolizumab	Lung Adenocarcinoma Stage Iv	Pustular Psoriasis;Pemphigoid	Serious	Life Threatening;Other Outcomes	Male	-	26-MAY-2023	Expedited	70 YR	Not Specified	Merck	Healthcare Professional	Not Specified	-	23-MAY-2023	26-MAY-2023	JP	Not Specified	JP-009507513-2305JPN008034	Kochi Y, Miyachi H, Tagashira R, Koga H, Ishii N, Sugiura K, et al.. Simultaneous development of generalized pustular psoriasis and pemphigoid with multiple autoantibodies in a complete responder of pembrolizumab for lung cancer. The Journal of Dermatology. 2023;00:1-4	-
20311195	Keytruda	Pembrolizumab	Lung Adenocarcinoma Stage Iv	Stoma Creation;Intestinal Prolapse;Gastroschisis;Pemphigoid	Serious	Other Outcomes;Hospitalized	Female	FEB-2021	16-MAR-2023	Expedited	67 YR	64 KG	Merck	Healthcare Professional	Not Specified	-	06-MAR-2023	07-JAN-2022	JP	Not Specified	JP-009507513-2105JPN001029J	Kawabata H, Oi H, Hosoya H, Miyazaki S, Mitsui T, Noro T, et al.. [O-20-7A case of intestinal prolapse due to abdominal wall rupture of parastomal hernia]. The 83rd Annual Congress of Japan Surgical Association. 142	-
21996653	Keytruda	Pembrolizumab	Squamous Cell Carcinoma Of Skin	Pemphigoid;Death	Serious	Hospitalized;Died;Other Outcomes	Male	OCT-2022	15-FEB-2023	Expedited	8 DEC	Not Specified	Merck	Healthcare Professional	Not Specified	-	08-FEB-2023	15-FEB-2023	JP	Not Specified	JP-009507513-2212JPN002369J	-	-
20904044	Keytruda	Pembrolizumab	Transitional Cell Cancer Of The Renal Pelvis And Ureter	Malignant Neoplasm Progression;Pemphigoid	Serious	Other Outcomes;Died	Male	02-SEP-2021	04-DEC-2022	Expedited	Not Specified	102 KG	Merck	Healthcare Professional	Not Specified	-	25-NOV-2022	02-JUN-2022	JP	Not Specified	JP-009507513-2205JPN003474J	Yoshimoto N, Hirano Y, Tokuchi K, Izumi K, Ujiie H, Matsumoto R. [010-5 (P17-7) A Case of Subepidermal Bullosa Associated with Immune Checkpoint Inhibitors Targeting BP180 and Type 7 Collagen]. The Japanese Journal of Dermatology, The 121st Annual Meeting of the Japanese De. 2022;132(5):1310	-
20698164	Keytruda	Pembrolizumab	Lung Neoplasm Malignant	Pemphigoid;Hypernatraemia;Pneumonitis;Hepatitis;Diarrhoea	Serious	Hospitalized	Male	17-MAR-2022	27-NOV-2022	Expedited	71 YR	Not Specified	Merck	Healthcare Professional	Not Specified	-	23-NOV-2022	12-APR-2022	ES	Not Specified	ES-009507513-2204ESP003817	-	-
20991671	Keytruda	Pembrolizumab	Colon Cancer Stage Iv	Pneumonia Aspiration;Pemphigoid	Serious	Hospitalized;Died;Other Outcomes	Female	-	25-OCT-2022	Expedited	78 YR	Not Specified	Merck	Healthcare Professional	Not Specified	-	17-OCT-2022	22-JUN-2022	JP	Not Specified	JP-009507513-2204JPN001596J	Nagae M, Shimizu S, Wakatsuki T, Umekawa T, Kaminishi Y, Sasaki T, et al.. [18 A Case of Bullous Pemphigoid Developed During Pembrolizumab Administration in the Patient with Ascending Colon Cancer]. The 126th Meeting of The Japanese Society of Internal Medicine Chugoku Regional	-
21498783	Keytruda	Pembrolizumab	Malignant Melanoma	Pemphigoid	Serious	Other Outcomes	Male	-	24-OCT-2022	Non-Expedited	72 YR	Not Specified	Merck	Healthcare Professional	Not Specified	-	18-OCT-2022	24-OCT-2022	US	Not Specified	US-009507513-2210USA008094	Pan C, Pisano C.E, DeSimone M.S, Nambudiri V.E. A 72-year-old man with nonhealing facial erosions and bullae. JAAD Case Reports. 2022;27:99‐102	-
21437725	Keytruda	Pembrolizumab	Angiosarcoma	Pemphigoid;Product Use In Unapproved Indication	Serious	Other Outcomes	Male	-	11-OCT-2022	Non-Expedited	78 YR	Not Specified	Merck	Healthcare Professional	Not Specified	-	04-OCT-2022	11-OCT-2022	US	Not Specified	US-009507513-2210USA001059	Qian J, Kubicki SL, Curry JL, Jahan-Tigh R, Benjamin R, Heberton M, et al. Pembrolizumab-induced rash in a patient with angiosarcoma. JAAD Case Reports. 2022;29:21-4	-
21354643	Keytruda	Pembrolizumab	Lung Adenocarcinoma Stage Iv;Metastases To Central Nervous System	Lichen Planus;Pemphigoid	Serious	Other Outcomes	Female	-	20-SEP-2022	Non-Expedited	80 YR	Not Specified	Merck	Healthcare Professional	Not Specified	-	13-SEP-2022	20-SEP-2022	US	Not Specified	US-009507513-2209USA004989	Wat M, Mollanazar NK, Ellebrecht CT, Forrestel A, Elenitsas R, Chu EY. Lichen planus pemphigoides-like reaction to PD-1 checkpoint blockade. Journal of cutaneous pathology. 2022	-
21353707	Keytruda	Pembrolizumab	Breast Cancer Metastatic	Lichen Planus;Pemphigoid	Serious	Other Outcomes	Female	-	20-SEP-2022	Non-Expedited	63 YR	Not Specified	Merck	Healthcare Professional	Not Specified	-	13-SEP-2022	20-SEP-2022	US	Not Specified	US-009507513-2209USA006472	Wat M, Mollanazar NK, Ellebrecht CT, Forrestel A, Elenitsas R, Chu EY. Lichen planus pemphigoides-like reaction to PD-1 checkpoint blockade. Journal of cutaneous pathology. 2022	-
21147731	Keytruda	Pembrolizumab	Transitional Cell Carcinoma	Pemphigoid;Coronavirus Infection	Serious	Other Outcomes;Hospitalized	Female	2021	29-JUL-2022	Expedited	71 YR	Not Specified	Merck	Healthcare Professional	Not Specified	-	21-JUL-2022	29-JUL-2022	JP	Not Specified	JP-009507513-2202JPN002802J	-	-
21033860	-	Pembrolizumab	Nasal Sinus Cancer	Pemphigoid;Malignant Neoplasm Progression	Serious	Died;Other Outcomes	Female	OCT-2020	29-JUL-2022	Expedited	80 YR	Not Specified	Merck	Healthcare Professional	Not Specified	-	25-JUL-2022	01-JUL-2022	AR	Not Specified	AR-009507513-2206ARG008732	-	-
21035673	Keytruda	Pembrolizumab	Lung Neoplasm Malignant	Pemphigoid	Serious	Other Outcomes	Male	-	01-JUL-2022	Non-Expedited	Not Specified	Not Specified	Merck	Healthcare Professional	Not Specified	-	27-JUN-2022	01-JUL-2022	US	Not Specified	US-009507513-2206USA008263	-	-
20984861	Keytruda	Pembrolizumab	Cervix Carcinoma	Pemphigoid	Serious	Hospitalized;Other Outcomes	Female	-	21-JUN-2022	Non-Expedited	59 YR	Not Specified	Merck	Healthcare Professional	Not Specified	-	14-JUN-2022	21-JUN-2022	US	Not Specified	US-009507513-2206USA004586	Pop SR, Strock D, Smith RJ.. Dupilumab for the treatment of pembrolizumab-induced bullous pemphigoid: a case report. Dermatologic therapy. 2022;e15623	-
20881841	Keytruda	Pembrolizumab	Non-Small Cell Lung Cancer Metastatic	Pemphigoid;Lichen Planus	Serious	Other Outcomes	Female	-	27-MAY-2022	Non-Expedited	57 YR	Not Specified	Merck	Healthcare Professional	Not Specified	Paclitaxel;Carboplatin	19-MAY-2022	27-MAY-2022	US	Not Specified	US-009507513-2205USA005854	Boyle MM, Ashi S, Puiu T, Reimer D, Sokumbi O, Soltani K, et al.. Lichen Planus Pemphigoides Associated With PD-1 and PD-L1 Inhibitors: A Case Series and Review of the Literature. The American Journal of Dermatopathology. 2022;44(5):360-7	-
20851078	Keytruda	Pembrolizumab	Nodular Melanoma	Mucosal Erosion;Pemphigoid;Skin Erosion;Skin Discolouration;Malignant Neoplasm Progression	Serious	Other Outcomes;Hospitalized	Female	FEB-2021	19-MAY-2022	Expedited	65 YR	Not Specified	Merck	Healthcare Professional	Not Specified	-	14-MAY-2022	19-MAY-2022	BG	Not Specified	BG-009507513-2205BGR005111	-	-
20807865	Keytruda	Pembrolizumab	-	Pemphigoid	Serious	Other Outcomes	Male	-	10-MAY-2022	Non-Expedited	Not Specified	Not Specified	Merck	Healthcare Professional	Not Specified	-	06-MAY-2022	10-MAY-2022	US	Not Specified	US-009507513-2205USA002056	-	-
20507209	Keytruda	Pembrolizumab	Lung Adenocarcinoma	Pemphigoid;Blood Creatine Phosphokinase Increased	Serious	Died;Hospitalized;Other Outcomes	Male	21-DEC-2021	23-FEB-2022	Expedited	73 YR	60 KG	Merck	Healthcare Professional	Not Specified	Betamethasone Dipropionate;Loratadine;Diflorasone Diacetate;Cortril;Trelegy Ellipta	18-FEB-2022	23-FEB-2022	JP	Not Specified	JP-009507513-2202JPN000309J	-	-
20446119	Keytruda	Pembrolizumab	Non-Small Cell Lung Cancer	Pemphigoid	Serious	Other Outcomes;Hospitalized	Male	2022	08-FEB-2022	Non-Expedited	Not Specified	Not Specified	Merck	Healthcare Professional	Not Specified	Pemetrexed;Carboplatin	01-FEB-2022	08-FEB-2022	US	Not Specified	US-009507513-2202USA000628	-	-
20379064	Keytruda	Pembrolizumab	Metastatic Malignant Melanoma	Pemphigoid	Serious	Other Outcomes	Male	-	26-JAN-2022	Non-Expedited	76 YR	Not Specified	Merck	Healthcare Professional	Not Specified	-	19-JAN-2022	26-JAN-2022	US	Not Specified	US-009507513-2201USA006887	Lo JJ, Heberton MM, Pacha O, Huen AO, Patel AB. Biologic therapies for checkpoint inhibitor-induced cutaneous toxicities: a single-institution study of 17 consecutively treated patients. Supportive Care in Cancer. 2022;30:989-94	-
20378744	Keytruda	Pembrolizumab	Metastatic Malignant Melanoma	Pemphigoid	Serious	Other Outcomes	Male	-	26-JAN-2022	Non-Expedited	65 YR	Not Specified	Merck	Healthcare Professional	Not Specified	-	19-JAN-2022	26-JAN-2022	US	Not Specified	US-009507513-2201USA005623	Lo JJ, Heberton MM, Pacha O, Huen AO, Patel AB. Biologic therapies for checkpoint inhibitor-induced cutaneous toxicities: a single-institution study of 17 consecutively treated patients. Supportive Care in Cancer. 2022;30:989-94	-
20374616	-	Pembrolizumab	Renal Cell Carcinoma	Pemphigoid	Serious	Other Outcomes	Male	08-SEP-2021	24-JAN-2022	Direct	66 YR	113 KG	Fda-Ctu	Healthcare Professional	Not Specified	-	-	24-JAN-2022	Not Specified	Not Specified	-	-	-
20094834	Keytruda	Pembrolizumab	Abdominal Discomfort;Bladder Transitional Cell Carcinoma Stage Iv;Gastrooesophageal Reflux Disease	Immune-Mediated Enterocolitis;Pemphigoid;Shock;Pulmonary Infarction;Venous Thrombosis Limb	Serious	Other Outcomes;Life Threatening;Died;Hospitalized	Male	04-JUN-2021	18-JAN-2022	Expedited	Not Specified	64 KG	Merck	Healthcare Professional	Not Specified	Nexium	12-JAN-2022	22-NOV-2021	JP	Not Specified	JP-009507513-2106JPN002486J	-	-
20076488	-	Pembrolizumab	Benign Prostatic Hyperplasia;Epilepsy;Hypothyroidism;Immune-Mediated Adrenal Insufficiency;Metastatic Malignant Melanoma	Hypertension;Anxiety;Gastritis;Depression;Encephalitis Autoimmune;Pemphigoid;Nervous System Disorder	Serious	Hospitalized;Other Outcomes;Died	Male	2016	22-DEC-2021	Expedited	70 YR	Not Specified	Merck	Healthcare Professional	Not Specified	Hydrocortisone;Avodart;Levothyroxine Sodium;Keppra	20-DEC-2021	16-NOV-2021	BE	Not Specified	BE-009507513-2111BEL002993	Wang X, Suppa M, Bruderer P, Sirtaine N, Aspeslagh S, Kerger J. A Late Dermatologic Presentation of Bullous Pemphigoid Induced by Anti-PD-1 Therapy and Associated with Unexplained Neurological Disorder. Case Reports in Oncology. 2021;14(2):861-7	-
20207808	Keytruda	Pembrolizumab	Metastatic Malignant Melanoma	Pemphigoid	Serious	Other Outcomes	Male	01-SEP-2021	20-DEC-2021	Direct	73 YR	Not Specified	Fda-Ctu	Healthcare Professional	Not Specified	-	-	20-DEC-2021	Not Specified	Not Specified	-	-	-
20131230	Keytruda	Pembrolizumab	Malignant Melanoma	Adrenal Insufficiency;Pemphigoid	Serious	Other Outcomes	Male	-	30-NOV-2021	Non-Expedited	Not Specified	Not Specified	Merck	Healthcare Professional	Not Specified	-	23-NOV-2021	30-NOV-2021	US	Not Specified	US-009507513-2111USA010271	Shi CR, Otto TS, Thompson LL, Chang MS, Reynolds KL., Chen ST. Methotrexate in the treatment of immune checkpoint blocker-induced bullous pemphigoid. European Journal of Cancer. 2021;159:34-7	-
19090385	Keytruda	Pembrolizumab	Colon Cancer	Oculomucocutaneous Syndrome;Oral Disorder;Oropharyngeal Pain;Pharyngeal Erosion;Pemphigoid;Erythema	Serious	Other Outcomes	Female	2021	24-NOV-2021	Expedited	70 YR	Not Specified	Merck	Healthcare Professional	Not Specified	Bilastine;Bepotastine Besylate;Allelock	19-NOV-2021	05-APR-2021	JP	Not Specified	JP-009507513-2103JPN002107J	-	-
20074477	-	Pembrolizumab	Metastasis;Transitional Cell Carcinoma	Pain;Sensitive Skin;Pyelonephritis;Speech Disorder;Eating Disorder;Pemphigoid;Oral Discomfort;Scab	Serious	Required Intervention;Hospitalized	Male	20-AUG-2021	15-NOV-2021	Direct	67 YR	Not Specified	Fda-Ctu	Healthcare Professional	Not Specified	-	-	15-NOV-2021	Not Specified	Not Specified	-	-	-
19846280	Keytruda	Pembrolizumab	Metastatic Malignant Melanoma	Pemphigoid	Serious	Other Outcomes	Male	-	17-SEP-2021	Non-Expedited	71 YR	Not Specified	Merck	Healthcare Professional	Not Specified	-	07-SEP-2021	17-SEP-2021	US	Not Specified	US-009507513-2109USA001863	Morris LM, Lewis HA, Cornelius LA, Chen DY, Rosman IS. Neutrophil-predominant bullous pemphigoid induced by checkpoint inhibitors: A case series. J Cutan Pathol. 2020;47 (8):742-6	-
19816356	-	Pembrolizumab	Bladder Transitional Cell Carcinoma	Pneumonitis;Malignant Neoplasm Progression;Incorrect Dosage Administered;Pemphigoid	Serious	Hospitalized;Died;Other Outcomes	Male	-	09-SEP-2021	Expedited	81 YR	Not Specified	Merck	Healthcare Professional	Not Specified	Iron;Omeprazole;Hydroxyzine;Amlodipine	27-JUL-2021	09-SEP-2021	PT	Not Specified	PT-009507513-2107PRT008078	Correia C, Fernandes S, Soares-de-Almeida L, Filipe P.. Bullous pemphigoid probably associated with pembrolizumab: a case of delayed toxicity. International Journal of Dermatology. 2021	-
19706280	Keytruda	Pembrolizumab	-	Skin Toxicity;Pemphigoid;Autoimmune Dermatitis	Serious	Disabled	Female	-	17-AUG-2021	Expedited	61 YR	Not Specified	Merck	Healthcare Professional	Not Specified	-	11-AUG-2021	17-AUG-2021	CA	Not Specified	CA-009507513-2108CAN003297	-	-
19494188	-	Pembrolizumab	Lung Adenocarcinoma Stage Iv	Cellulitis;Pemphigoid;Keratoacanthoma	Serious	Other Outcomes;Hospitalized	Male	JAN-2019	05-JUL-2021	Expedited	73 YR	Not Specified	Merck	Healthcare Professional	Not Specified	-	20-APR-2021	05-JUL-2021	AU	Not Specified	AU-009507513-2104AUS006579	Tonge O, Lowe P, Guitera P, Collgros H. Case Report: Eruptive keratoacanthomas associated with Pembrolizumab. Australasian Journal of Dermatology. 2021;62 (Suppl 1):129-30	-
19289256	Keytruda	Pembrolizumab	Metastatic Malignant Melanoma	Pemphigoid;Cerebrovascular Accident;Death	Serious	Died;Other Outcomes	Male	-	21-MAY-2021	Expedited	Not Specified	Not Specified	Merck	Healthcare Professional	Not Specified	-	20-MAY-2021	21-MAY-2021	NZ	Not Specified	NZ-009507513-2105NZL004603	-	-
19282068	Keytruda	Pembrolizumab	-	Pemphigoid	Serious	Other Outcomes	Not Specified	-	21-MAY-2021	Non-Expedited	Not Specified	Not Specified	Merck	Consumer	Not Specified	-	13-MAY-2021	21-MAY-2021	US	Not Specified	US-009507513-2105USA003599	-	-
17839199	Keytruda	Pembrolizumab	Cervix Carcinoma Stage Ii	Inappropriate Schedule Of Product Administration;Weight Increased;Fatigue;Pemphigoid	Serious	Hospitalized;Other Outcomes	Female	MAR-2020	16-MAR-2021	Non-Expedited	58 YR	126.98 KG	Merck	Healthcare Professional	Not Specified	Xarelto;Levothyroxine Sodium	09-MAR-2021	29-MAY-2020	US	Not Specified	US-009507513-2005USA002623	-	-
16431311	Keytruda	Pembrolizumab	Lung Squamous Cell Carcinoma Stage Ii	Pemphigoid;Off Label Use;Pyelonephritis	Serious	Hospitalized;Other Outcomes	Male	21-JAN-2019	23-DEC-2020	Expedited	71 YR	59 KG	Merck	Healthcare Professional	Not Specified	Carbocysteine;Cilostazol;Nexium;Zonisamide;Isosorbide Mononitrate;Dantrium;Aspirin;Amlodipine;Magnesium Oxide;Probiotics Nos;Pitavastatin Calcium	24-NOV-2020	14-JUN-2019	JP	Not Specified	JP-009507513-1906JPN001046J	Ichinohe A, Takamura K, Ishida Y, Sato Y, Shinozaki A, Yamamoto T, et al.. 5 A case of Bullous Pemphigoid after the Administration of Pembrolizumab. The 99th Subcommittee Meeting of Hokkaido Medical Congress, Pulmonary Cancer. 14	-
18651539	Keytruda	Pembrolizumab	Lung Adenocarcinoma	Pemphigoid	Serious	Other Outcomes	Male	-	22-DEC-2020	Non-Expedited	67 YR	Not Specified	Merck	Healthcare Professional	Not Specified	-	16-DEC-2020	22-DEC-2020	US	Not Specified	US-009507513-2012USA008264	Kaul S, Wang A, Grushchak S, Albrecht J. Pembrolizumab-induced reactivation of bullous pemphigoid. International Journal of Dermatology. 2020	-
18620983	Keytruda	Pembrolizumab	Bone Cancer Metastatic	Product Use In Unapproved Indication;Pemphigoid	Serious	Other Outcomes	Male	17-JUL-2019	15-DEC-2020	Non-Expedited	60 YR	Not Specified	Merck	Healthcare Professional	Not Specified	Morphine Sulfate;Gabapentin;Methadone Hydrochloride	09-DEC-2020	15-DEC-2020	US	Not Specified	US-009507513-2012USA004927	Pastor D, Lee-Wisdom K, Arai AE, Sirajuddin A, Rosing DR, Korchin B, et al.. Fast Clearance of the SARS-CoV-2 Virus in a Patient Undergoing Vaccine Immunotherapy for Metastatic Chordoma: A Case Report. Frontiers in Oncology. 2020;10:1-6	-
18564906	Keytruda	Pembrolizumab	Non-Small Cell Lung Cancer	Malignant Neoplasm Progression;Pemphigoid	Serious	Other Outcomes;Died	Male	2020	02-DEC-2020	Expedited	9 DEC	Not Specified	Merck	Healthcare Professional	Not Specified	-	26-NOV-2020	01-DEC-2020	JP	Not Specified	JP-009507513-2009JPN001085J	-	-
18352087	Keytruda	Pembrolizumab	Neuroendocrine Carcinoma Of The Skin	Pemphigoid;Lichen Planus	Serious	Other Outcomes	Female	-	06-OCT-2020	Non-Expedited	65 YR	Not Specified	Merck	Healthcare Professional	Not Specified	-	29-SEP-2020	06-OCT-2020	US	Not Specified	US-009507513-2009USA011576	Kwon CW, Murthy RK, Kudchadkar R, Stoff BK. Pembrolizumab-induced lichen planus pemphigoides in a patient with metastatic Merkel cell carcinoma. JAAD Case Reports. 2020;6 (10):1045-7	-
18288777	Keytruda	Pembrolizumab	Renal Cell Carcinoma Stage Iv	Pemphigoid	Serious	Other Outcomes	Female	-	21-SEP-2020	Non-Expedited	53 YR	Not Specified	Merck	Healthcare Professional	Not Specified	-	15-SEP-2020	21-SEP-2020	US	Not Specified	US-009507513-2009USA006195	Bieber AK, Yin L, Lo Sicco K.. Pruritus and Tense Bullae After Discontinuation of Pembrolizumab in a Patient With Renal Cell Carcinoma. JAMA. 2020;E1-E2	-
17971849	Keytruda	Pembrolizumab	Non-Small Cell Lung Cancer	Cellulitis;Platelet Count Decreased;Pemphigoid	Serious	Hospitalized;Other Outcomes	Male	DEC-2019	02-SEP-2020	Expedited	71 YR	38 KG	Merck	Healthcare Professional	Not Specified	Sodium Ferrous Citrate;Nexium;Levothyroxine;Acetaminophen;Magnesium Oxide;Carboplatin;Zolpidem Tartrate;Amitiza;Abraxane	26-AUG-2020	01-JUL-2020	JP	Not Specified	JP-009507513-2006JPN002474J	-	-
17435243	Keytruda	Pembrolizumab	Chronic Obstructive Pulmonary Disease;Conjunctivitis;Hypertension;Non-Small Cell Lung Cancer	Pemphigoid;Prostate Cancer	Serious	Other Outcomes	Male	OCT-2018	21-AUG-2020	Expedited	88 YR	57 KG	Merck	Healthcare Professional	Not Specified	Moxifloxacin Hydrochloride;Olodaterol Hydrochloride\Tiotropium Bromide Monohydrate;Candesartan	17-AUG-2020	19-FEB-2020	JP	Not Specified	JP-009507513-1911JPN000725J	-	-
18159938	Keytruda	Pembrolizumab	Lung Adenocarcinoma	Pemphigoid	Serious	Other Outcomes	Male	-	18-AUG-2020	Non-Expedited	76 YR	Not Specified	Merck	Healthcare Professional	Not Specified	-	13-AUG-2020	18-AUG-2020	US	Not Specified	US-009507513-2008USA008731	Sharma P, Barnes M, Nabeel S, LiPera W. Pembrolizumab-Induced Bullous Pemphigoid Treated With Rituximab. JCO oncology practice. 2020	-
18152869	Keytruda	Pembrolizumab	-	Vitiligo;Pemphigoid	Serious	Other Outcomes	Female	-	14-AUG-2020	Non-Expedited	72 YR	Not Specified	Merck	Healthcare Professional	Not Specified	-	11-AUG-2020	14-AUG-2020	US	Not Specified	US-009507513-2008USA007986	Schwartzman G, Simpson M, Jones R, Schiavone K, Coffman M, Meyerle J.. Anti-PD1 immune checkpoint inhibitor-induced bullous pemphigoid in metastatic melanoma and non-small cell lung cancer. Cutis. 2020;105 (6):E9-12	-
18074398	-	Pembrolizumab	Lung Adenocarcinoma	Adenocarcinoma;Pemphigoid;Skin Reaction;Cushing's Syndrome	Serious	Other Outcomes	Female	2019	27-JUL-2020	Expedited	Not Specified	Not Specified	Merck	Healthcare Professional	Not Specified	-	20-JUL-2020	27-JUL-2020	DE	Not Specified	DE-009507513-2007DEU008913	-	-
17886751	Keytruda	Pembrolizumab	Malignant Melanoma;Metastases To Lung;Metastases To Skin	Pemphigoid;Product Use In Unapproved Indication	Serious	Other Outcomes	Male	-	12-JUN-2020	Non-Expedited	55 YR	Not Specified	Merck	Healthcare Professional	Not Specified	-	04-JUN-2020	12-JUN-2020	US	Not Specified	US-009507513-2006USA002720	Nelson CA, Singer S, Chen T, Puleo AE, Lian CG, Wei EX et al. Reply to: "Comment on Bullous pemphigoid after anti-PD-1 therapy: a retrospective case-control study evaluating impact on tumor response and survival outcomes". Journal of the American Academy of Dermatology. 2020	-
17887366	Keytruda	Pembrolizumab	Basal Cell Carcinoma;Metastases To Lung	Pemphigoid;Product Use In Unapproved Indication	Serious	Other Outcomes	Male	-	11-JUN-2020	Non-Expedited	64 YR	Not Specified	Merck	Healthcare Professional	Not Specified	-	04-JUN-2020	11-JUN-2020	US	Not Specified	US-009507513-2006USA003369	Nelson CA, Singer S, Chen T, Puleo AE, Lian CG, Wei EX et al. Reply to: "Comment on Bullous pemphigoid after anti-PD-1 therapy: a retrospective case-control study evaluating impact on tumor response and survival outcomes". Journal of the American Academy of Dermatology. 2020	-
17886996	Keytruda	Pembrolizumab	Breast Cancer Female;Metastases To Bone;Metastases To Liver;Metastases To Lung	Product Use In Unapproved Indication;Pemphigoid	Serious	Other Outcomes	Female	-	11-JUN-2020	Non-Expedited	63 YR	Not Specified	Merck	Healthcare Professional	Not Specified	-	04-JUN-2020	11-JUN-2020	US	Not Specified	US-009507513-2006USA003368	Nelson CA, Singer S, Chen T, Puleo AE, Lian CG, Wei EX et al. Reply to: "Comment on Bullous pemphigoid after anti-PD-1 therapy: a retrospective case-control study evaluating impact on tumor response and survival outcomes". Journal of the American Academy of Dermatology. 2020	-
17886955	Keytruda	Pembrolizumab	Metastases To Adrenals;Metastases To Central Nervous System;Non-Small Cell Lung Cancer	Pemphigoid;Product Use In Unapproved Indication	Serious	Other Outcomes	Male	-	11-JUN-2020	Non-Expedited	60 YR	Not Specified	Merck	Healthcare Professional	Not Specified	-	04-JUN-2020	11-JUN-2020	US	Not Specified	US-009507513-2006USA003367	Nelson CA, Singer S, Chen T, Puleo AE, Lian CG, Wei EX et al. Reply to: "Comment on Bullous pemphigoid after anti-PD-1 therapy: a retrospective case-control study evaluating impact on tumor response and survival outcomes". Journal of the American Academy of Dermatology. 2020	-
17886938	Keytruda	Pembrolizumab	Metastases To Lung;Metastases To Pleura;Metastases To Skin;Oesophageal Carcinoma	Pemphigoid;Product Use In Unapproved Indication	Serious	Other Outcomes	Male	-	11-JUN-2020	Non-Expedited	78 YR	Not Specified	Merck	Healthcare Professional	Not Specified	-	04-JUN-2020	11-JUN-2020	US	Not Specified	US-009507513-2006USA003366	Nelson CA, Singer S, Chen T, Puleo AE, Lian CG, Wei EX et al. Reply to: "Comment on Bullous pemphigoid after anti-PD-1 therapy: a retrospective case-control study evaluating impact on tumor response and survival outcomes". Journal of the American Academy of Dermatology. 2020	-
17886719	Keytruda	Pembrolizumab	Metastases To Skin;Squamous Cell Carcinoma	Pemphigoid;Product Use In Unapproved Indication	Serious	Other Outcomes	Female	-	11-JUN-2020	Non-Expedited	73 YR	Not Specified	Merck	Healthcare Professional	Not Specified	-	04-JUN-2020	11-JUN-2020	US	Not Specified	US-009507513-2006USA003370	Nelson CA, Singer S, Chen T, Puleo AE, Lian CG, Wei EX et al. Reply to: "Comment on Bullous pemphigoid after anti-PD-1 therapy: a retrospective case-control study evaluating impact on tumor response and survival outcomes". Journal of the American Academy of Dermatology. 2020	-
17886711	Keytruda	Pembrolizumab	Malignant Melanoma;Metastases To Lung	Pemphigoid	Serious	Other Outcomes	Male	-	11-JUN-2020	Non-Expedited	76 YR	Not Specified	Merck	Healthcare Professional	Not Specified	-	04-JUN-2020	11-JUN-2020	US	Not Specified	US-009507513-2006USA003365	Nelson CA, Singer S, Chen T, Puleo AE, Lian CG, Wei EX et al. Reply to: "Comment on Bullous pemphigoid after anti-PD-1 therapy: a retrospective case-control study evaluating impact on tumor response and survival outcomes". Journal of the American Academy of Dermatology. 2020	-
17848134	Keytruda	Pembrolizumab	Non-Small Cell Lung Cancer	Onycholysis;Pemphigoid	Serious	Hospitalized;Other Outcomes	Male	15-MAY-2020	01-JUN-2020	Expedited	6 DEC	Not Specified	Merck	Healthcare Professional	Not Specified	Carboplatin	15-MAY-2020	01-JUN-2020	JP	Not Specified	JP-009507513-2005JPN000893J	-	-
16381817	Keytruda	Pembrolizumab	Transitional Cell Carcinoma	Pemphigoid;Malignant Neoplasm Progression	Serious	Died;Other Outcomes	Male	MAY-2018	25-MAY-2020	Expedited	61 YR	57 KG	Merck	Healthcare Professional	Not Specified	-	18-MAY-2020	03-JUN-2019	JP	Not Specified	JP-009507513-1812JPN003525J	Yokoyama E, Morita A, Yamazaki O, Morizane S, Kubo T, Takamoto A. 2. Two cases of pemphigoid developed after administration of anti-PD1 antibody.. The 276th Congress of the Okayama division of Japan Japanese dermatological asso. 1	-
17764911	Keytruda	Pembrolizumab	Lung Adenocarcinoma	Pemphigoid	Serious	Other Outcomes	Female	OCT-2019	11-MAY-2020	Non-Expedited	79 YR	Not Specified	Merck	Healthcare Professional	Not Specified	-	05-MAY-2020	11-MAY-2020	US	Not Specified	US-009507513-2005USA001229	Qiu C, Shevchenko A, Hsu S.. Bullous pemphigoid secondary to pembrolizumab mimicking toxic epidermal necrolysis. JAAD Case Reports. 2020;6(5):400-2	-
15692205	Keytruda	Pembrolizumab	Non-Small Cell Lung Cancer	Death;Pemphigoid	Serious	Other Outcomes;Died	Male	APR-2020	15-APR-2020	Expedited	Not Specified	Not Specified	Merck	Healthcare Professional	Not Specified	Lasix	09-APR-2020	05-DEC-2018	US	Not Specified	US-009507513-1812USA001198	-	-
17546450	Keytruda	Pembrolizumab	Non-Small Cell Lung Cancer Stage Iv	Pemphigoid;Hypothyroidism;Hypothalamic Pituitary Adrenal Axis Suppression	Serious	Other Outcomes	Male	18-OCT-2018	08-APR-2020	Expedited	73 YR	Not Specified	Merck	Healthcare Professional	Not Specified	Simvastatin;Aspirin	06-APR-2020	16-MAR-2020	BE	Not Specified	BE-009507513-2003BEL005253	-	-
17449333	Keytruda	Pembrolizumab	Non-Small Cell Lung Cancer	Immune Thrombocytopenia;Pemphigoid	Serious	Other Outcomes	Not Specified	-	24-FEB-2020	Expedited	80 YR	Not Specified	Merck	Healthcare Professional	Not Specified	-	18-FEB-2020	24-FEB-2020	JP	Not Specified	JP-009507513-2002JPN002030J	-	-
16886449	Keytruda	Pembrolizumab	Non-Small Cell Lung Cancer	Malignant Neoplasm Progression;Pemphigoid;Drug Ineffective	Serious	Other Outcomes;Died	Male	11-MAR-2019	16-FEB-2020	Expedited	57 YR	51 KG	Merck	Healthcare Professional	Not Specified	-	10-FEB-2020	04-OCT-2019	JP	Not Specified	JP-009507513-1908JPN002872J	Muto M, Nagata A, Tsukamoto K, Shimada S, Kawamura T.. 7 A case of bullous pemphigoid induced by pembrolizumab. The 93rd Yamanashi Reginal Meeting of the Japanese Dermatological Association	-
16672846	Keytruda	Pembrolizumab	Non-Small Cell Lung Cancer	Diet Refusal;Diarrhoea;Constipation;Bacterial Infection;Lipase Increased;Myositis;Encephalopathy;Pneumonitis;Amylase Increased;Pemphigoid;Rash;Hypothyroidism;Anaemia;Hepatitis;Nausea;Type 1 Diabetes Mellitus;Fatigue	Serious	Other Outcomes;Died	Not Specified	-	15-JAN-2020	Expedited	Not Specified	Not Specified	Merck	Healthcare Professional	Not Specified	-	08-JAN-2020	06-AUG-2019	JP	Not Specified	JP-009507513-1907JPN003754J	Wasamoto A, Imai H, Yamaguchi H, Suzuki K, Sugiyama T, Uchino J et al.. MO2-18-4 Efficacy and safety of first-line pembrolizumab monotherapy in elderly patients with non-small cell lung cancer. JSMO 2019 the Japanese Society of Medical Oncology Annual Meeting, p911. 911	-
16700419	Keytruda	Pembrolizumab	Cerebral Infarction;Hypertension;Non-Small Cell Lung Cancer	Malignant Neoplasm Progression;Pneumothorax;Lung Disorder;Pemphigoid;Overdose	Serious	Other Outcomes;Died;Hospitalized;Life Threatening;Disabled	Male	2018	23-DEC-2019	Expedited	73 YR	43 KG	Merck	Healthcare Professional	Not Specified	Amlodipine Besylate;Plavix	11-DEC-2019	14-AUG-2019	JP	Not Specified	JP-009507513-1908JPN000755J	Hosoya K, Sato Yuki, Shima Y, Shimada Y, Ohsaki M, Masuda T, et al.. OS08-2 A case of drug-induced lung disorder due to immune checkpoint inhibitor diagnosed by histologicall study using VATS guided lung biopsy. The 123rd Kinki Regional Meeting of the Japanese Society for Tuberculosis. 67	-
17080986	Keytruda	Pembrolizumab	Bladder Cancer Stage Iv	Pyrexia;Pallor;Diarrhoea;Decreased Appetite;Rash;Hypophagia;Rash Erythematous;Dyspnoea;Pemphigoid;Malaise	Serious	Life Threatening	Male	-	26-NOV-2019	Direct	Not Specified	99.8 KG	Fda-Ctu	Healthcare Professional	Health Professional	-	-	26-NOV-2019	US	Not Specified	-	-	Yes
16954384	-	Pembrolizumab	Oesophageal Adenocarcinoma	Pemphigoid	Serious	Other Outcomes	Male	-	23-OCT-2019	Non-Expedited	78 YR	Not Specified	Merck	Healthcare Professional	Not Specified	-	16-OCT-2019	23-OCT-2019	US	Not Specified	US-009507513-1910USA011581	Singer S, Nelson C, Lian C, Dewan A, LeBoeuf N.. Nonbullous pemphigoid secondary to PD-1 inhibition. JAAD Case Reports. 2019;5 (10):898-903	-
16954374	-	Pembrolizumab	Lung Adenocarcinoma	Pemphigoid	Serious	Other Outcomes	Male	-	23-OCT-2019	Non-Expedited	62 YR	Not Specified	Merck	Healthcare Professional	Not Specified	-	16-OCT-2019	23-OCT-2019	US	Not Specified	US-009507513-1910USA013602	Singer S, Nelson C, Lian C, Dewan A, LeBoeuf N.. Nonbullous pemphigoid secondary to PD-1 inhibition. JAAD Case Reports. 2019;5 (10):898-903	-
16954369	-	Pembrolizumab	Metastatic Malignant Melanoma	Pemphigoid	Serious	Other Outcomes	Male	-	23-OCT-2019	Non-Expedited	58 YR	Not Specified	Merck	Healthcare Professional	Not Specified	-	16-OCT-2019	23-OCT-2019	US	Not Specified	US-009507513-1910USA013603	Singer S, Nelson C, Lian C, Dewan A, LeBoeuf N.. Nonbullous pemphigoid secondary to PD-1 inhibition. JAAD Case Reports. 2019;5 (10):898-903	-
16947392	Keytruda	Pembrolizumab	Neuroendocrine Carcinoma Of The Skin	Lichen Planus;Pemphigoid;Drug Ineffective	Serious	Other Outcomes	Male	-	22-OCT-2019	Non-Expedited	Not Specified	Not Specified	Merck	Healthcare Professional	Not Specified	-	15-OCT-2019	22-OCT-2019	US	Not Specified	US-009507513-1910USA012965	-	-
16947325	Keytruda	Pembrolizumab	Neuroendocrine Carcinoma Of The Skin	Pemphigoid;Malignant Neoplasm Progression;Lichen Planus	Serious	Other Outcomes	Female	-	22-OCT-2019	Non-Expedited	Not Specified	Not Specified	Merck	Healthcare Professional	Not Specified	-	15-OCT-2019	22-OCT-2019	US	Not Specified	US-009507513-1910USA010931	-	-
16944033	Keytruda	Pembrolizumab	Head And Neck Cancer	Pemphigoid	Serious	Other Outcomes	Male	-	22-OCT-2019	Non-Expedited	Not Specified	Not Specified	Merck	Consumer	Not Specified	-	17-OCT-2019	22-OCT-2019	US	Not Specified	US-009507513-1910USA012569	-	-
12784517	Keytruda	Pembrolizumab	Malignant Melanoma;Metastatic Malignant Melanoma	Malignant Neoplasm Progression;Colitis;Pemphigoid;Hepatic Failure;General Physical Health Deterioration;Lichen Planus	Serious	Other Outcomes;Died;Disabled;Hospitalized	Female	JUN-2016	17-OCT-2019	Expedited	64 YR	Not Specified	Merck	Healthcare Professional	Not Specified	-	14-OCT-2019	27-SEP-2016	GB	Not Specified	GB-009507513-1609GBR011631	Kawsar A, Patel P, Markiewicz D, Szlosarek P, Phillips M, Harwood C.. Histological features of cutaneous toxicity with checkpoint-inhibitor immunotherapy for metastatic melanoma: A retrospective case series. British Journal of Dermatology Orals. 2019;181(Suppl. S1):117	-
16753685	Keytruda	Pembrolizumab	Non-Small Cell Lung Cancer	Autoimmune Pancreatitis;Pemphigoid;Wound Infection;Interstitial Lung Disease	Serious	Hospitalized;Other Outcomes	Male	18-APR-2019	03-OCT-2019	Expedited	70 YR	50 KG	Merck	Healthcare Professional	Not Specified	-	26-SEP-2019	29-AUG-2019	JP	Not Specified	JP-009507513-1906JPN001449J	-	-
16839224	Keytruda	Pembrolizumab	Squamous Cell Carcinoma Of Lung	Rash Papular;Pemphigoid;Skin Exfoliation;Pruritus	Serious	Hospitalized	Male	JUL-2019	23-SEP-2019	Expedited	68 YR	63 KG	Merck	Healthcare Professional	Not Specified	-	16-SEP-2019	23-SEP-2019	FR	Not Specified	FR-009507513-1909FRA006028	-	-
16724582	Keytruda	Pembrolizumab	Asthma;Metastatic Malignant Melanoma;Skin Exfoliation	Pemphigoid	Serious	Other Outcomes	Male	-	21-AUG-2019	Expedited	74 YR	Not Specified	Merck	Healthcare Professional	Not Specified	Hydroxyzine;Fluticasone Propionate\Salmeterol Xinafoate;Cephalexin	15-AUG-2019	21-AUG-2019	US	Not Specified	US-009507513-1908USA007019	Kartha V, Owen C, Callen JP. Pembrolizumab?induced bullous pemphigoid. Journal of the American Academy of Dermatology. 2018;79(3):AB218	-
16682750	Keytruda	Pembrolizumab	Bronchial Carcinoma	Pemphigoid;Condition Aggravated	Serious	Hospitalized	Male	27-MAY-2019	08-AUG-2019	Expedited	76 YR	91 KG	Merck	Healthcare Professional	Not Specified	-	06-AUG-2019	08-AUG-2019	FR	Not Specified	FR-009507513-1908FRA002562	-	-
16232053	Keytruda	Pembrolizumab	Metastatic Malignant Melanoma	Pemphigoid	Serious	Other Outcomes	Female	AUG-2018	07-AUG-2019	Expedited	86 YR	Not Specified	Merck	Healthcare Professional	Not Specified	-	05-AUG-2019	24-APR-2019	US	Not Specified	US-009507513-1904USA009837	Sun CW, Grossman SK, Aphale A, Hsu S. Pembrolizumab-induced bullous pemphigoid. JAAD Case Reports. 2019;5(4):362-4	-
16386701	Keytruda	Pembrolizumab	Constipation;Dyspepsia;Hypocalcaemia;Hypothyroidism;Metastatic Malignant Melanoma;Nausea;Vomiting	Blood Glucose Increased;Neurodermatitis;Dehydration;Blood Creatinine Increased;Pemphigoid;Pyrexia;Asthenia;Acute Kidney Injury;Hypotension;Rash Pruritic;Oedema Peripheral;Erythema Multiforme	Serious	Hospitalized;Disabled;Other Outcomes	Male	2018	23-JUL-2019	Expedited	74 YR	77.05 KG	Merck	Healthcare Professional	Not Specified	Tums;Synthroid;Lipitor;Alprazolam;Colace;Zofran;Senokot	16-JUL-2019	04-JUN-2019	US	Not Specified	US-009507513-1905USA013852	-	-
16323369	Keytruda	Pembrolizumab	Non-Small Cell Lung Cancer	Hepatic Function Abnormal;Pemphigoid;Platelet Count Decreased	Serious	Other Outcomes;Hospitalized	Male	30-OCT-2018	03-JUL-2019	Expedited	80 YR	42 KG	Merck	Healthcare Professional	Not Specified	-	28-JUN-2019	17-MAY-2019	JP	Not Specified	JP-009507513-1812JPN003752J	-	-
16232051	-	Pembrolizumab	Dna Mismatch Repair Protein Gene Mutation;Endometrial Adenocarcinoma	Immune-Mediated Adverse Reaction;Off Label Use;Pemphigoid;Panniculitis	Serious	Other Outcomes	Female	-	15-JUN-2019	Expedited	56 YR	Not Specified	Merck	Healthcare Professional	Not Specified	-	11-JUN-2019	24-APR-2019	AU	Not Specified	AU-009507513-1904AUS008468	Honigman AD, Lai F, Elakis J, Prall O, Goh M, McCormack C. Pembrolizumab-induced sarcoid granulomatous panniculitis and bullous pemphigoid in a single patient. Clinical Case Reports. 2019;7(4):773-5	-
16372606	-	Pembrolizumab	Metastatic Malignant Melanoma	Pemphigoid	Serious	Other Outcomes	Male	-	13-JUN-2019	Expedited	82 YR	Not Specified	Merck	Healthcare Professional	Not Specified	-	28-MAY-2019	30-MAY-2019	GB	Not Specified	GB-009507513-1905GBR013085	Francine Soriano L, Mughal AA. A blistering eruption following pembrolizumab therapy for metastatic melanoma. British Journal of Dermatology. 2019;180 (5):e151	-
16386546	-	Pembrolizumab	Choroid Melanoma;Malignant Neoplasm Progression	Immune-Mediated Adverse Reaction;Pemphigoid	Serious	Other Outcomes;Died	Female	-	05-JUN-2019	Expedited	64 YR	Not Specified	Merck	Healthcare Professional	Not Specified	-	28-MAY-2019	04-JUN-2019	GB	Not Specified	GB-009507513-1905GBR013274	Patel P, Kawsar A, Harwood C, Markiewicz D, Szolsarek P, Phillips M. Bullous dermatoses as immune-related adverse effects of anti-programmed cell death protein 1 immunotherapy: a case of lichen planus pemphigoides. British Journal of Dermatology. 2019;180(5):e150-51	-
16378659	-	Pembrolizumab	Metastatic Malignant Melanoma	Immune-Mediated Adverse Reaction;Pemphigoid	Serious	Other Outcomes	Male	-	31-MAY-2019	Expedited	Not Specified	Not Specified	Merck	Healthcare Professional	Not Specified	-	28-MAY-2019	31-MAY-2019	GB	Not Specified	GB-009507513-1905GBR012975	Gupta A, Espinosa O, Fairfax B, Payne M, Matin RN. Immunotherapy-associated bullous pemphigoid in advanced melanoma. British Journal of Dermatology. 2019;180(5):e146	-
16344389	-	Pembrolizumab	Bladder Cancer	Prurigo;Pemphigoid	Serious	Hospitalized;Other Outcomes	Male	SEP-2018	22-MAY-2019	Expedited	62 YR	Not Specified	Merck	Healthcare Professional	Not Specified	-	21-MAY-2019	22-MAY-2019	FR	Not Specified	FR-009507513-1905FRA009413	-	-
16017270	Keytruda	Pembrolizumab	Malignant Neoplasm Progression;Non-Small Cell Lung Cancer	Immune Thrombocytopenia;Diarrhoea;Skin Erosion;Hypoxia;Faeces Discoloured;Vomiting;Pemphigoid;Malignant Neoplasm Progression;Feeding Disorder;Pneumonia;Stomatitis	Serious	Hospitalized;Other Outcomes;Life Threatening	Male	03-AUG-2018	26-APR-2019	Expedited	67 YR	44 KG	Merck	Healthcare Professional	Not Specified	Carboplatin;Ts-1;Avastin;Alimta	18-APR-2019	28-FEB-2019	JP	Not Specified	JP-009507513-1902JPN001439J	-	-
16145032	Keytruda	Pembrolizumab	Non-Small Cell Lung Cancer	Pemphigoid	Serious	Other Outcomes	Female	DEC-2018	24-APR-2019	Expedited	Not Specified	Not Specified	Merck	Healthcare Professional	Not Specified	Tessalon;Wellbutrin;Vitamin D Nos	22-APR-2019	02-APR-2019	US	Not Specified	US-009507513-1904USA000301	-	-
15958244	Keytruda	Pembrolizumab	Irritability;Non-Small Cell Lung Cancer	Pemphigoid;Oral Mucosa Erosion;Onychomadesis	Serious	Other Outcomes	Male	MAY-2018	17-APR-2019	Expedited	74 YR	66 KG	Merck	Healthcare Professional	Not Specified	Depakene;Nifedipine;Metformin Hydrochloride\Vildagliptin;Montelukast;Candesartan;Rebamipide;Ambroxol Hydrochloride;Clopidogrel;Atenolol;Loxoprofen Sodium;Brotizolam;Cilostazol;Olopatadine Hydrochloride	09-APR-2019	13-FEB-2019	JP	Not Specified	JP-009507513-1808JPN001146J	-	-
16172278	Keytruda	Pembrolizumab	-	Pemphigoid	Serious	Other Outcomes	Male	-	09-APR-2019	Expedited	46 YR	Not Specified	Merck	Healthcare Professional	Not Specified	-	04-APR-2019	09-APR-2019	US	Not Specified	US-009507513-1904USA003711	-	-
12503501	Keytruda	Pembrolizumab	Hypothyroidism;Malignant Melanoma Stage Iv	Pemphigoid;Drug Ineffective;Malignant Neoplasm Progression;Addison's Disease;Hypothyroidism	Serious	Other Outcomes;Hospitalized;Life Threatening	Female	APR-2015	26-MAR-2019	Expedited	56 YR	Not Specified	Merck	Healthcare Professional	Not Specified	Levothyroxine Sodium	19-MAR-2019	28-JUN-2016	IL	Not Specified	IL-009507513-1508ISR007112	Rofe O. Severe bullous pemphigoid associated with pembrolizumab therapy for metastatic melanoma with complete regression. Clinical and Experimental Dermatology. 2017;1-4	-
16028366	Keytruda	Pembrolizumab	Lung Squamous Cell Carcinoma Stage Iii	Eczema;Pemphigoid;Malignant Neoplasm Progression	Serious	Died;Other Outcomes	Male	APR-2017	04-MAR-2019	Expedited	68 YR	42 KG	Merck	Healthcare Professional	Not Specified	-	27-APR-2017	04-MAR-2019	JP	Not Specified	JP-009507513-1704JPN002765J	-	-
15688106	Keytruda	Pembrolizumab	Lung Neoplasm Malignant	Herpes Zoster;Pemphigoid	Serious	Other Outcomes	Male	JUL-2018	05-DEC-2018	Expedited	Not Specified	Not Specified	Merck	Healthcare Professional	Not Specified	-	29-NOV-2018	05-DEC-2018	US	Not Specified	US-009507513-1812USA001591	-	-
14540124	Keytruda	Pembrolizumab	Non-Small Cell Lung Cancer	Pemphigoid;Drug Eruption	Serious	Other Outcomes;Hospitalized	Female	2017	30-NOV-2018	Expedited	8 DEC	Not Specified	Merck	Healthcare Professional	Not Specified	-	20-NOV-2018	16-FEB-2018	JP	Not Specified	JP-009507513-1802JPN000634J	Fujiki Y, Sunagawa H, Satouchi M, Kawa Y. P63-7 Discussing the role of nurses in case of pemphigoid induced by pembrolizumab. The 59th Japan Lung Cancer Society for the Study of Lung Cancer Academic Meeting. 2018;58:710	-
15332264	Keytruda	Pembrolizumab	Transitional Cell Carcinoma	Pemphigoid	Serious	Other Outcomes;Hospitalized	Male	AUG-2018	03-SEP-2018	Expedited	Not Specified	Not Specified	Merck	Healthcare Professional	Not Specified	-	30-AUG-2018	29-AUG-2018	JP	Not Specified	JP-009507513-1808JPN002352J	-	-
15226060	Keytruda	Pembrolizumab	Squamous Cell Carcinoma	Erythema Multiforme;Immune-Mediated Adverse Reaction;Pemphigoid	Serious	Other Outcomes	Female	-	01-AUG-2018	Expedited	Not Specified	Not Specified	Merck	Healthcare Professional	Not Specified	-	25-JUL-2018	01-AUG-2018	US	Not Specified	US-009507513-1807USA013047	Wang LL, Patel G, Chiesa-Fuxench ZC, McGettigan S, Schuchter L, Mitchell TC et al.. Timing of Onset of Adverse Cutaneous Reactions Associated With Programmed Cell Death Protein 1 Inhibitor Therapy. JAMA Dermatology. 2018;E1-E5	-
15225491	Keytruda	Pembrolizumab	Squamous Cell Carcinoma	Immune-Mediated Adverse Reaction;Pemphigoid	Serious	Other Outcomes	Male	-	01-AUG-2018	Expedited	Not Specified	Not Specified	Merck	Healthcare Professional	Not Specified	-	25-JUL-2018	01-AUG-2018	US	Not Specified	US-009507513-1807USA013046	Wang LL, Patel G, Chiesa-Fuxench ZC, McGettigan S, Schuchter L, Mitchell TC et al.. Timing of Onset of Adverse Cutaneous Reactions Associated With Programmed Cell Death Protein 1 Inhibitor Therapy. JAMA Dermatology. 2018;E1-E5	-
15221648	Keytruda	Pembrolizumab	Metastatic Malignant Melanoma	Immune-Mediated Adverse Reaction;Pemphigoid	Serious	Other Outcomes	Male	-	31-JUL-2018	Expedited	Not Specified	Not Specified	Merck	Healthcare Professional	Not Specified	-	25-JUL-2018	31-JUL-2018	US	Not Specified	US-009507513-1807USA013044	Wang LL, Patel G, Chiesa-Fuxench ZC, McGettigan S, Schuchter L, Mitchell TC et al.. Timing of Onset of Adverse Cutaneous Reactions Associated With Programmed Cell Death Protein 1 Inhibitor Therapy. JAMA Dermatology. 2018;E1-E5	-
15218478	Keytruda	Pembrolizumab	Non-Small Cell Lung Cancer	Malignant Neoplasm Progression;Therapy Partial Responder;Pemphigoid	Serious	Other Outcomes	Female	-	30-JUL-2018	Expedited	61 YR	Not Specified	Merck	Healthcare Professional	Not Specified	-	23-JUL-2018	30-JUL-2018	US	Not Specified	US-009507513-1807USA012622	Siegel J, Totonchy M, Damsky W, Berk-Krauss J, Castiglione F, Sznol M, et al.. Bullous disorders associated with anti-PD-1 and anti-PD-L1 therapy: A retrospective analysis evaluating the clinical and histopathologic features, frequency, and impact on cancer therapy. Journal of the American Academy of Dermatology. 2018	-
14572831	Keytruda	Pembrolizumab	Metastatic Malignant Melanoma	Pemphigoid	Serious	Other Outcomes	Female	-	26-FEB-2018	Expedited	82 YR	Not Specified	Merck	Healthcare Professional	Not Specified	-	20-FEB-2018	26-FEB-2018	US	Not Specified	US-009507513-1802USA010290	Amber K T., Valdebran M, Lu Y, De Feraudy S, Linden K G.,. Localized pretibial bullous pemphigoid arising in a patient on pembrolizumab for metastatic melanoma. JDDG- Journal of the German Society of Dermatology. 2018;16 (2):196-8	-
14525475	Keytruda	Pembrolizumab	Metastatic Malignant Melanoma	Pemphigoid;Oral Mucosa Erosion	Serious	Other Outcomes	Male	-	20-FEB-2018	Expedited	69 YR	Not Specified	Merck	Healthcare Professional	Not Specified	-	13-FEB-2018	13-FEB-2018	US	Not Specified	US-009507513-1802USA003632	Shen J, Chang J, Mendenhall M, Cherry G, Goldman JW, Kulkarni RP. Diverse cutaneous adverse eruptions caused by anti-programmed cell death-1 (PD-1) and anti-programmed cell death ligand-1 (PD-L1) immunotherapies: clinical features and management. Therapeutic Advances in Medical Oncology. 2018;10:1-9	-
14430657	Keytruda	Pembrolizumab	Lung Adenocarcinoma	Pemphigoid	Serious	Hospitalized;Other Outcomes	Male	JAN-2018	26-JAN-2018	Expedited	74 YR	Not Specified	Merck	Healthcare Professional	Not Specified	-	23-JAN-2018	24-JAN-2018	JP	Not Specified	JP-009507513-1801JPN001808J	-	-
14419771	Keytruda	Pembrolizumab	Metastases To Lung	Autoimmune Disorder;Wound;Pain;Weight Decreased;Pemphigoid	Serious	Hospitalized;Life Threatening;Disabled	Female	15-DEC-2017	21-JAN-2018	Direct	82 YR	36 KG	Fda-Ctu	Consumer	Consumer	Omega-3 Fatty Acids;Herbals;Probiotics Nos;Herbals\Turmeric;Unspecified Ingredient;Prednisone	-	21-JAN-2018	US	Not Specified	-	-	-
14369950	Keytruda	Pembrolizumab	Bladder Transitional Cell Carcinoma Metastatic	Pemphigoid	Serious	Other Outcomes	Male	-	10-JAN-2018	Expedited	64 YR	Not Specified	Merck	Healthcare Professional	Not Specified	-	03-JAN-2018	10-JAN-2018	US	Not Specified	US-009507513-1801USA001702	Garje R, Chau JJ, Chung J, Wanat K, Zakharia Y.. Acute Flare of Bullous Pemphigus with Pembrolizumab Used for Treatment of Metastatic Urothelial Cancer. Journal of Immunotherapy. 2018;41 (1):42-4	-
13983740	Keytruda	Pembrolizumab	Metastatic Malignant Melanoma	Keratoacanthoma;Pemphigoid	Serious	Other Outcomes	Male	-	10-NOV-2017	Expedited	73 YR	Not Specified	Merck	Healthcare Professional	Not Specified	-	03-NOV-2017	18-SEP-2017	US	Not Specified	US-009507513-1709USA007323	Bandino J, Perry D, Clarke C, Marchell R, Elston D.. Two cases of anti-programmed cell death 1-associated bullous pemphigoid-like disease and eruptive keratoacanthomas featuring combined histopathology. Journal of the European Academy of Dermatology and Venereology. 2017;31 (8):e378-80	-
13957078	Keytruda	Pembrolizumab	-	Pemphigoid	Serious	Other Outcomes	Not Specified	-	04-OCT-2017	Expedited	Not Specified	Not Specified	Merck	Healthcare Professional	Not Specified	-	28-SEP-2017	12-SEP-2017	US	Not Specified	US-009507513-1709USA003607	Curry J., Tetzlaff M., Torres-Cabala C., Pacha O., Huen A., Nagarajan P. et al. Clinical and histologic patterns of dermatologic toxicity from immune checkpoint blockade therapy. Experimental Dermatology. 2016;25(Sup 4):4	-
14006442	Keytruda	Pembrolizumab	Metastases To Lymph Nodes;Metastatic Malignant Melanoma	Pemphigoid;Malignant Neoplasm Progression	Serious	Other Outcomes	Male	-	25-SEP-2017	Expedited	70 YR	Not Specified	Merck	Healthcare Professional	Not Specified	-	19-SEP-2017	25-SEP-2017	US	Not Specified	US-009507513-1709USA010277	Hirotsu K, Chiou AS, Chiang A, Kim J, Kwong BY and Pugliese S. Localized bullous pemphigoid in a melanoma patient with dual exposure to PD-1 checkpoint inhibition and radiation therapy. JAAD Case Reports. 2017;3(5):404-6	-
13914810	Keytruda	Pembrolizumab	Metastatic Malignant Melanoma	Pemphigoid	Serious	Other Outcomes	Male	-	29-AUG-2017	Expedited	63 YR	Not Specified	Merck	Healthcare Professional	Not Specified	-	23-AUG-2017	29-AUG-2017	US	Not Specified	US-009507513-1708USA010506	Mochel MC, Ming ME, Imadojemu S, Gangadhar TC, Schuchter LM, Elenitsas R, et al. Cutaneous autoimmune effects in the setting of therapeutic immune checkpoint inhibition for metastatic melanoma. Journal of Cutaneous Pathology. 2016;43(9):787-91	-
13880463	Keytruda	Pembrolizumab	-	Oral Herpes;Pemphigoid	Serious	Hospitalized	Male	2017	18-AUG-2017	Expedited	Not Specified	Not Specified	Merck	Healthcare Professional	Not Specified	Dafalgan;Eliquis;Mianserin Hydrochloride;Fenofibrate	11-AUG-2017	18-AUG-2017	FR	Not Specified	FR-009507513-1708FRA005418	-	-
13667383	Keytruda	Pembrolizumab	Head And Neck Cancer	Pemphigoid	Serious	Other Outcomes	Male	11-JUN-2017	20-JUN-2017	Expedited	Not Specified	Not Specified	Merck	Healthcare Professional	Not Specified	-	15-JUN-2017	20-JUN-2017	US	Not Specified	US-009507513-1706USA007629	-	-
13178366	Keytruda	Pembrolizumab	Metastatic Malignant Melanoma	Pemphigoid	Serious	Other Outcomes	Male	JUN-2016	02-FEB-2017	Expedited	82 YR	94.33 KG	Merck	Consumer	Not Specified	Lidex;Niacinamide;Minocycline;Prednisone;Temovate	26-JAN-2017	02-FEB-2017	US	Not Specified	US-009507513-1701USA012847	-	-
12970188	Keytruda	Pembrolizumab	Metastases To Bone	Pemphigoid;Product Use In Unapproved Indication	Serious	Other Outcomes	Male	-	23-NOV-2016	Expedited	72 YR	Not Specified	Merck	Healthcare Professional	Not Specified	-	21-NOV-2016	23-NOV-2016	US	Not Specified	US-009507513-1611USA010881	Beck K. Disease stabilization with pembrolizumab for metastatic acral melanoma in the setting of autoimmune bullous pemphigoid. Journal for Immunotherapy of Cancer. 2016;4(20):1-6	-
12558963	Keytruda	Pembrolizumab	Malignant Melanoma	Pemphigoid	Serious	Other Outcomes	Male	-	15-JUL-2016	Expedited	Not Specified	Not Specified	Merck	Healthcare Professional	Not Specified	-	12-JUL-2016	15-JUL-2016	US	Not Specified	US-009507513-1607USA006376	-	-
12503155	Keytruda	Pembrolizumab	Epilepsy;Hyperkeratosis Lenticularis Perstans;Hypertension;Peripheral Arterial Occlusive Disease;Renal Failure;Type 2 Diabetes Mellitus	Pemphigoid;Pruritus;Blister	Serious	Hospitalized;Other Outcomes	Male	28-APR-2016	28-JUN-2016	Expedited	80 YR	Not Specified	Merck	Healthcare Professional	Not Specified	Torsemide;Pantozol;Aspirin;Insulin Nos;Amlodipine;Simvastatin;Levetiracetam;Metoprolol	09-MAY-2016	28-JUN-2016	DE	Not Specified	DE-009507513-1605DEU004606	-	-
11752070	Keytruda	Pembrolizumab	Dermatitis Acneiform;Malignant Melanoma	Temperature Intolerance;Cellulitis;Gait Disturbance;Bone Pain;Fatigue;Anxiety;Hypercalcaemia;Hypothyroidism;Arthropod Bite;Pemphigoid	Serious	Other Outcomes	Male	08-OCT-2015	24-JAN-2016	Expedited	68 YR	82.27 KG	Merck	Healthcare Professional	Not Specified	Keflex;Prednisone;Atarax;Clindamycin Phosphate	19-JAN-2016	18-NOV-2015	US	Not Specified	US-009507513-1511USA009084	-	-
10540907	-	Pembrolizumab	Adverse Event;Atrial Fibrillation;Hypercholesterolaemia;Hypertension;Hypothyroidism;Malignant Melanoma;Routine Health Maintenance	Pemphigoid	Serious	Other Outcomes	Male	16-APR-2014	27-DEC-2015	Expedited	66 YR	90.7 KG	Merck	Healthcare Professional	Not Specified	Desonide;Prinivil;Diltiazem Hydrochloride;Ubidecarenone;Clobetasol Propionate;Levothyroxine Sodium;Flexeril;Livalo;Lipitor;Flecainide Acetate	21-DEC-2015	24-OCT-2014	US	Not Specified	US-MERCK-1405USA011792	-	-
11867559	Keytruda	Pembrolizumab	Constipation;Hypothyroidism;Pain;Squamous Cell Carcinoma Of Lung	Pemphigoid;Off Label Use;Eosinophilia;Malignant Neoplasm Progression	Serious	Other Outcomes;Hospitalized	Male	2015	24-DEC-2015	Expedited	72 YR	61 KG	Merck	Healthcare Professional	Not Specified	Levothyroxine;Fentanyl;Polyethylene Glycol 4000	18-NOV-2015	24-DEC-2015	FR	Not Specified	FR-009507513-1511FRA012275	-	-
10668290	-	Pembrolizumab	Arthralgia;Benign Prostatic Hyperplasia;Gastrooesophageal Reflux Disease;Hypertension;Malignant Melanoma;Myalgia;Pruritus;Rhinitis Allergic;Tension Headache	Pemphigoid	Serious	Other Outcomes	Male	29-NOV-2014	08-SEP-2015	Expedited	79 YR	73.12 KG	Merck	Healthcare Professional	Not Specified	Gaviscon;Ibuprofen;Metoprolol;Atarax;Benadryl;Flomax;Prevacid;Pepcid;Tylenol	03-SEP-2015	22-DEC-2014	US	Not Specified	US-MERCK-1412USA008842	-	-
10984192	-	Pembrolizumab	Diabetes Mellitus;Gastric Cancer;Pemphigoid;Pruritus;Rash	Pemphigoid	Serious	Hospitalized	Male	10-MAR-2015	02-JUL-2015	Expedited	66 YR	56.4 KG	Merck	Healthcare Professional	Not Specified	Alogliptin Benzoate;Predonine;Rinderon V;Glycosaminoglycans;Difluprednate;Allegra;Pranlukast;Glimepiride	30-JUN-2015	03-APR-2015	JP	Not Specified	JP-MERCK-1503JPN006302	-	-
10516644	-	Pembrolizumab	Cancer Pain;Constipation;Gastritis Prophylaxis;Hypertension;Insomnia;Nausea;Neoplasm Malignant	Pemphigoid	Serious	Hospitalized	Male	18-SEP-2014	26-MAR-2015	Expedited	69 YR	65.3 KG	Merck	Healthcare Professional	Not Specified	Loxoprofen;Etizolam;Magnesium Oxide;Tramadol;Amlodipine Besylate;Morphine Hydrochloride;Bio-Three;Primperan;Sodium Picosulfate;Famotidine	24-MAR-2015	14-OCT-2014	JP	Not Specified	JP-009507513-1410JPN005588	-	-
