# Supplementary material for: Diagnosis and Management of Skin Toxicities in Systemic Treatment of Genitourinary Cancers
Source: Cancers (Basel). 2025 Jan 14;17(2):251. doi: 10.3390/cancers17020251 (PMC11763385; doi:10.3390/cancers17020251)
Supplement: Supplementary file 1 [file cancers-17-00251-s001.zip › SJS_TEN FDA.xlsx]

## Sheet: MyWorkSheet-1
Case ID	Suspect Product Names	Suspect Product Active Ingredients	Reason for Use	Reactions	Serious	Outcomes	Sex	Event Date	Latest FDA Received Date	Case Priority	Patient Age	Patient Weight	Sender	Reporter Type	Report Source	Concomitant Product Names	Latest Manufacturer Received Date	Initial FDA Received Date	Country where Event occurred	Reported to Manufacturer?	Manufacturer Control Number	Literature Reference	Compounded Flag
20535898	Zytiga	Abiraterone Acetate	Product Used For Unknown Indication	Stevens-Johnson Syndrome;Toxic Epidermal Necrolysis	Serious	Other Outcomes	Male	-	09-MAR-2022	Expedited	Not Specified	Not Specified	Johnson And Johnson	Healthcare Professional	Not Specified	-	02-MAR-2022	02-MAR-2022	JP	Not Specified	JP-JNJFOC-20220300021	-	-
15930938	Zytiga	Abiraterone Acetate	-	Fracture;Stevens-Johnson Syndrome;Cognitive Disorder	Serious	Disabled	Male	31-JAN-2019	06-FEB-2019	Direct	70 YR	Not Specified	Fda-Ctu	Not Specified	Health Professional	-	-	06-FEB-2019	US	Y	-	-	-
13402243	Zytiga	Abiraterone Acetate	Hormone-Refractory Prostate Cancer	Stevens-Johnson Syndrome	Serious	Hospitalized	Male	29-MAR-2017	20-APR-2017	Expedited	9 DEC	Not Specified	Janssen	Healthcare Professional	Not Specified	Predonine	17-APR-2017	04-APR-2017	JP	Not Specified	JP-JNJFOC-20170401555	-	-
10429519	Zytiga	Abiraterone Acetate	Prostate Cancer	Toxic Epidermal Necrolysis	Serious	Other Outcomes	Male	AUG-2014	04-SEP-2014	Expedited	72 YR	Not Specified	Janssen	Healthcare Professional	Not Specified	-	27-AUG-2014	04-SEP-2014	US	Not Specified	US-JNJFOC-20140827542	-	-
10206370	Zytiga	Abiraterone Acetate	Product Used For Unknown Indication	Stevens-Johnson Syndrome;Anaphylactic Reaction	Serious	Other Outcomes	Male	-	30-MAY-2014	Expedited	89 YR	Not Specified	Janssen	Healthcare Professional	Not Specified	-	21-MAY-2014	30-MAY-2014	US	Not Specified	US-JNJFOC-20140513749	-	-
23673596	Erleada	Apalutamide	Hormone-Refractory Prostate Cancer	Stevens-Johnson Syndrome	Serious	Died;Hospitalized;Disabled	Male	10-DEC-2022	20-JUN-2024	Expedited	84 YR	52.2 KG	Johnson And Johnson	Healthcare Professional	Not Specified	-	18-JUN-2024	26-MAR-2024	JP	Not Specified	JP-JNJFOC-20221259881	-	-
23956961	Erleada	Apalutamide	Product Used For Unknown Indication	Stevens-Johnson Syndrome;Death	Serious	Died;Other Outcomes	Not Specified	-	10-JUN-2024	Expedited	Not Specified	Not Specified	Johnson And Johnson	Healthcare Professional	Not Specified	-	05-JUN-2024	10-JUN-2024	US	Not Specified	US-JNJFOC-20240616335	-	-
23873218	Erleada	Apalutamide	Product Used For Unknown Indication	Stevens-Johnson Syndrome	Serious	Other Outcomes	Not Specified	-	20-MAY-2024	Non-Expedited	Not Specified	Not Specified	Johnson And Johnson	Healthcare Professional	Not Specified	-	14-MAY-2024	20-MAY-2024	US	Not Specified	US-JNJFOC-20240540298	-	-
23817940	Erleada	Apalutamide	Prostate Cancer	Sepsis;Toxic Epidermal Necrolysis	Serious	Other Outcomes;Life Threatening;Died;Hospitalized	Male	18-MAR-2024	16-MAY-2024	Expedited	84 YR	Not Specified	Johnson And Johnson	Healthcare Professional	Not Specified	-	13-MAY-2024	06-MAY-2024	JP	Not Specified	JP-JNJFOC-20240379770	-	-
23576152	Erleada	Apalutamide	Metastases To Bone;Prostate Cancer;Prostate Cancer Metastatic	Stevens-Johnson Syndrome	Serious	Disabled;Other Outcomes	Male	30-JAN-2024	11-MAR-2024	Non-Expedited	77 YR	75.364 KG	Johnson And Johnson	Healthcare Professional	Not Specified	Zometa;Lupron	29-FEB-2024	28-FEB-2024	US	Not Specified	US-JNJFOC-20240268018	-	-
23325697	Erleada	Apalutamide	Prostate Cancer	Stevens-Johnson Syndrome	Serious	Other Outcomes	Male	-	21-DEC-2023	Non-Expedited	Not Specified	Not Specified	Johnson And Johnson	Healthcare Professional	Not Specified	-	13-DEC-2023	21-DEC-2023	US	Not Specified	US-JNJFOC-20231246312	-	-
23317855	Erleada	Apalutamide	Product Used For Unknown Indication	Stevens-Johnson Syndrome	Serious	Other Outcomes	Not Specified	-	19-DEC-2023	Non-Expedited	Not Specified	Not Specified	Johnson And Johnson	Healthcare Professional	Not Specified	-	13-DEC-2023	19-DEC-2023	US	Not Specified	US-JNJFOC-20231239042	-	-
23196503	-	Apalutamide	Prostate Cancer Metastatic	Loss Of Consciousness;Toxic Epidermal Necrolysis;Off Label Use	Serious	Hospitalized;Died	Male	-	17-NOV-2023	Expedited	86 YR	Not Specified	Johnson And Johnson	Healthcare Professional	Not Specified	-	06-NOV-2023	17-NOV-2023	CN	Not Specified	CN-JNJFOC-20231121177	Luo J. A Case of Toxic Epidermal Necrolysis Caused by Apalutamide. 30th Annual Meeting of the Chinese Urological Association (CUA2023). 2023;5712.	-
18959115	Erleada	Apalutamide	Product Used For Unknown Indication	Sjs-Ten Overlap	Serious	Died	Male	14-NOV-2020	20-OCT-2023	Expedited	80 YR	Not Specified	Johnson And Johnson	Healthcare Professional	Not Specified	Vitamins With Minerals;Metoprolol Tartrate;Aspirin;Atorvastatin Calcium;Firmagon;Dominal (Prothipendyl Hydrochloride);Hydrochlorothiazide\Ramipril;Polyethylene Glycol 3350\Potassium Chloride\Sodium Bicarbonate\Sodium Chloride;Euthyrox	17-OCT-2023	02-MAR-2021	AT	Not Specified	AT-JNJFOC-20210239055	-	-
20307400	Erleada	Apalutamide	Hormone-Refractory Prostate Cancer;Toxic Epidermal Necrolysis	Toxic Epidermal Necrolysis	Serious	Life Threatening;Hospitalized;Died	Male	02-APR-2021	04-AUG-2023	Expedited	85 YR	Not Specified	Johnson And Johnson	Healthcare Professional	Not Specified	Prednisolone	01-AUG-2023	07-JAN-2022	JP	Not Specified	JP-JNJFOC-20220109666	-	-
22627328	Erleada	Apalutamide	Prostate Cancer	Stevens-Johnson Syndrome	Serious	Hospitalized	Male	JUN-2023	03-AUG-2023	Expedited	80 YR	56 KG	Johnson And Johnson	Healthcare Professional	Not Specified	-	01-AUG-2023	22-JUN-2023	JP	Not Specified	JP-JNJFOC-20230642429	-	-
22588851	Erleada	Apalutamide	Hormone-Dependent Prostate Cancer	Stevens-Johnson Syndrome	Serious	Died	Male	-	12-JUN-2023	Non-Expedited	Not Specified	Not Specified	Johnson And Johnson	Healthcare Professional	Not Specified	-	07-JUN-2023	12-JUN-2023	US	Not Specified	US-JNJFOC-20230625531	-	-
22276475	Erleada	Apalutamide	Atrial Fibrillation;Ocular Hypertension;Polyneuropathy;Prostate Cancer;Vitamin D Deficiency	Pruritus;White Blood Cell Count Increased;Acute Kidney Injury;Skin Exfoliation;Oliguria;Anuria;Rash;Oral Disorder;Stevens-Johnson Syndrome;Hypophagia;Pyrexia;General Physical Health Deterioration;C-Reactive Protein Increased	Serious	Died;Other Outcomes;Hospitalized	Male	MAR-2023	03-MAY-2023	Expedited	86 YR	72 KG	Johnson And Johnson	Healthcare Professional	Not Specified	Digitoxin;Lyrica;Goserelin Acetate;Bimatoprost;Cholecalciferol;Eliquis;Cosopt	01-MAY-2023	03-MAY-2023	DE	Not Specified	DE-JNJFOC-20230503175	-	-
21292455	Erleada	Apalutamide	Product Used For Unknown Indication	Toxic Epidermal Necrolysis;Infection	Serious	Hospitalized;Died	Male	-	24-APR-2023	Expedited	Not Specified	Not Specified	Johnson And Johnson	Healthcare Professional	Not Specified	-	29-AUG-2022	05-SEP-2022	CN	Not Specified	CN-JNJFOC-20220861801	-	-
22238984	Erleada	Apalutamide	Product Used For Unknown Indication	Toxic Epidermal Necrolysis;Death	Serious	Died;Other Outcomes	Not Specified	-	21-APR-2023	Expedited	Not Specified	Not Specified	Johnson And Johnson	Consumer	Not Specified	-	08-JUL-2022	21-APR-2023	CN	Not Specified	CN-JNJFOC-20230444597	-	-
21227582	Erleada	Apalutamide	Prostate Cancer	Infection;Toxic Epidermal Necrolysis	Serious	Hospitalized	Male	AUG-2022	21-APR-2023	Expedited	Not Specified	Not Specified	Johnson And Johnson	Healthcare Professional	Not Specified	-	11-AUG-2022	18-AUG-2022	CN	Not Specified	CN-JNJFOC-20220824683	-	-
20787663	Erleada	Apalutamide	Prostate Cancer Metastatic	Toxic Epidermal Necrolysis;Systemic Infection	Serious	Died;Other Outcomes	Male	01-MAY-2022	08-APR-2023	Expedited	Not Specified	Not Specified	Johnson And Johnson	Consumer	Not Specified	-	02-MAY-2022	05-MAY-2022	CN	Not Specified	CN-JNJFOC-20220457568	-	-
22088877	Erleada	Apalutamide	Prostate Cancer	Death;General Physical Health Deterioration;Toxic Epidermal Necrolysis	Serious	Hospitalized;Died	Male	-	13-MAR-2023	Expedited	83 YR	Not Specified	Johnson And Johnson	Healthcare Professional	Not Specified	Iron;Senna Leaf;Sertraline;Acetaminophen;Temazepam;Firmagon;Pregabalin	06-MAR-2023	13-MAR-2023	IE	Not Specified	IE-JNJFOC-20230110397	-	-
22014633	Erleada	Apalutamide	Hormone-Dependent Prostate Cancer	Acne;Stevens-Johnson Syndrome	Serious	Died;Hospitalized	Male	-	21-FEB-2023	Expedited	Not Specified	Not Specified	Johnson And Johnson	Healthcare Professional	Not Specified	-	14-FEB-2023	21-FEB-2023	FR	Not Specified	FR-JNJFOC-20230234136	-	-
21141058	Erleada	Apalutamide	Prostate Cancer	Stevens-Johnson Syndrome;Genital Pain;Sepsis	Serious	Other Outcomes;Hospitalized	Male	JUL-2022	21-FEB-2023	Expedited	Not Specified	Not Specified	Johnson And Johnson	Healthcare Professional	Not Specified	Docetaxel	15-FEB-2023	28-JUL-2022	JP	Not Specified	JP-JNJFOC-20220741111	-	-
22011036	Erleada	Apalutamide	Anxiety;Depression;Gastrooesophageal Reflux Disease;Iron Deficiency Anaemia;Pain;Prostate Cancer Metastatic	Mobility Decreased;Toxic Epidermal Necrolysis	Serious	Life Threatening;Hospitalized	Male	13-DEC-2022	20-FEB-2023	Expedited	83 YR	Not Specified	Johnson And Johnson	Healthcare Professional	Not Specified	Temazepam;Lyrica;Iron;Firmagon;Pantoprazole;Sertraline	16-FEB-2023	20-FEB-2023	IE	Not Specified	IE-JNJFOC-20230135838	-	-
22002366	Erleada	Apalutamide	Product Used For Unknown Indication	Stevens-Johnson Syndrome	Serious	Other Outcomes	Male	09-FEB-2023	17-FEB-2023	Non-Expedited	Not Specified	Not Specified	Johnson And Johnson	Healthcare Professional	Not Specified	-	09-FEB-2023	17-FEB-2023	US	Not Specified	US-JNJFOC-20230225422	-	-
21882422	Erleada	Apalutamide	Product Used For Unknown Indication	Fatigue;Stevens-Johnson Syndrome;Decreased Appetite	Serious	Hospitalized	Male	07-JAN-2023	19-JAN-2023	Non-Expedited	83 YR	Not Specified	Johnson And Johnson	Consumer	Not Specified	-	11-JAN-2023	19-JAN-2023	US	Not Specified	US-JNJFOC-20230125773	-	-
20484366	-	Apalutamide	Prostate Cancer;Rash;Rash Maculo-Papular;Scan With Contrast	Hypertransaminasaemia;Stevens-Johnson Syndrome	Serious	Life Threatening;Other Outcomes;Disabled;Hospitalized	Male	02-FEB-2022	13-JAN-2023	Expedited	52 YR	90.800 KG	Johnson And Johnson	Healthcare Professional	Not Specified	Atorvastatin;Vitamins Nos;Sodium Chloride;Diphenhydramine Hydrochloride;Pioglitazone;Sildenafil;Iohexol;Insulin Lispro;Adderall;Hydrocortisone Acetate;Metformin;Trulicity;Relugolix	11-JAN-2023	17-FEB-2022	US	Not Specified	US-JNJFOC-20220214179	-	-
21849892	Erleada	Apalutamide	Prostate Cancer	Stevens-Johnson Syndrome;Stomatitis	Non-Serious	Non-Serious	Male	-	11-JAN-2023	Direct	Not Specified	Not Specified	Fda-Ctu	Consumer	Not Specified	-	-	11-JAN-2023	Not Specified	Not Specified	-	-	-
20257629	Erleada	Apalutamide	Hormone-Refractory Prostate Cancer	Pyrexia;Malaise;Decreased Appetite;Stevens-Johnson Syndrome;Hepatic Function Abnormal	Serious	Other Outcomes;Hospitalized	Male	28-OCT-2020	17-NOV-2022	Expedited	78 YR	57.5 KG	Johnson And Johnson	Healthcare Professional	Not Specified	Zyprexa;Herbals;Famotidine;Calcium Polystyrene Sulfonate;Predonine	09-NOV-2022	30-DEC-2021	JP	Not Specified	JP-JNJFOC-20201142184	-	-
21444542	Erleada	Apalutamide	Hormone-Dependent Prostate Cancer;Hormone-Refractory Prostate Cancer	Toxic Epidermal Necrolysis;Skin Reaction	Serious	Other Outcomes;Died	Not Specified	-	06-NOV-2022	Expedited	Not Specified	Not Specified	Johnson And Johnson	Healthcare Professional	Not Specified	-	31-OCT-2022	12-OCT-2022	JP	Not Specified	JP-JNJFOC-20221008265	-	-
19370107	Erleada	Apalutamide	Product Used For Unknown Indication;Prostate Cancer Metastatic	Decreased Appetite;Hypokinesia;Toxic Epidermal Necrolysis	Serious	Died;Hospitalized	Male	23-APR-2021	30-OCT-2022	Expedited	76 YR	55.6 KG	Johnson And Johnson	Healthcare Professional	Not Specified	Denosumab;Goserelin Acetate	25-OCT-2022	04-JUN-2021	JP	Not Specified	JP-JNJFOC-20210602315	-	-
21509703	Erleada	Apalutamide	Prostate Cancer	Drug Reaction With Eosinophilia And Systemic Symptoms;Stevens-Johnson Syndrome	Serious	Other Outcomes	Male	-	26-OCT-2022	Expedited	77 YR	Not Specified	Johnson And Johnson	Healthcare Professional	Not Specified	-	17-OCT-2022	26-OCT-2022	TW	Not Specified	TW-JNJFOC-20221034081	-	-
21476787	Erleada	Apalutamide	Prostate Cancer	Stevens-Johnson Syndrome;Drug Reaction With Eosinophilia And Systemic Symptoms	Serious	Other Outcomes	Male	-	19-OCT-2022	Expedited	85 YR	Not Specified	Johnson And Johnson	Healthcare Professional	Not Specified	-	17-OCT-2022	19-OCT-2022	TW	Not Specified	TW-JNJFOC-20221028830	-	-
21322275	Erleada	Apalutamide	Product Used For Unknown Indication	Gastric Ulcer;Stevens-Johnson Syndrome;Toxic Epidermal Necrolysis;Haematemesis;Death	Serious	Hospitalized;Other Outcomes;Died	Male	2022	14-OCT-2022	Expedited	93 YR	Not Specified	Johnson And Johnson	Consumer	Not Specified	-	10-OCT-2022	12-SEP-2022	DE	Not Specified	DE-JNJFOC-20220913324	-	-
21424474	Erleada	Apalutamide	Product Used For Unknown Indication	Stevens-Johnson Syndrome;Hospitalisation	Serious	Hospitalized;Other Outcomes	Male	03-OCT-2022	07-OCT-2022	Expedited	Not Specified	Not Specified	Johnson And Johnson	Healthcare Professional	Not Specified	-	03-OCT-2022	07-OCT-2022	JP	Not Specified	JP-JNJFOC-20221011961	-	-
21423542	Erleada	Apalutamide	Product Used For Unknown Indication	Erythema Multiforme;Skin Disorder;Interstitial Lung Disease;Cardiac Disorder;Pneumonia;Nervous System Disorder;Dementia;Acute Coronary Syndrome;Toxic Epidermal Necrolysis	Serious	Other Outcomes	Male	-	07-OCT-2022	Expedited	Not Specified	Not Specified	Johnson And Johnson	Healthcare Professional	Not Specified	-	27-SEP-2022	07-OCT-2022	CN	Not Specified	CN-JNJFOC-20220962570	-	-
21415744	Erleada	Apalutamide	Prostate Cancer	Toxic Epidermal Necrolysis	Serious	Life Threatening;Other Outcomes;Hospitalized	Male	-	06-OCT-2022	Expedited	Not Specified	105 KG	Johnson And Johnson	Healthcare Professional	Not Specified	-	27-SEP-2022	06-OCT-2022	NL	Not Specified	NL-JNJFOC-20220957009	-	-
21122562	Erleada	Apalutamide	Hormone-Refractory Prostate Cancer	Stevens-Johnson Syndrome	Serious	Hospitalized	Male	23-DEC-2021	02-AUG-2022	Expedited	8 DEC	Not Specified	Johnson And Johnson	Healthcare Professional	Not Specified	-	28-JUL-2022	23-JUL-2022	JP	Not Specified	JP-JNJFOC-20220363876	-	-
20884543	Erleada	Apalutamide	Prostate Cancer	Toxic Epidermal Necrolysis;Pneumonia Bacterial	Serious	Died;Other Outcomes	Male	-	14-JUN-2022	Expedited	83 YR	Not Specified	Johnson And Johnson	Healthcare Professional	Not Specified	-	18-MAY-2022	27-MAY-2022	JP	Not Specified	JP-JNJFOC-20220552624	-	-
20667935	Erleada	Apalutamide	Dysuria;Immune Enhancement Therapy;Neuropathy Peripheral;Prostate Cancer	Toxic Epidermal Necrolysis;Urinary Retention	Serious	Hospitalized	Male	17-MAR-2022	04-APR-2022	Expedited	69 YR	50 KG	Johnson And Johnson	Healthcare Professional	Not Specified	Methylcobalamin;Tamsulosin;Megestrol;Ubenimex	29-MAR-2022	04-APR-2022	CN	Not Specified	CN-JNJFOC-20220364501	-	-
20661756	Erleada	Apalutamide	Hormone-Dependent Prostate Cancer;Hormone-Refractory Prostate Cancer	Toxic Epidermal Necrolysis;Skin Reaction	Serious	Other Outcomes;Died	Not Specified	-	01-APR-2022	Expedited	Not Specified	Not Specified	Johnson And Johnson	Healthcare Professional	Not Specified	-	22-MAR-2022	01-APR-2022	JP	Not Specified	JP-JNJFOC-20220348599	-	-
20614074	Erleada	Apalutamide	Hormone-Refractory Prostate Cancer	Sepsis;Toxic Epidermal Necrolysis;Treatment Noncompliance	Serious	Hospitalized;Died	Male	2022	20-MAR-2022	Expedited	8 DEC	Not Specified	Johnson And Johnson	Healthcare Professional	Not Specified	Predonine	17-MAR-2022	20-MAR-2022	JP	Not Specified	JP-JNJFOC-20220325289	-	-
19723932	Erleada	Apalutamide	Hormone-Refractory Prostate Cancer;Pain;Urinary Tract Infection	Toxic Epidermal Necrolysis;Hormone-Dependent Prostate Cancer;Urosepsis	Serious	Life Threatening;Died;Hospitalized	Male	19-JUL-2021	07-MAR-2022	Expedited	88 YR	55 KG	Johnson And Johnson	Healthcare Professional	Not Specified	Novalgin (Metamizole Sodium);Ciprofloxacin	19-AUG-2021	19-AUG-2021	DE	Not Specified	DE-JNJFOC-20210827254	-	-
19401920	Erleada	Apalutamide	Prostate Cancer	Atrial Fibrillation;Toxic Epidermal Necrolysis	Serious	Hospitalized;Died	Male	07-APR-2021	02-MAR-2022	Expedited	85 YR	Not Specified	Johnson And Johnson	Healthcare Professional	Not Specified	-	01-DEC-2021	10-JUN-2021	JP	Not Specified	JP-JNJFOC-20210443114	-	-
18453123	Erleada	Apalutamide	Cardiac Failure Chronic;Gastrooesophageal Reflux Disease;Prostate Cancer Metastatic	Toxic Epidermal Necrolysis;Pulmonary Tuberculosis;Product Use In Unapproved Indication;Off Label Use	Serious	Died;Hospitalized;Life Threatening	Male	03-JUL-2020	27-FEB-2022	Expedited	85 YR	51 KG	Johnson And Johnson	Healthcare Professional	Not Specified	Azosemide;Brotizolam;Omeprazole;Febuxostat;Warfarin;Spironolactone	21-FEB-2022	02-NOV-2020	JP	Not Specified	JP-JNJFOC-20200916893	-	-
20379589	Erleada	Apalutamide	Product Used For Unknown Indication	Stevens-Johnson Syndrome	Serious	Died	Male	-	26-JAN-2022	Expedited	Not Specified	Not Specified	Johnson And Johnson	Healthcare Professional	Not Specified	-	19-JAN-2022	26-JAN-2022	TW	Not Specified	TW-JNJFOC-20220136275	-	-
17841202	Erleada	Apalutamide	Prostate Cancer	Cardiac Failure;Cerebral Infarction;Systemic Candida;Subdural Haematoma;Fall;Pneumonia Aspiration;Toxic Epidermal Necrolysis;Interstitial Lung Disease	Serious	Other Outcomes;Life Threatening;Hospitalized;Died	Male	APR-2020	28-DEC-2021	Expedited	91 YR	52 KG	Johnson And Johnson	Healthcare Professional	Not Specified	Leuplin;Memantine Hydrochloride;Eldecalcitol;Cymbalta;Bepotastine Besylate	17-DEC-2021	29-MAY-2020	JP	Not Specified	JP-JNJFOC-20200521831	-	-
19202117	Erleada	Apalutamide	Hormone-Refractory Prostate Cancer	Toxic Epidermal Necrolysis	Serious	Died	Male	-	30-APR-2021	Expedited	Not Specified	Not Specified	Johnson And Johnson	Healthcare Professional	Not Specified	-	26-APR-2021	30-APR-2021	CN	Not Specified	CN-JNJFOC-20210451713	-	-
17959731	Erleada	Apalutamide	Prostate Cancer	Electrolyte Imbalance;Anaemia;Product Design Issue;Hypoproteinaemia;Drug Resistance;Pulmonary Hypertension;Renal Cyst;Oedema Peripheral;Urinary Tract Infection;Hypothyroidism;Prostate Cancer;Hyperuricaemia;Toxic Epidermal Necrolysis;Septic Shock;Pulmonary Mass	Serious	Hospitalized;Died;Other Outcomes	Male	2020	10-AUG-2020	Expedited	75 YR	55 KG	Johnson And Johnson	Healthcare Professional	Not Specified	Levothyroxine Sodium	28-JUL-2020	29-JUN-2020	CN	Not Specified	CN-JNJFOC-20200619914	-	-
17865063	Erleada	Apalutamide	Prostate Cancer	Dermatitis Allergic;Stevens-Johnson Syndrome;Rash	Serious	Hospitalized	Male	11-MAY-2020	04-JUN-2020	Direct	62 YR	Not Specified	Fda-Ctu	Not Specified	Not Specified	Lidocaine;Clobetasol;Metoprolol Tartrate;Banophen;Prednisone;Gemfibrozil;Captopril;Hydrocortisone;Alprazolam	-	04-JUN-2020	US	Not Specified	-	-	-
16047400	Erleada	Apalutamide	Product Used For Unknown Indication	Rash Vesicular;Stevens-Johnson Syndrome	Serious	Other Outcomes	Not Specified	-	07-MAR-2019	Expedited	Not Specified	Not Specified	Janssen	Healthcare Professional	Not Specified	-	21-FEB-2019	07-MAR-2019	US	Not Specified	US-JNJFOC-20190233363	-	-
15626821	Erleada	Apalutamide	Prostate Cancer	Stevens-Johnson Syndrome	Serious	Other Outcomes	Male	18-JUL-2018	16-NOV-2018	Expedited	85 YR	70.76 KG	Janssen	Healthcare Professional	Not Specified	Eligard	12-NOV-2018	16-NOV-2018	US	Not Specified	US-JNJFOC-20181117882	-	-
15280603	Erleada	Apalutamide	Hormone-Refractory Prostate Cancer	Stevens-Johnson Syndrome	Serious	Other Outcomes	Male	-	15-AUG-2018	Expedited	Not Specified	Not Specified	Janssen	Healthcare Professional	Not Specified	-	26-JUL-2018	15-AUG-2018	US	Not Specified	US-JNJFOC-20180740550	-	-
23411236	-	Axitinib	Renal Cancer	Toxic Epidermal Necrolysis;Neutrophil Count Increased;Scab;Drug Eruption;Protein Total Decreased;Skin Exfoliation;Erythema Multiforme;Rash;Erythema;Skin Swelling;Platelet Count Decreased;Diarrhoea	Serious	Other Outcomes;Life Threatening;Hospitalized	Female	18-DEC-2023	17-JAN-2024	Expedited	56 YR	39 KG	Pfizer	Healthcare Professional	Not Specified	-	10-JAN-2024	17-JAN-2024	CN	Not Specified	CN-PFIZER INC-PV202400004703	-	-
20125677	Keytruda;Inlyta	Axitinib;Pembrolizumab	Renal Cell Carcinoma	Stevens-Johnson Syndrome;Palmar-Plantar Erythrodysaesthesia Syndrome;Skin Lesion;Stomatitis	Serious	Other Outcomes;Disabled	Male	SEP-2021	28-DEC-2021	Expedited	Not Specified	Not Specified	Merck	Healthcare Professional	Not Specified	-	21-DEC-2021	29-NOV-2021	US	Not Specified	US-009507513-2111USA007663	-	-
22775985	Cabometyx	Cabozantinib S-Malate	Renal Cancer	Erythema Multiforme;Stevens-Johnson Syndrome	Serious	Other Outcomes	Female	-	02-AUG-2023	Expedited	58 YR	Not Specified	Exelixis	Healthcare Professional	Not Specified	-	27-JUL-2023	02-AUG-2023	JP	Not Specified	JP-EXELIXIS-CABO-23066513	-	-
21919736	Cabometyx	Cabozantinib S-Malate	Renal Cell Carcinoma	Perioral Dermatitis;Nasal Inflammation;Stevens-Johnson Syndrome;Oedema	Serious	Other Outcomes	Male	01-DEC-2022	10-FEB-2023	Expedited	73 YR	Not Specified	Exelixis	Healthcare Professional	Not Specified	Urso	06-FEB-2023	27-JAN-2023	JP	Not Specified	JP-EXELIXIS-CABO-22058731	-	-
20565956	Cabometyx	Cabozantinib S-Malate	Product Used For Unknown Indication	Stevens-Johnson Syndrome	Serious	Hospitalized	Female	-	08-MAR-2022	Expedited	Not Specified	Not Specified	Exelixis	Healthcare Professional	Not Specified	-	01-MAR-2022	08-MAR-2022	GB	Not Specified	GB-EXELIXIS-CABO-22049584	-	-
19501406	Cabometyx	Cabozantinib S-Malate	Adenocarcinoma Metastatic	Off Label Use;Toxic Epidermal Necrolysis	Serious	Life Threatening	Male	16-JUN-2021	07-JUL-2021	Expedited	76 YR	80 KG	Exelixis	Healthcare Professional	Not Specified	Acetaminophen;Amlodipine;Tamsulosin;Sodium Bicarbonate;Omeprazole;Bisoprolol Fumarate	01-JUL-2021	07-JUL-2021	GB	Not Specified	GB-EXELIXIS-CABO-21042120	-	-
18916962	Cabometyx	Cabozantinib S-Malate	Renal Cell Carcinoma	Palmar-Plantar Erythrodysaesthesia Syndrome;Stevens-Johnson Syndrome	Serious	Hospitalized;Other Outcomes	Female	25-JAN-2021	19-FEB-2021	Expedited	65 YR	Not Specified	Exelixis	Healthcare Professional	Not Specified	Levothyroxine Sodium;Predonine	03-FEB-2021	19-FEB-2021	JP	Not Specified	JP-EXELIXIS-CABO-21037568	-	-
16024206	Cabometyx	Cabozantinib S-Malate	Renal Cell Carcinoma	Stevens-Johnson Syndrome	Serious	Other Outcomes	Male	JAN-2019	01-MAR-2019	Expedited	54 YR	117.91 KG	Exelixis	Consumer	Not Specified	Hydrocortisone;Ondansetron Hydrochloride;Doxycycline;Minocycline Hydrochloride;Valacyclovir;Prednisone;First Mouthwash Blm	25-JAN-2019	01-MAR-2019	US	Not Specified	US-EXELIXIS-CABO-19018501	-	-
15479706	Cabometyx	Cabozantinib S-Malate	Product Used For Unknown Indication	Stevens-Johnson Syndrome;Right Ventricular Hypertrophy	Serious	Other Outcomes	Male	-	09-OCT-2018	Expedited	56 YR	Not Specified	Exelixis	Healthcare Professional	Not Specified	-	01-OCT-2018	09-OCT-2018	CA	Not Specified	CA-EXELIXIS-CABO-18016231	-	-
23931028	Opdivo;Cabometyx	Cabozantinib S-Malate;Nivolumab	Metastatic Renal Cell Carcinoma;Product Used For Unknown Indication	Stevens-Johnson Syndrome	Serious	Other Outcomes;Disabled;Hospitalized	Male	20-FEB-2024	03-JUN-2024	Expedited	59 YR	59 KG	Bristol Myers Squibb	Healthcare Professional	Not Specified	Amlodipine;Magnesium Oxide;Oxycodone Hydrochloride;Symproic;Vonoprazan Fumarate;Metoclopramide;Butylscopolamine Bromide	27-MAY-2024	03-JUN-2024	JP	Not Specified	JP-BRISTOL-MYERS SQUIBB COMPANY-2024-085554	-	-
23007533	Cabometyx	Cabozantinib S-Malate;Nivolumab	Product Used For Unknown Indication	Stevens-Johnson Syndrome	Serious	Hospitalized;Other Outcomes	Female	23-AUG-2023	29-SEP-2023	Expedited	56 YR	Not Specified	Bristol Myers Squibb	Healthcare Professional	Not Specified	-	21-SEP-2023	29-SEP-2023	SG	Not Specified	SG-BRISTOL-MYERS SQUIBB COMPANY-2023-138177	-	-
22998583	Cabometyx	Cabozantinib S-Malate;Nivolumab	Product Used For Unknown Indication	Stevens-Johnson Syndrome	Serious	Hospitalized;Other Outcomes	Female	23-AUG-2023	28-SEP-2023	Expedited	56 YR	Not Specified	Exelixis	Healthcare Professional	Not Specified	-	21-SEP-2023	28-SEP-2023	SG	Not Specified	SG-EXELIXIS-CABO-23068717	-	-
22164137	Cabometyx	Cabozantinib S-Malate;Nivolumab	Product Used For Unknown Indication;Renal Cell Carcinoma	Stevens-Johnson Syndrome	Serious	Hospitalized;Other Outcomes;Life Threatening	Male	22-FEB-2023	29-JUN-2023	Expedited	8 DEC	Not Specified	Bristol Myers Squibb	Healthcare Professional	Not Specified	-	30-JUN-2023	02-APR-2023	JP	Not Specified	JP-BRISTOL-MYERS SQUIBB COMPANY-2023-046598	-	-
22159685	Cabometyx	Cabozantinib S-Malate;Nivolumab	Product Used For Unknown Indication;Renal Cell Carcinoma	Stevens-Johnson Syndrome	Serious	Hospitalized;Life Threatening;Other Outcomes	Male	22-FEB-2023	08-JUN-2023	Expedited	8 DEC	Not Specified	Exelixis	Healthcare Professional	Not Specified	-	06-JUN-2023	31-MAR-2023	JP	Not Specified	JP-EXELIXIS-CABO-23062308	-	-
21273164	Cabometyx	Cabozantinib S-Malate;Nivolumab	Product Used For Unknown Indication;Renal Cell Carcinoma	Stevens-Johnson Syndrome;Hypothyroidism	Serious	Other Outcomes;Died	Male	MAR-2022	31-AUG-2022	Expedited	8 DEC	Not Specified	Exelixis	Healthcare Professional	Not Specified	-	26-AUG-2022	31-AUG-2022	JP	Not Specified	JP-EXELIXIS-CABO-22055391	Tachibana H, Inakawa T, Nemoto Y, Ishihara H, Fukuda H, Yoshida K, et al. Efficacy of cabozantinib for papillary compared with clear-cell renal cell carcinoma following immune checkpoint inhibitor treatment. Anticancer Research. 2022;42:3151-8	-
15336500	Opdivo;Cabometyx	Cabozantinib S-Malate;Nivolumab	Metastatic Renal Cell Carcinoma	Multiple Organ Dysfunction Syndrome;Clostridium Difficile Colitis;Pulmonary Embolism;Sepsis;Streptococcal Bacteraemia;Toxic Epidermal Necrolysis	Serious	Life Threatening;Hospitalized;Died	Female	12-JUL-2018	03-OCT-2018	Expedited	53 YR	Not Specified	Exelixis	Healthcare Professional	Not Specified	Pravastatin;Zantac;Levothyroxine;Cetirizine;Metoprolol	28-SEP-2018	30-AUG-2018	US	Not Specified	US-EXELIXIS-CABO-18015612	-	-
23564323	-	Enfortumab Vedotin	Transitional Cell Carcinoma	Pruritus;Febrile Neutropenia;Weight Decreased;Abdominal Pain;Diabetic Ketoacidosis;Decreased Appetite;Neutropenia;Vomiting;Hyperhidrosis;Insulin C-Peptide Increased;Dysgeusia;Nausea;Diabetes Mellitus;Hyperlactacidaemia;Stevens-Johnson Syndrome;Pyrexia;Dyspnoea	Serious	Hospitalized;Other Outcomes	Female	SEP-2023	28-JUN-2024	Expedited	58 YR	Not Specified	Astellas	Consumer	Not Specified	-	25-JUN-2024	26-FEB-2024	PT	Not Specified	PT-ASTELLAS-2023US030933	-	-
23405371	-	Enfortumab Vedotin	Transitional Cell Carcinoma	Hypotension;Drug Eruption;Drug Reaction With Eosinophilia And Systemic Symptoms;Pyrexia;Multiple Organ Dysfunction Syndrome;Shock;Dialysis;Stevens-Johnson Syndrome;Toxic Epidermal Necrolysis;Rash Morbilliform	Serious	Life Threatening;Died;Hospitalized;Disabled	Female	10-JAN-2024	12-JAN-2024	Direct	62 YR	110 KG	Fda-Ctu	Healthcare Professional	Not Specified	Vinblastine;Cisplatin;Vancomycin;Augmentin;Cefepime;Doxorubicin;Methotrexate;Gemcitabine;Duloxetine	-	12-JAN-2024	Not Specified	Not Specified	-	-	Yes
23164580	-	Enfortumab Vedotin	Bladder Cancer	Stevens-Johnson Syndrome;Septic Shock;Tachypnoea;Febrile Neutropenia;Skin Infection;Hypoxia;Toxic Epidermal Necrolysis;Lactic Acidosis	Serious	Died	Male	13-SEP-2023	08-NOV-2023	Direct	78 YR	119 KG	Fda-Ctu	Healthcare Professional	Not Specified	-	-	08-NOV-2023	Not Specified	Not Specified	-	-	Yes
23148877	-	Enfortumab Vedotin	Bladder Transitional Cell Carcinoma Metastatic	Hypophagia;Decreased Appetite;Toxic Epidermal Necrolysis;Dysphagia;Abdominal Pain;Dermatitis Exfoliative;Pruritus;Haematuria;Stevens-Johnson Syndrome;Scratch;Drug Ineffective	Serious	Died	Female	23-OCT-2023	03-NOV-2023	Direct	65 YR	94.4 KG	Fda-Ctu	Healthcare Professional	Not Specified	Enfortumab;Pembrolizumab	-	03-NOV-2023	Not Specified	Not Specified	-	-	-
22098742	-	Enfortumab Vedotin	Product Used For Unknown Indication	Acute Generalised Exanthematous Pustulosis;Toxic Epidermal Necrolysis;Stevens-Johnson Syndrome;Drug Reaction With Eosinophilia And Systemic Symptoms	Serious	Other Outcomes	Male	-	12-JUN-2023	Expedited	69 YR	Not Specified	Astellas	Healthcare Professional	Not Specified	-	05-JUN-2023	15-MAR-2023	AT	Not Specified	AT-ASTELLAS-2023US008243	-	-
21380818	-	Enfortumab Vedotin	Product Used For Unknown Indication	Stevens-Johnson Syndrome	Serious	Other Outcomes	Female	-	27-DEC-2022	Non-Expedited	Not Specified	Not Specified	Astellas	Consumer	Not Specified	-	28-JUN-2022	27-SEP-2022	US	Not Specified	US-ASTELLAS-2022US023503	-	-
21164284	-	Enfortumab Vedotin	Metastatic Neoplasm	Hypotension;Stevens-Johnson Syndrome;Off Label Use	Serious	Hospitalized;Died;Other Outcomes	Male	-	03-AUG-2022	Expedited	56 YR	Not Specified	Astellas	Consumer	Not Specified	-	28-JUL-2022	03-AUG-2022	US	Not Specified	US-ASTELLAS-2022US027388	-	-
20565193	-	Enfortumab Vedotin	Bladder Cancer Stage 0, With Cancer In Situ	Multiple Organ Dysfunction Syndrome;Septic Shock;Toxic Epidermal Necrolysis;Hypotension	Serious	Other Outcomes;Hospitalized;Died	Male	2020	08-MAR-2022	Expedited	62 YR	Not Specified	Astellas	Healthcare Professional	Not Specified	-	01-MAR-2022	08-MAR-2022	IN	Not Specified	IN-ASTELLAS-2022US008060	Bansal A, Singh J, Kaur S, Kaur N. Enfortumab vedotin-induced toxic epidermal necrolysis: a rare fatal adverse reaction. Indian Dermatology Online Journal. 2022;13(1):128-30	-
20067413	-	Enfortumab Vedotin	Transitional Cell Carcinoma	Diabetic Ketoacidosis;Toxic Epidermal Necrolysis;Renal Failure;Shock;Acute Kidney Injury	Serious	Died;Other Outcomes	Male	-	04-MAR-2022	Expedited	69 YR	Not Specified	Astellas	Not Specified	Not Specified	Gemcitabine;Carboplatin;Nivolumab	01-MAR-2022	15-NOV-2021	US	Not Specified	US-ASTELLAS-2021US043588	Iftikhar H, Khoury C. POS-020 Enfortumab Vedontin-induced diabetic ketoacidosis and AKI: A case report. Kidney International Reports. 2022;7(2):S8-9	-
19943421	-	Enfortumab Vedotin	Ureteric Cancer	Stevens-Johnson Syndrome	Serious	Hospitalized	Male	04-OCT-2021	08-OCT-2021	Direct	73 YR	102 KG	Fda-Ctu	Healthcare Professional	Health Professional	Finasteride;Allopurinol;Levothyroxine;Trazodone;Amlodipine	-	08-OCT-2021	US	Not Specified	-	-	-
19421591	-	Enfortumab Vedotin	Bladder Cancer	Sjs-Ten Overlap	Serious	Hospitalized	Male	14-JUN-2021	15-JUN-2021	Direct	74 YR	85.2 KG	Fda-Ctu	Not Specified	User Facility	Imodium Ad;Ondansetron	-	15-JUN-2021	US	Not Specified	-	-	Yes
18500355	-	Enfortumab Vedotin	-	Stevens-Johnson Syndrome;Toxic Epidermal Necrolysis	Non-Serious	Non-Serious	Not Specified	-	12-NOV-2020	Direct	Not Specified	Not Specified	Fda-Ctu	Healthcare Professional	Health Professional	Insulin Glargine;Clonidine;Hydrochlorothiazide\Lisinopril;Labetalol Hydrochloride;Doxepin;Amlodipine;Doxycycline Hyclate;Levothyroxine;Diclofenac	-	12-NOV-2020	US	Not Specified	-	-	-
18500230	-	Enfortumab Vedotin	-	Toxic Epidermal Necrolysis;Stevens-Johnson Syndrome	Serious	Died	Not Specified	-	12-NOV-2020	Direct	Not Specified	Not Specified	Fda-Ctu	Healthcare Professional	Health Professional	Losartan;Magnesium Oxide;Compazine;Aspirin;Cetirizine	-	12-NOV-2020	US	Not Specified	-	-	-
18489308	-	Enfortumab Vedotin	-	Toxic Epidermal Necrolysis	Non-Serious	Non-Serious	Not Specified	-	06-NOV-2020	Direct	Not Specified	Not Specified	Fda-Ctu	Healthcare Professional	Health Professional	Tylenol;Deltasone;Zofran;Ativan;Xarelto	-	06-NOV-2020	US	Not Specified	-	-	-
18097965	-	Enfortumab Vedotin	Product Used For Unknown Indication	Stevens-Johnson Syndrome	Serious	Hospitalized;Other Outcomes	Male	-	31-JUL-2020	Expedited	Not Specified	Not Specified	Astellas	Consumer	Not Specified	-	16-JUL-2020	31-JUL-2020	US	Not Specified	US-ASTELLAS-2020US024428	-	-
17443935	-	Enfortumab Vedotin	Transitional Cell Carcinoma	Stevens-Johnson Syndrome;Atrial Fibrillation;Cough;Rash Erythematous;Diarrhoea;Hyperglycaemia;Skin Exfoliation;Pyrexia;Hyponatraemia;Renal Impairment;Transitional Cell Carcinoma;Rash Pruritic;Metastases To Lung;Blister	Serious	Disabled;Life Threatening;Other Outcomes;Hospitalized	Male	18-FEB-2020	20-FEB-2020	Direct	72 YR	89.4 KG	Fda-Ctu	Healthcare Professional	Health Professional	-	-	20-FEB-2020	US	Not Specified	-	-	-
22519486	Padcev	Enfortumab Vedotin-Ejfv	Fluid Replacement;Insomnia;Malignant Neoplasm Of Renal Pelvis;Metastases To Bone;Product Used For Unknown Indication;Xeroderma	Gastrointestinal Necrosis;Toxic Epidermal Necrolysis;Febrile Neutropenia;Septic Shock;Multiple Organ Dysfunction Syndrome	Serious	Died;Hospitalized;Other Outcomes	Male	29-DEC-2022	21-JUN-2024	Expedited	Not Specified	Not Specified	Astellas	Healthcare Professional	Not Specified	Norepinephrine;Solu-Medrol;Glycosaminoglycans;Alclometasone Dipropionate;Acetaminophen\Tramadol Hydrochloride;Cefepime Hydrochloride;Clobetasol;Betamethasone Dipropionate;Pitressin;Belsomra;Predonine;Fresh Frozen Plasma;Human Red Blood Cell	17-JUN-2024	05-JUN-2023	JP	Not Specified	JP-ASTELLAS-2023JP001189	-	-
23866518	Padcev	Enfortumab Vedotin-Ejfv	Product Used For Unknown Indication	Septic Shock;Cholangitis Acute;Toxic Epidermal Necrolysis;Hepatic Enzyme Increased;Febrile Neutropenia;Pyrexia	Serious	Hospitalized;Died;Other Outcomes	Not Specified	APR-2024	17-JUN-2024	Expedited	8 DEC	Not Specified	Astellas	Healthcare Professional	Not Specified	Oxycodone;Cefepime Hydrochloride;Meropenem;Piperacillin Sodium\Tazobactam Sodium;Filgrastim	12-JUN-2024	17-MAY-2024	JP	Not Specified	JP-ASTELLAS-2024JP003173	-	-
21390628	-	Enfortumab Vedotin-Ejfv	Febrile Neutropenia;Product Used For Unknown Indication;Skin Exfoliation;Transitional Cell Carcinoma	Febrile Neutropenia;Enterocolitis;Hyperglycaemia;Stevens-Johnson Syndrome	Serious	Hospitalized;Other Outcomes;Life Threatening	Male	15-APR-2022	12-JUN-2024	Expedited	Not Specified	58.5 KG	Astellas	Healthcare Professional	Not Specified	Hydrocortisone;Sulfamethoxazole\Trimethoprim;Filgrastim	06-JUN-2024	29-SEP-2022	JP	Not Specified	JP-ASTELLAS-2022JP006056	-	-
23937954	-	Enfortumab Vedotin-Ejfv	Transitional Cell Carcinoma	Dermatitis Bullous;Rash Maculo-Papular;Toxic Epidermal Necrolysis;Stevens-Johnson Syndrome;Pruritus;Skin Disorder;Eczema	Serious	Died;Other Outcomes	Female	-	04-JUN-2024	Expedited	Not Specified	Not Specified	Astellas	Healthcare Professional	Not Specified	-	28-MAY-2024	04-JUN-2024	JP	Not Specified	JP-ASTELLAS-2024JP003313	Kita Y, Kawahara T, Matsushita Y, Ito H, Hashimoto K, Nishiyama H, et al.. Multi-institutional observational study of dermatologic events associated with enfortumab vedotin. No Information	-
21176862	-	Enfortumab Vedotin-Ejfv	Bladder Cancer;Cancer Pain;Enterocolitis Bacterial;Febrile Neutropenia;Nausea;Product Used For Unknown Indication;Prophylaxis;Stevens-Johnson Syndrome	Respiratory Failure;Enterocolitis Bacterial;Neutrophil Count Decreased;Febrile Neutropenia;Platelet Count Decreased;Stevens-Johnson Syndrome	Serious	Died;Hospitalized;Other Outcomes;Life Threatening	Male	02-AUG-2022	04-JUN-2024	Expedited	Not Specified	Not Specified	Astellas	Healthcare Professional	Not Specified	Pemetrexed;Vonoprazan Fumarate;Piperacillin Sodium\Tazobactam Sodium;Solu-Medrol;Predonine;Carboplatin;Cisplatin;Gemcitabine;Fentanyl;Metoclopramide;Vancomycin	28-MAY-2024	05-AUG-2022	JP	Not Specified	JP-ASTELLAS-2022JP011900	-	-
23691570	Padcev	Enfortumab Vedotin-Ejfv	Transitional Cell Carcinoma Metastatic	Death;Stevens-Johnson Syndrome;Rash	Serious	Hospitalized;Died;Other Outcomes	Male	-	28-MAY-2024	Expedited	Not Specified	Not Specified	Astellas	Healthcare Professional	Not Specified	-	24-MAY-2024	01-APR-2024	DE	Not Specified	DE-ASTELLAS-2024US009480	-	-
23505138	Padcev	Enfortumab Vedotin-Ejfv	Bladder Transitional Cell Carcinoma;Nausea;Product Used For Unknown Indication	Toxic Epidermal Necrolysis;Stevens-Johnson Syndrome;Febrile Neutropenia;Colitis	Serious	Died;Other Outcomes;Hospitalized	Female	07-DEC-2023	21-MAY-2024	Expedited	Not Specified	Not Specified	Astellas	Consumer	Not Specified	Albuterol Sulfate;Phosphorus;Potassium Chloride;Zyrtec;Colace;Flonase;Aspirin;Compazine;Prilosec;Senokot;Kenalog;Tylenol;Crestor;Cozaar;Ozempic	14-MAY-2024	09-FEB-2024	US	Not Specified	US-ASTELLAS-2024US002918	-	-
23872017	Padcev	Enfortumab Vedotin-Ejfv	Product Used For Unknown Indication;Transitional Cell Carcinoma	Febrile Neutropenia;Toxic Epidermal Necrolysis	Serious	Life Threatening;Died;Other Outcomes;Hospitalized	Male	28-APR-2024	20-MAY-2024	Expedited	77 YR	44.9 KG	Astellas	Healthcare Professional	Not Specified	Rosuvastatin Calcium;Calonal;Carbocysteine;Prednisolone;Magnesium Oxide;Silodosin;Aspirin\Lansoprazole;Symproic	15-MAY-2024	20-MAY-2024	JP	Not Specified	JP-ASTELLAS-2024JP003149	-	-
20981432	-	Enfortumab Vedotin-Ejfv	Bladder Cancer;Febrile Neutropenia;Transitional Cell Carcinoma	Febrile Neutropenia;Toxic Epidermal Necrolysis	Serious	Life Threatening;Died;Other Outcomes	Male	11-MAR-2022	01-APR-2024	Expedited	Not Specified	52 KG	Astellas	Healthcare Professional	Not Specified	Piperacillin And Tazobactam	28-MAR-2024	20-JUN-2022	JP	Not Specified	JP-ASTELLAS-2022JP006992	Takase Y, Miura T, Matsuyama N, Den H, Okuno M, Taguchi I. Initial experience of treatment with enfortumab vedotin in metastatic urothelial carcinoma at our hospital. The 110th Annual Meeting of the Japanese Urological Association (Abstract) (Web). 2023;PP22-01	-
23281947	Padcev	Enfortumab Vedotin-Ejfv	Transitional Cell Carcinoma	Stevens-Johnson Syndrome;Skin Disorder;Renal Disorder;Febrile Neutropenia	Serious	Other Outcomes;Hospitalized;Life Threatening;Died	Male	DEC-2023	28-MAR-2024	Expedited	8 DEC	Not Specified	Astellas	Healthcare Professional	Not Specified	-	26-MAR-2024	11-DEC-2023	JP	Not Specified	JP-ASTELLAS-2023JP013544	-	-
23663404	Padcev	Enfortumab Vedotin-Ejfv	Bladder Cancer	Stevens-Johnson Syndrome	Serious	Died;Life Threatening;Hospitalized	Female	19-FEB-2024	21-MAR-2024	Direct	74 YR	101.25 KG	Fda-Ctu	Consumer	Not Specified	Eliquis;Digoxin	-	21-MAR-2024	Not Specified	Not Specified	-	-	Yes
23180159	-	Enfortumab Vedotin-Ejfv	Malignant Neoplasm Of Renal Pelvis;Product Used For Unknown Indication;Pruritus;Rash;Skin Disorder	Toxic Epidermal Necrolysis;Inappropriate Schedule Of Product Administration;Skin Disorder;Pruritus	Serious	Other Outcomes;Hospitalized;Life Threatening	Female	28-JAN-2022	19-MAR-2024	Expedited	Not Specified	55 KG	Astellas	Healthcare Professional	Not Specified	Pembrolizumab;Bepotastine Besilate;Tizanidine;Locoid;Olmesartan Medoxomil;Magnesium Oxide;Amlodipine;Betamethasone Dipropionate;Clobetasol Propionate	14-MAR-2024	14-NOV-2023	JP	Not Specified	JP-ASTELLAS-2022JP002131	-	-
22922059	Padcev	Enfortumab Vedotin-Ejfv	Ureteric Cancer	Hyperglycaemia;Pancreatitis;Stevens-Johnson Syndrome	Serious	Died;Other Outcomes;Life Threatening;Hospitalized	Male	22-AUG-2023	04-MAR-2024	Expedited	51 YR	Not Specified	Astellas	Healthcare Professional	Not Specified	Pembrolizumab;Gemcitabine;Carboplatin	27-FEB-2024	08-SEP-2023	JP	Not Specified	JP-ASTELLAS-2023JP010071	-	-
23377076	Padcev	Enfortumab Vedotin-Ejfv	Transitional Cell Carcinoma	Stevens-Johnson Syndrome	Serious	Other Outcomes;Hospitalized	Male	DEC-2023	29-FEB-2024	Expedited	78 YR	Not Specified	Astellas	Consumer	Not Specified	-	26-FEB-2024	08-JAN-2024	TW	Not Specified	TW-ASTELLAS-2024US000466	-	-
23577140	Padcev	Enfortumab Vedotin-Ejfv	Transitional Cell Carcinoma	Stevens-Johnson Syndrome	Serious	Hospitalized;Other Outcomes	Female	16-FEB-2024	28-FEB-2024	Direct	74 YR	108 KG	Fda-Ctu	Consumer	Not Specified	-	-	28-FEB-2024	Not Specified	Not Specified	-	-	Yes
21681449	Padcev	Enfortumab Vedotin-Ejfv	Carotid Artery Stenosis;Constipation;Hepatic Function Abnormal;Hyperlipidaemia;Hypertension;Hyperuricaemia;Infection Prophylaxis;Malignant Neoplasm Of Renal Pelvis;Toxic Epidermal Necrolysis;Transitional Cell Carcinoma	Renal Disorder;Myelosuppression;Multiple Organ Dysfunction Syndrome;Liver Disorder;Toxic Epidermal Necrolysis	Serious	Disabled;Other Outcomes;Hospitalized;Died	Male	12-OCT-2022	26-FEB-2024	Expedited	Not Specified	59.6 KG	Astellas	Healthcare Professional	Not Specified	Candesartan;Cilostazol;Kenketu Glovenin-I;Benidipine Hydrochloride;Pitavastatin Calcium;Febuxostat;Methylprednisolone;Magnesium Oxide;Ursodiol	21-FEB-2024	05-DEC-2022	JP	Not Specified	JP-ASTELLAS-2022JP015332	Matsuya M, Komatsu S, Hashimoto Y, Hanai A. A case of toxic epidermal necrolysis (TEN) like skin disorder caused by antibody-drug conjugate enfortumab vedotin. The Japanese journal of dermatology The 432nd Hokkaido Regional Meeting of The J. 2023;133(2):273	-
21498200	Padcev	Enfortumab Vedotin-Ejfv	Transitional Cell Carcinoma;Ureteric Cancer	Hyperglycaemia;Toxic Epidermal Necrolysis;Myelosuppression	Serious	Other Outcomes;Died	Male	14-MAR-2022	02-FEB-2024	Expedited	Not Specified	Not Specified	Astellas	Healthcare Professional	Not Specified	-	29-JAN-2024	24-OCT-2022	JP	Not Specified	JP-ASTELLAS-2022JP015348	-	-
23390982	Padcev	Enfortumab Vedotin-Ejfv	Malignant Neoplasm Of Renal Pelvis;Product Used For Unknown Indication	Renal Tubular Disorder;Stevens-Johnson Syndrome	Serious	Died;Other Outcomes;Hospitalized	Male	21-NOV-2023	11-JAN-2024	Expedited	83 YR	Not Specified	Astellas	Healthcare Professional	Not Specified	Sitagliptin;Bifidobacterium Spp.;Febuxostat;Metformin Hydrochloride;Epinastine Hydrochloride;Famotidine;Amlodipine Besylate\Azilsartan;Metoclopramide	05-JAN-2024	11-JAN-2024	JP	Not Specified	JP-ASTELLAS-2024JP000016	-	-
23349974	Padcev	Enfortumab Vedotin-Ejfv	Product Used For Unknown Indication	Stevens-Johnson Syndrome	Serious	Other Outcomes;Died	Female	2021	29-DEC-2023	Non-Expedited	Not Specified	Not Specified	Astellas	Consumer	Not Specified	-	12-OCT-2023	29-DEC-2023	US	Not Specified	US-ASTELLAS-2023US030761	-	-
22652397	Padcev	Enfortumab Vedotin-Ejfv	Product Used For Unknown Indication	Toxic Epidermal Necrolysis;Stevens-Johnson Syndrome	Serious	Hospitalized;Other Outcomes;Disabled;Died	Male	-	29-DEC-2023	Non-Expedited	9 DEC	Not Specified	Astellas	Consumer	Not Specified	-	14-JUL-2023	28-JUN-2023	US	Not Specified	US-ASTELLAS-2023US012646	-	-
20943061	-	Enfortumab Vedotin-Ejfv	Product Used For Unknown Indication;Transitional Cell Carcinoma	Covid-19;Inappropriate Schedule Of Product Administration;Stevens-Johnson Syndrome;Toxic Epidermal Necrolysis	Serious	Died;Other Outcomes;Life Threatening;Hospitalized	Male	07-MAR-2022	25-DEC-2023	Expedited	Not Specified	108 KG	Astellas	Healthcare Professional	Not Specified	Metformin Hydrochloride\Vildagliptin;Furosemide;Eliquis;Losartan Potassium;Febuxostat;Famotidine;Prednisolone;Rosuvastatin Calcium	20-DEC-2023	10-JUN-2022	JP	Not Specified	JP-ASTELLAS-2022JP008405	-	-
23296857	Padcev	Enfortumab Vedotin-Ejfv	Bladder Cancer;Myasthenia Gravis;Pain;Product Used For Unknown Indication	Drug Reaction With Eosinophilia And Systemic Symptoms;Liver Disorder;Toxic Erythema Of Chemotherapy;Ventricular Tachycardia;Stevens-Johnson Syndrome;Symmetrical Drug-Related Intertriginous And Flexural Exanthema;Pneumonia Aspiration;Underdose;Cardiac Arrest;Renal Disorder	Serious	Other Outcomes;Hospitalized	Male	05-OCT-2023	14-DEC-2023	Expedited	Not Specified	Not Specified	Astellas	Consumer	Not Specified	Acetaminophen\Hydrocodone;Furosemide;Pyridostigmine;Montelukast;Gemcitabine;Prednisone;Cisplatin;Dronedarone;Duloxetine	07-DEC-2023	14-DEC-2023	US	Not Specified	US-ASTELLAS-2023US034960	-	-
23205940	Padcev	Enfortumab Vedotin-Ejfv	Malignant Neoplasm Of Renal Pelvis;Product Used For Unknown Indication;Ureteric Cancer	Toxic Epidermal Necrolysis;Pancytopenia	Serious	Died;Other Outcomes;Hospitalized	Male	26-AUG-2023	12-DEC-2023	Expedited	Not Specified	Not Specified	Astellas	Healthcare Professional	Not Specified	Metoclopramide	05-DEC-2023	20-NOV-2023	JP	Not Specified	JP-ASTELLAS-2023JP010051	-	-
22652653	Padcev	Enfortumab Vedotin-Ejfv	Metastases To Lung;Product Used For Unknown Indication;Transitional Cell Carcinoma;Ureteric Cancer	Toxic Epidermal Necrolysis;Decreased Appetite;Acute Kidney Injury;Neutropenia	Serious	Life Threatening;Other Outcomes;Hospitalized;Disabled;Died	Male	21-JUN-2023	07-DEC-2023	Expedited	Not Specified	Not Specified	Astellas	Healthcare Professional	Not Specified	Solu-Medrol	01-DEC-2023	29-JUN-2023	JP	Not Specified	JP-ASTELLAS-2023JP007547	-	-
21502590	Padcev	Enfortumab Vedotin-Ejfv	Bladder Cancer;Hepatitis B	Metastases To Liver;Febrile Neutropenia;Pneumonia Aspiration;Stevens-Johnson Syndrome;Pyrexia;Toxic Epidermal Necrolysis;Myelosuppression;Platelet Count Decreased;Prerenal Failure	Serious	Died;Hospitalized;Other Outcomes	Male	18-AUG-2022	07-DEC-2023	Expedited	Not Specified	48.7 KG	Astellas	Healthcare Professional	Not Specified	Vemlidy;Keytruda	29-NOV-2023	25-OCT-2022	JP	Not Specified	JP-ASTELLAS-2022JP014045	-	-
20616081	-	Enfortumab Vedotin-Ejfv	Benign Prostatic Hyperplasia;Bladder Cancer;Chronic Gastritis;Hyperglycaemia;Hyperuricaemia;Myelosuppression;Neuropathy Peripheral;Oral Candidiasis;Pain;Product Used For Unknown Indication;Prophylaxis;Rash;Toxic Epidermal Necrolysis;Transitional Cell Carcinoma;Urticaria	Hyperglycaemia;Rash;Multiple Organ Dysfunction Syndrome;Renal Failure;Toxic Epidermal Necrolysis;Oral Candidiasis;Myelosuppression	Serious	Hospitalized;Other Outcomes;Died;Life Threatening	Male	15-JAN-2022	02-NOV-2023	Expedited	Not Specified	Not Specified	Astellas	Healthcare Professional	Not Specified	Clobetasol Propionate;Famotidine;Levocetirizine Hydrochloride;Teprenone;Bilastine;Harnal;Insulin Glargine Recombinant;Cefepime Hydrochloride;Insulin Lispro;Petrolatum;Linagliptin;Hydroxyzine Hydrochloride;Loxoprofen;Solu-Medrol;Betamethasone Dipropionate;Mirogabalin Besylate;Fungizone;Predonine;Febuxostat	27-OCT-2023	21-MAR-2022	JP	Not Specified	JP-ASTELLAS-2022JP001091	Suzuki S, Hasegawa A, Tomii K, Tsutsui Y, Murata M, Kobayashi A, et al.. Histopathological study on drug eruption due to enfortumab vedotin. The Japanese Journal of Dermatology (The 122nd Annual Meeting of the Japanese De. 2023;133(5):1351	-
22633424	Padcev	Enfortumab Vedotin-Ejfv	Product Used For Unknown Indication	Stevens-Johnson Syndrome;Burns Second Degree	Serious	Other Outcomes	Female	-	20-SEP-2023	Expedited	Not Specified	Not Specified	Astellas	Consumer	Not Specified	-	15-SEP-2023	23-JUN-2023	US	Not Specified	US-ASTELLAS-2023US018787	-	-
20326886	-	Enfortumab Vedotin-Ejfv	Bladder Cancer;Diarrhoea;Gastric Ulcer;Hypertension;Neutropenia;Transitional Cell Carcinoma;Tumour Associated Fever	Interstitial Lung Disease;Diarrhoea;Febrile Neutropenia;Myelosuppression;Toxic Epidermal Necrolysis;Disseminated Intravascular Coagulation	Serious	Died;Life Threatening;Other Outcomes	Male	15-DEC-2021	19-SEP-2023	Expedited	Not Specified	64 KG	Astellas	Consumer	Not Specified	Naproxen Sodium;Cefepime Hydrochloride;Vonoprazan Fumarate;Filgrastim;Pembrolizumab;Olmesartan	14-SEP-2023	12-JAN-2022	JP	Not Specified	JP-ASTELLAS-2021JP024598	Tanaka A, Eto T, Takazaki H, Goto T, Shimizu H. About usage records and side effect occurrence, etc. of enfortumab vedotin in our hospital. Summary of Lectures at Annual Meeting of Japanese Society of Pharmaceutical Onco. 2023;O-51	-
22913682	Padcev	Enfortumab Vedotin-Ejfv	-	Hyperkeratosis;Dermatitis;Parakeratosis;Toxic Epidermal Necrolysis;Stevens-Johnson Syndrome	Non-Serious	Non-Serious	Male	-	05-SEP-2023	Direct	66 YR	82 KG	Fda-Ctu	Healthcare Professional	Not Specified	-	-	05-SEP-2023	Not Specified	Not Specified	-	-	-
22908286	Padcev	Enfortumab Vedotin-Ejfv	Product Used For Unknown Indication	Stevens-Johnson Syndrome;Blister;Diarrhoea;Toxic Epidermal Necrolysis	Serious	Other Outcomes;Died	Female	-	05-SEP-2023	Expedited	76 YR	Not Specified	Astellas	Consumer	Not Specified	-	30-AUG-2023	05-SEP-2023	CA	Not Specified	CA-ASTELLAS-2023US026490	-	-
22883899	-	Enfortumab Vedotin-Ejfv	Bladder Cancer	Stevens-Johnson Syndrome	Serious	Died	Male	23-AUG-2023	30-AUG-2023	Direct	72 YR	78.6 KG	Fda-Ctu	Healthcare Professional	Not Specified	-	-	30-AUG-2023	Not Specified	Y	-	-	-
22068330	-	Enfortumab Vedotin-Ejfv	Transitional Cell Carcinoma	Genital Ulceration;Agranulocytosis;Inflammation;Toxic Epidermal Necrolysis;Mouth Ulceration	Serious	Died;Other Outcomes	Male	14-FEB-2023	28-AUG-2023	Expedited	68 YR	63 KG	Astellas	Consumer	Not Specified	-	28-JUN-2023	07-MAR-2023	FR	Not Specified	FR-ASTELLAS-2023EU000395	-	-
22802836	-	Enfortumab Vedotin-Ejfv	Product Used For Unknown Indication;Transitional Cell Carcinoma	Toxicity To Various Agents;Stevens-Johnson Syndrome;Dermatitis Bullous;Neutropenia	Serious	Life Threatening;Other Outcomes;Died;Hospitalized	Male	27-OCT-2021	09-AUG-2023	Expedited	77 YR	60 KG	Astellas	Healthcare Professional	Not Specified	Leucovorin;Oxycodone;Alprazolam;Acetaminophen;Denosumab;Leucine;Calcium	15-MAR-2022	09-AUG-2023	FR	Not Specified	FR-ASTELLAS-2021US042018	-	-
22765584	-	Enfortumab Vedotin-Ejfv	Product Used For Unknown Indication;Transitional Cell Carcinoma	Haemodynamic Instability;Renal Failure;Toxic Epidermal Necrolysis;General Physical Condition Abnormal;Condition Aggravated;Haematuria	Serious	Hospitalized;Other Outcomes;Died	Male	26-JUN-2023	03-AUG-2023	Expedited	68 YR	103 KG	Astellas	Consumer	Not Specified	Eliquis	26-JUL-2023	31-JUL-2023	FR	Not Specified	FR-ASTELLAS-2023EU002341	-	-
22677744	-	Enfortumab Vedotin-Ejfv	Transitional Cell Carcinoma	Neutropenia;Toxic Epidermal Necrolysis;Pneumonia;Acute Kidney Injury;Lung Disorder	Serious	Other Outcomes;Died;Hospitalized	Male	27-DEC-2022	06-JUL-2023	Expedited	75 YR	Not Specified	Astellas	Consumer	Not Specified	-	28-JUN-2023	06-JUL-2023	FR	Not Specified	FR-ASTELLAS-2023US001061	-	-
21891074	-	Enfortumab Vedotin-Ejfv	Bladder Cancer;Product Used For Unknown Indication	End Stage Renal Disease;Toxic Epidermal Necrolysis;Sepsis;Respiratory Failure;Febrile Bone Marrow Aplasia	Serious	Other Outcomes;Hospitalized;Died;Life Threatening	Male	DEC-2022	06-JUL-2023	Expedited	66 YR	Not Specified	Astellas	Consumer	Not Specified	Irbesartan;Loperamide;Amlodipine Besylate;Nebivolol Hydrochloride;Metformin Hydrochloride;Morphine Sulfate;Skenan;Acetaminophen;Hydrochlorothiazide\Nebivolol Hydrochloride;Allopurinol	28-JUN-2023	20-JAN-2023	FR	Not Specified	FR-ASTELLAS-2023US000742	-	-
22652398	Padcev	Enfortumab Vedotin-Ejfv	Bladder Cancer	Weight Decreased;Toxic Epidermal Necrolysis;Stevens-Johnson Syndrome	Serious	Other Outcomes;Hospitalized	Male	2021	28-JUN-2023	Non-Expedited	77 YR	Not Specified	Astellas	Consumer	Not Specified	-	07-APR-2023	28-JUN-2023	US	Not Specified	US-ASTELLAS-2023US009013	-	-
21966971	Padcev	Enfortumab Vedotin-Ejfv	Transitional Cell Carcinoma	Sjs-Ten Overlap;Conjunctival Haemorrhage	Serious	Hospitalized;Other Outcomes	Male	24-JAN-2023	21-JUN-2023	Expedited	73 YR	Not Specified	Astellas	Healthcare Professional	Not Specified	-	19-JUN-2023	08-FEB-2023	JP	Not Specified	JP-ASTELLAS-2023JP001162	-	-
22394475	-	Enfortumab Vedotin-Ejfv	Bladder Cancer	Lymphopenia;Hepatic Enzyme Increased;Acute Kidney Injury;Dermatitis Bullous;Stevens-Johnson Syndrome;Anaemia	Serious	Other Outcomes;Hospitalized;Life Threatening	Male	30-MAR-2023	07-JUN-2023	Expedited	68 YR	Not Specified	Astellas	Consumer	Not Specified	-	26-MAY-2023	01-JUN-2023	FR	Not Specified	FR-ASTELLAS-2023EU001170	-	-
21897634	Padcev	Enfortumab Vedotin-Ejfv	Ureteric Cancer	Myelosuppression;Rash;Toxic Epidermal Necrolysis;Stevens-Johnson Syndrome	Serious	Other Outcomes;Hospitalized	Male	-	05-JUN-2023	Expedited	66 YR	Not Specified	Astellas	Healthcare Professional	Not Specified	-	30-MAY-2023	23-JAN-2023	JP	Not Specified	JP-ASTELLAS-2023JP000546	-	-
21358411	Padcev	Enfortumab Vedotin-Ejfv	Metastatic Carcinoma Of The Bladder;Product Used For Unknown Indication;Stevens-Johnson Syndrome	Multiple Organ Dysfunction Syndrome;Mucosal Disorder;Ileus;Stevens-Johnson Syndrome	Serious	Life Threatening;Other Outcomes	Male	-	01-JUN-2023	Expedited	68 YR	Not Specified	Astellas	Healthcare Professional	Not Specified	Prednisolone Sodium Succinate;Dexamethasone Sodium Phosphate	29-MAY-2023	21-SEP-2022	JP	Not Specified	JP-ASTELLAS-2022JP013750	-	-
22146506	Padcev	Enfortumab Vedotin-Ejfv	Product Used For Unknown Indication;Transitional Cell Carcinoma	Stevens-Johnson Syndrome	Serious	Other Outcomes;Hospitalized	Male	26-JAN-2023	31-MAY-2023	Expedited	72 YR	Not Specified	Astellas	Healthcare Professional	Not Specified	Pembrolizumab;Gemcitabine;Cisplatin	29-MAY-2023	28-MAR-2023	JP	Not Specified	JP-ASTELLAS-2023JP002029	-	-
22302707	Padcev	Enfortumab Vedotin-Ejfv	Product Used For Unknown Indication;Transitional Cell Carcinoma	Loss Of Consciousness;Stevens-Johnson Syndrome;Drug Eruption;Acute Kidney Injury;Oxygen Saturation Decreased	Serious	Hospitalized;Other Outcomes	Male	19-OCT-2021	10-MAY-2023	Expedited	Not Specified	Not Specified	Astellas	Healthcare Professional	Not Specified	Pantoprazole Sodium;Pravastatin;Enoxaparin Sodium;Euthyrox;Losartan	03-MAY-2023	10-MAY-2023	DE	Not Specified	DE-ASTELLAS-2023US012539	-	-
22205837	Padcev	Enfortumab Vedotin-Ejfv	Gastritis;Hypertension;Muscle Spasms;Nausea;Product Used For Unknown Indication;Transitional Cell Carcinoma	Death;Stevens-Johnson Syndrome	Serious	Hospitalized;Other Outcomes;Died	Male	22-DEC-2022	13-APR-2023	Expedited	73 YR	Not Specified	Astellas	Consumer	Not Specified	Pantoprazole Sodium;Metoclopramide;Amlodipine\Perindopril;Ondansetron;Magnesium Aspartate\Potassium Aspartate	10-APR-2023	13-APR-2023	PT	Not Specified	PT-ASTELLAS-2023US001568	-	-
22063733	-	Enfortumab Vedotin-Ejfv	Pyrexia;Skin Erosion;Transitional Cell Carcinoma	Alopecia;Skin Exfoliation;Skin Erosion;Pruritus;Toxic Epidermal Necrolysis;Pyrexia;Hypoaesthesia;Rash;Neutrophil Count Decreased;Stevens-Johnson Syndrome	Serious	Other Outcomes	Male	02-MAR-2022	30-MAR-2023	Expedited	74 YR	Not Specified	Astellas	Consumer	Not Specified	Piperacillin Sodium\Tazobactam Sodium;Betamethasone Dipropionate	23-MAR-2023	06-MAR-2023	JP	Not Specified	JP-ASTELLAS-2022JP003906	-	-
22063972	Padcev	Enfortumab Vedotin-Ejfv	Transitional Cell Cancer Of The Renal Pelvis And Ureter	Toxic Epidermal Necrolysis;Skin Exfoliation;Malignant Neoplasm Progression;Skin Disorder;Blister;Leukopenia;Diarrhoea;Skin Discolouration;Febrile Neutropenia;Renal Impairment	Serious	Died;Other Outcomes	Male	27-JAN-2023	23-MAR-2023	Expedited	83 YR	Not Specified	Astellas	Healthcare Professional	Not Specified	-	11-MAR-2023	06-MAR-2023	BR	Not Specified	BR-ASTELLAS-2023US007037	-	-
21781315	Padcev	Enfortumab Vedotin-Ejfv	Product Used For Unknown Indication	Stevens-Johnson Syndrome	Serious	Died;Other Outcomes	Female	OCT-2022	27-DEC-2022	Non-Expedited	Not Specified	Not Specified	Astellas	Consumer	Not Specified	-	17-OCT-2022	27-DEC-2022	US	Not Specified	US-ASTELLAS-2022US037179	-	-
21781301	Padcev	Enfortumab Vedotin-Ejfv	Transitional Cell Carcinoma	Stevens-Johnson Syndrome;Toxic Epidermal Necrolysis	Serious	Other Outcomes	Male	-	27-DEC-2022	Non-Expedited	87 YR	Not Specified	Astellas	Healthcare Professional	Not Specified	-	21-OCT-2022	27-DEC-2022	US	Not Specified	US-ASTELLAS-2022US038033	-	-
21380814	Padcev	Enfortumab Vedotin-Ejfv	Product Used For Unknown Indication	Stevens-Johnson Syndrome;Skin Toxicity	Serious	Other Outcomes	Male	-	27-DEC-2022	Non-Expedited	Not Specified	Not Specified	Astellas	Consumer	Not Specified	-	30-JUN-2022	27-SEP-2022	US	Not Specified	US-ASTELLAS-2022US023867	-	-
21199620	Padcev	Enfortumab Vedotin-Ejfv	Transitional Cell Carcinoma	Sepsis;Pancreatitis;Toxic Epidermal Necrolysis;Hepatorenal Syndrome	Serious	Other Outcomes;Died	Male	04-JUL-2022	13-DEC-2022	Expedited	79 YR	Not Specified	Astellas	Consumer	Not Specified	-	06-DEC-2022	11-AUG-2022	DE	Not Specified	DE-ASTELLAS-2022US028106	-	-
21119031	Padcev	Enfortumab Vedotin-Ejfv	Product Used For Unknown Indication	Rash;Death;Toxic Epidermal Necrolysis;Illness	Serious	Died;Other Outcomes	Male	-	22-JUL-2022	Expedited	Not Specified	Not Specified	Astellas	Consumer	Not Specified	-	18-JUL-2022	22-JUL-2022	US	Not Specified	US-ASTELLAS-2022US025691	-	-
21015976	Padcev	Enfortumab Vedotin-Ejfv	Product Used For Unknown Indication	Renal Failure;Stevens-Johnson Syndrome	Serious	Hospitalized;Disabled;Other Outcomes	Male	-	14-JUL-2022	Non-Expedited	Not Specified	Not Specified	Astellas	Consumer	Not Specified	-	31-MAR-2022	28-JUN-2022	US	Not Specified	US-ASTELLAS-2022US012100	-	-
20636861	Padcev	Enfortumab Vedotin-Ejfv	Bladder Cancer	Stevens-Johnson Syndrome	Serious	Hospitalized;Other Outcomes	Male	19-FEB-2022	14-JUL-2022	Non-Expedited	56 YR	Not Specified	Astellas	Healthcare Professional	Not Specified	-	22-FEB-2022	25-MAR-2022	US	Not Specified	US-ASTELLAS-2022US007073	-	-
20946489	Padcev	Enfortumab Vedotin-Ejfv	Transitional Cell Carcinoma	Stevens-Johnson Syndrome;Diarrhoea;Hepatic Cirrhosis;Insulin Resistance;Diabetic Ketoacidosis;Asthenia;Muscle Disorder	Serious	Other Outcomes;Died	Male	-	10-JUN-2022	Expedited	Not Specified	Not Specified	Astellas	Consumer	Not Specified	-	04-JUN-2022	10-JUN-2022	US	Not Specified	US-ASTELLAS-2022US020715	-	-
20907131	Padcev	Enfortumab Vedotin-Ejfv	Transitional Cell Carcinoma	Skin Burning Sensation;Skin Injury;Toxic Epidermal Necrolysis;Malignant Neoplasm Progression	Serious	Other Outcomes;Died	Male	-	02-JUN-2022	Expedited	Not Specified	Not Specified	Astellas	Consumer	Not Specified	-	27-MAY-2022	02-JUN-2022	US	Not Specified	US-ASTELLAS-2022US019702	-	-
20128395	Padcev	Enfortumab Vedotin-Ejfv	Bladder Cancer;Gout;Nervous System Disorder;Product Used For Unknown Indication;Rhinorrhoea;Sinus Disorder;Stent Placement;Vitamin Supplementation	Encephalopathy;Acute Respiratory Failure;Toxic Epidermal Necrolysis;Malignant Neoplasm Progression;Oral Candidiasis;Gait Disturbance;Renal Failure;Fatigue;Atrial Fibrillation;Pneumonia Aspiration;Stevens-Johnson Syndrome;Dehydration	Serious	Other Outcomes;Hospitalized;Died	Male	NOV-2021	20-MAY-2022	Expedited	Not Specified	Not Specified	Astellas	Consumer	Not Specified	Aspirin;Gabapentin;Metoprolol;Famotidine;Allopurinol;Albuterol;Atorvastatin	17-MAY-2022	30-NOV-2021	US	Not Specified	US-ASTELLAS-2021US045481	-	-
20345380	-	Enfortumab Vedotin-Ejfv	Transitional Cell Carcinoma	Hypophosphataemia;Acute Kidney Injury;Toxic Epidermal Necrolysis;Febrile Neutropenia;Diarrhoea;Hypomagnesaemia	Serious	Hospitalized;Other Outcomes	Male	-	21-JAN-2022	Expedited	64 YR	Not Specified	Astellas	Healthcare Professional	Not Specified	-	17-JAN-2022	18-JAN-2022	FR	Not Specified	FR-ASTELLAS-2021US036311	-	-
20235228	Padcev	Enfortumab Vedotin-Ejfv	Transitional Cell Carcinoma	Toxic Epidermal Necrolysis	Serious	Other Outcomes;Died	Male	-	28-DEC-2021	Non-Expedited	Not Specified	Not Specified	Astellas	Consumer	Not Specified	-	22-OCT-2021	28-DEC-2021	US	Not Specified	US-ASTELLAS-2021US040680	-	-
20235225	Padcev	Enfortumab Vedotin-Ejfv	Product Used For Unknown Indication	Stevens-Johnson Syndrome	Serious	Other Outcomes;Hospitalized	Male	SEP-2021	28-DEC-2021	Non-Expedited	Not Specified	Not Specified	Astellas	Consumer	Not Specified	-	14-OCT-2021	28-DEC-2021	US	Not Specified	US-ASTELLAS-2021US039330	-	-
20170368	Padcev	Enfortumab Vedotin-Ejfv	Product Used For Unknown Indication	Pruritus;Rash;Death;Stevens-Johnson Syndrome;Atrial Fibrillation	Serious	Died;Other Outcomes	Male	21-NOV-2021	10-DEC-2021	Expedited	86 YR	Not Specified	Astellas	Consumer	Not Specified	-	06-DEC-2021	10-DEC-2021	US	Not Specified	US-ASTELLAS-2021US047271	-	-
18997343	-	Enfortumab Vedotin-Ejfv	Bladder Cancer;Conjunctivitis Allergic;Nausea;Product Used For Unknown Indication	Stevens-Johnson Syndrome	Serious	Died;Hospitalized	Female	01-MAR-2021	10-DEC-2021	Expedited	72 YR	Not Specified	Astellas	Consumer	Not Specified	Herbals;Ferrous Sulfate;Miralax;Senokot-S;Garlic;Solu-Medrol;Vitamin D;Zofran;Eliquis;Benadryl Allergy;Compazine;Tylenol	08-DEC-2021	11-MAR-2021	US	Not Specified	US-ASTELLAS-2021US009061	-	-
20130039	-	Enfortumab Vedotin-Ejfv	Product Used For Unknown Indication;Transitional Cell Carcinoma	Leukopenia;Stevens-Johnson Syndrome	Serious	Other Outcomes;Hospitalized	Male	22-NOV-2021	09-DEC-2021	Expedited	83 YR	100 KG	Astellas	Healthcare Professional	Not Specified	Phenprocoumon	03-DEC-2021	30-NOV-2021	AT	Not Specified	AT-ASTELLAS-2021US045612	-	-
20036180	Padcev	Enfortumab Vedotin-Ejfv	Transitional Cell Carcinoma Metastatic	Cytopenia;Sepsis;Stevens-Johnson Syndrome	Serious	Died;Hospitalized;Other Outcomes	Male	-	05-NOV-2021	Expedited	Not Specified	Not Specified	Astellas	Consumer	Not Specified	-	29-OCT-2021	05-NOV-2021	US	Not Specified	US-ASTELLAS-2021US042226	-	-
19889353	Padcev	Enfortumab Vedotin-Ejfv	Product Used For Unknown Indication	Stevens-Johnson Syndrome	Serious	Died;Other Outcomes	Male	-	27-SEP-2021	Non-Expedited	Not Specified	Not Specified	Astellas	Consumer	Not Specified	-	12-AUG-2021	27-SEP-2021	US	Not Specified	US-ASTELLAS-2021US030763	-	-
19359490	Padcev	Enfortumab Vedotin-Ejfv	Product Used For Unknown Indication	Stevens-Johnson Syndrome;Toxic Epidermal Necrolysis;Death	Serious	Other Outcomes;Hospitalized;Died	Male	MAY-2021	19-AUG-2021	Expedited	67 YR	101 KG	Astellas	Healthcare Professional	Not Specified	Micafungin	13-AUG-2021	02-JUN-2021	US	Not Specified	US-ASTELLAS-2021US019500	-	-
19369544	Padcev	Enfortumab Vedotin-Ejfv	Product Used For Unknown Indication	Aspiration;Hand-Foot-And-Mouth Disease;Stevens-Johnson Syndrome;Septic Shock	Serious	Died;Other Outcomes;Hospitalized	Female	-	22-JUN-2021	Expedited	Not Specified	Not Specified	Astellas	Consumer	Not Specified	-	16-JUN-2021	03-JUN-2021	US	Not Specified	US-ASTELLAS-2021US019970	-	-
18373177	-	Enfortumab Vedotin-Ejfv	Abdominal Pain;Hypertension;Neoplasm Malignant;Product Used For Unknown Indication;Weight Decreased	Stevens-Johnson Syndrome;Acute Kidney Injury;Septic Shock	Serious	Died;Hospitalized	Male	28-SEP-2020	18-JUN-2021	Expedited	73 YR	Not Specified	Astellas	Healthcare Professional	Not Specified	Cyproheptadine;Robitussin Dm;Xarelto;Periactin;Lorazepam;Piperacillin Sodium\Tazobactam Sodium;Metoprolol Tartrate;Lisinopril;Temazepam;Insulin Lispro;Albuterol;Proventil;Hydromorphone;Dextrose;Ondansetron;Ergocalciferol;Maxipime;Zestril;Glucagon;Acetaminophen;Phenergan;Calcium Carbonate;Flumazenil;Percocet;Dulcolax (Bisacodyl);Heparin;Insulin Glargine;Tessalon;Pantoprazole;Oxycodone;Perflutren;D…	17-JUN-2021	12-OCT-2020	US	Not Specified	US-ASTELLAS-2020US034378	-	-
17516911	Padcev	Enfortumab Vedotin-Ejfv	Transitional Cell Carcinoma	Stevens-Johnson Syndrome;Toxic Epidermal Necrolysis;Performance Status Decreased	Serious	Died;Disabled;Hospitalized;Other Outcomes	Male	-	15-APR-2021	Expedited	72 YR	Not Specified	Astellas	Consumer	Not Specified	-	08-APR-2021	09-MAR-2020	US	Not Specified	US-ASTELLAS-2020US007787	-	-
18333896	Padcev	Enfortumab Vedotin-Ejfv	Anxiety;Product Used For Unknown Indication;Prophylaxis Of Nausea And Vomiting;Transitional Cell Carcinoma	Hallucination, Visual;Respiratory Failure;Acute Kidney Injury;Toxic Epidermal Necrolysis;Toxicity To Various Agents;Hypoxia;Depressed Level Of Consciousness;Stevens-Johnson Syndrome;Azotaemia;Confusional State;Neutropenia;Escherichia Sepsis	Serious	Died;Hospitalized;Other Outcomes	Male	27-JAN-2020	06-APR-2021	Expedited	78 YR	Not Specified	Astellas	Consumer	Not Specified	Desyrel;Tylenol;Xarelto;Zofran;Compazine;Toprol Xl;Ativan;Deltasone;Dilacor Xr	30-MAR-2021	01-OCT-2020	US	Not Specified	US-ASTELLAS-2020US032635	-	-
18266533	Padcev	Enfortumab Vedotin-Ejfv	Product Used For Unknown Indication	Toxic Epidermal Necrolysis;Toxicity To Various Agents;Multiple Organ Dysfunction Syndrome;Neutropenia;Hyperglycaemia	Serious	Other Outcomes;Hospitalized;Died	Female	07-SEP-2020	29-MAR-2021	Expedited	72 YR	61 KG	Astellas	Healthcare Professional	Not Specified	Clonidine;Doxepin;Amlodipine;Levothyroxine;Doxycycline Hyclate;Labetalol;Diclofenac;Hydrochlorothiazide\Lisinopril;Insulin Glargine;Insulin Aspart;Fluorometholone	23-MAR-2021	15-SEP-2020	US	Not Specified	US-ASTELLAS-2020US030491	-	-
17704380	Padcev	Enfortumab Vedotin-Ejfv	Transitional Cell Carcinoma	Skin Exfoliation;Hepatic Function Abnormal;Blood Glucose Increased;Stevens-Johnson Syndrome;Diarrhoea;Blister;Rash;Death	Serious	Other Outcomes;Died	Male	MAR-2020	15-MAR-2021	Expedited	77 YR	Not Specified	Astellas	Consumer	Not Specified	-	08-MAR-2021	24-APR-2020	US	Not Specified	US-ASTELLAS-2020US013208	-	-
18661871	Padcev	Enfortumab Vedotin-Ejfv	Product Used For Unknown Indication;Transitional Cell Carcinoma	Toxic Epidermal Necrolysis	Serious	Died;Other Outcomes;Hospitalized	Male	FEB-2020	22-JAN-2021	Expedited	72 YR	Not Specified	Astellas	Healthcare Professional	Not Specified	Metoprolol;Acetaminophen;Acyclovir;Gabapentin;Sodium Chloride	18-JAN-2021	24-DEC-2020	US	Not Specified	US-ASTELLAS-2020US045425	-	-
18302126	Padcev	Enfortumab Vedotin-Ejfv	Transitional Cell Carcinoma	Diabetes Mellitus Inadequate Control;Stevens-Johnson Syndrome;Death;Dermatitis Bullous;Tubulointerstitial Nephritis;Dermatitis Exfoliative;Multiple Organ Dysfunction Syndrome;Febrile Neutropenia	Serious	Hospitalized;Other Outcomes;Died	Male	-	28-SEP-2020	Expedited	Not Specified	Not Specified	Astellas	Consumer	Not Specified	-	21-SEP-2020	23-SEP-2020	US	Not Specified	US-ASTELLAS-2020US033208	-	-
17313338	Padcev	Enfortumab Vedotin-Ejfv	Transitional Cell Cancer Of The Renal Pelvis And Ureter	Pancytopenia;Stevens-Johnson Syndrome;Psoriasis	Serious	Life Threatening;Hospitalized	Female	23-JAN-2020	23-JAN-2020	Direct	76 YR	99.79 KG	Fda-Ctu	Not Specified	Not Specified	-	-	23-JAN-2020	US	Y	-	-	-
23325304	Keytruda;Padcev	Enfortumab Vedotin-Ejfv;Pembrolizumab	Malignant Neoplasm Of Renal Pelvis;Neutrophil Count Decreased	Toxic Epidermal Necrolysis;Pemphigoid;Myelosuppression;Hepatic Failure	Serious	Other Outcomes;Life Threatening;Died	Male	04-SEP-2023	24-JUN-2024	Expedited	Not Specified	65.5 KG	Astellas	Healthcare Professional	Not Specified	Cefepime	17-JUN-2024	21-DEC-2023	JP	Not Specified	JP-ASTELLAS-2023JP010397	-	-
23989299	Keytruda;Padcev	Enfortumab Vedotin-Ejfv;Pembrolizumab	Bladder Cancer;Product Used For Unknown Indication	Death;Stevens-Johnson Syndrome;Abdominal Discomfort;Dyspnoea	Serious	Hospitalized;Died;Other Outcomes	Male	21-MAY-2024	19-JUN-2024	Expedited	Not Specified	Not Specified	Astellas	Consumer	Not Specified	Allopurinol;Magnesium Gluconate;Dyazide;Aspirin;Cinnamon;Atorvastatin;Lisinopril;Metoprolol;Nitroglycerin	13-JUN-2024	19-JUN-2024	US	Not Specified	US-ASTELLAS-2024US016428	-	-
23621230	Padcev	Enfortumab Vedotin-Ejfv;Pembrolizumab	Product Used For Unknown Indication	Sjs-Ten Overlap	Serious	Other Outcomes	Female	-	12-MAR-2024	Expedited	Not Specified	Not Specified	Astellas	Consumer	Not Specified	-	05-MAR-2024	12-MAR-2024	US	Not Specified	US-ASTELLAS-2024US007244	-	-
22738853	Keytruda;Padcev	Enfortumab Vedotin-Ejfv;Pembrolizumab	Product Used For Unknown Indication	Rash;Stevens-Johnson Syndrome	Serious	Other Outcomes	Female	-	18-JAN-2024	Non-Expedited	Not Specified	Not Specified	Merck	Healthcare Professional	Not Specified	-	11-JAN-2024	21-JUL-2023	US	Not Specified	US-009507513-2307USA008444	-	-
23349966	Padcev	Enfortumab Vedotin-Ejfv;Pembrolizumab	Product Used For Unknown Indication	Rash;Stevens-Johnson Syndrome	Serious	Other Outcomes	Female	-	29-DEC-2023	Non-Expedited	Not Specified	Not Specified	Astellas	Consumer	Not Specified	-	15-SEP-2023	29-DEC-2023	US	Not Specified	US-ASTELLAS-2023US019076	-	-
20579374	-	Enfortumab Vedotin-Ejfv;Pembrolizumab	Bladder Cancer;Product Used For Unknown Indication	Noninfective Conjunctivitis;Stevens-Johnson Syndrome	Serious	Hospitalized	Male	28-JAN-2022	12-DEC-2022	Expedited	77 YR	Not Specified	Astellas	Consumer	Not Specified	Dutasteride;Acetaminophen;Tamsulosin	06-DEC-2022	10-MAR-2022	ES	Not Specified	ES-ASTELLAS-2022US005412	-	-
20363821	-	Enfortumab Vedotin-Ejfv;Pembrolizumab	Anticoagulant Therapy;Diabetes Mellitus;Hypercholesterolaemia;Hypertension;Myocardial Ischaemia;Product Used For Unknown Indication;Prophylaxis;Rash;Transitional Cell Carcinoma	Infectious Pleural Effusion;Haemoptysis;Sjs-Ten Overlap	Serious	Hospitalized;Life Threatening	Male	10-OCT-2021	14-MAR-2022	Expedited	79 YR	Not Specified	Astellas	Healthcare Professional	Not Specified	Fresubin;Metformin Hydrochloride\Vildagliptin;Dexchlorpheniramine;Bisoprolol;Dutasteride;Magnesium;Gabapentin;Ranitidine;Omeprazole;Lansoprazole;Dexamethasone;Aspirin;Pitavastatin;Thiamine;Tamsulosin;Methylprednisolone;Acetaminophen	08-MAR-2022	21-JAN-2022	ES	Not Specified	ES-ASTELLAS-2021US039164	-	-
14873033	-	Enzalutamide;Atezolizumab	Hormone-Refractory Prostate Cancer	Disseminated Intravascular Coagulation;Rash Maculo-Papular;Stevens-Johnson Syndrome;Multiple Organ Dysfunction Syndrome	Serious	Hospitalized	Male	26-APR-2018	10-SEP-2019	Expedited	67 YR	69 KG	Roche	Healthcare Professional	Not Specified	Esomeprazole Magnesium;Mosapride Citrate;Insulin Degludec;Acetaminophen;Insulin Aspart;Amlodipine Besylate;Rebamipide;Dexamethasone Dipropionate;Sulfamethoxazole\Trimethoprim;Gliclazide;Insulin Human;Degarelix Acetate;Calcium Carbonate\Cholecalciferol\Magnesium Carbonate;Sitagliptin Phosphate;Denosumab;Miglitol	30-AUG-2019	10-MAY-2018	JP	Not Specified	JP-ROCHE-2116550	-	-
10385610	Firmagon;Xtandi	Enzalutamide;Degarelix Acetate;Loxoprofen Sodium	Oropharyngeal Pain;Pain Management;Prostate Cancer	Prostate Cancer;Photophobia;Visual Acuity Reduced;Malaise;Oropharyngeal Pain;Intentional Product Use Issue;Stevens-Johnson Syndrome	Serious	Hospitalized	Male	16-JUN-2014	15-DEC-2014	Expedited	71 YR	Not Specified	Ferring	Healthcare Professional	Other,Health Professional ,Foreign	Leuplin;Estramustine;Denosumab	03-DEC-2014	12-AUG-2014	Not Specified	Not Specified	JP-016709	-	-
12111334	Lupron Depot;Xgeva;Xtandi	Enzalutamide;Denosumab;Leuprolide Acetate	Product Used For Unknown Indication;Prostate Cancer	Stevens-Johnson Syndrome;Rash	Serious	Hospitalized	Male	-	24-FEB-2016	Expedited	Not Specified	Not Specified	Abbvie	Healthcare Professional	Not Specified	-	18-FEB-2016	24-FEB-2016	US	Not Specified	US-ABBVIE-16P-163-1566767-00	-	-
18266252	Eligard;Xtandi	Enzalutamide;Leuprolide Acetate	Product Used For Unknown Indication;Prostate Cancer	Skin Disorder;Myalgia;Rash Papular;Hypoaesthesia;Skin Lesion;Rash;Visual Impairment;Condition Aggravated;Night Sweats;Hot Flush;Skin Exfoliation;Diplopia;Stevens-Johnson Syndrome;Hyperhidrosis;Pain;Exfoliative Rash;Rash Erythematous;Arthralgia;Pruritus;Paraesthesia	Serious	Other Outcomes	Male	2020	13-DEC-2022	Non-Expedited	Not Specified	Not Specified	Tolmar	Consumer	Not Specified	Provenge;Xofigo	22-NOV-2022	15-SEP-2020	US	Not Specified	US-TOLMAR, INC.-20US022653	-	-
10283240	Xtandi	Enzalutamide;Loxoprofen Sodium;Ceftazidime	Product Used For Unknown Indication;Prostate Cancer	Toxic Epidermal Necrolysis	Serious	Life Threatening;Other Outcomes	Male	16-JUN-2014	07-AUG-2014	Expedited	64 YR	50 KG	Astellas	Healthcare Professional	Not Specified	-	01-AUG-2014	08-JUL-2014	JP	Not Specified	JP-ASTELLAS-2014JP012638	-	-
10368724	Xtandi	Enzalutamide;Loxoprofen Sodium;Degarelix	Hormone-Refractory Prostate Cancer;Metastases To Bone;Oropharyngeal Pain;Pain Management;Product Used For Unknown Indication	Malaise;Stevens-Johnson Syndrome;Oropharyngeal Pain	Serious	Other Outcomes;Hospitalized	Male	16-JUN-2014	09-DEC-2014	Expedited	71 YR	51 KG	Astellas	Healthcare Professional	Not Specified	Estramustine Phosphate Sodium;Denosumab;Leuplin	03-DEC-2014	07-AUG-2014	JP	Not Specified	JP-ASTELLAS-2014JP016967	-	-
19734251	Xtandi	Enzalutamide;Mirogabalin Besylate	Bone Neoplasm;Diabetes Mellitus;Hyperlipidaemia;Lacunar Infarction;Myocardial Infarction;Neuralgia;Prophylaxis Against Gastrointestinal Ulcer;Prostate Cancer;Rheumatoid Arthritis	Sepsis;Stevens-Johnson Syndrome	Serious	Died;Hospitalized;Other Outcomes	Male	27-JUL-2021	25-APR-2022	Expedited	Not Specified	54 KG	Astellas	Consumer	Not Specified	Rebamipide;Icosapent Ethyl;Predonine;Denosumab;Miglitol;Ifenprodil Tartrate;Methylcobalamin;Celecoxib;Bezafibrate;Folic Acid;Famotidine;Rheumatrex;Aspirin	12-APR-2022	23-AUG-2021	JP	Not Specified	JP-ASTELLAS-2021JP016291	-	-
19973526	-	Enzalutamide;Piperacillin Sodium\Tazobactam Sodium	Febrile Neutropenia;Metastases To Bone;Prostate Cancer	Toxic Epidermal Necrolysis;Stevens-Johnson Syndrome	Serious	Died;Other Outcomes	Male	-	20-OCT-2021	Expedited	68 YR	Not Specified	Astellas	Healthcare Professional	Not Specified	-	13-OCT-2021	20-OCT-2021	TW	Not Specified	TW-ASTELLAS-2021US039141	kao P. Minutes of the 328th meeting of the drug injury relief review committee of ministry of health and welfare. Minutes of the Drug Harm Relief Committee Meeting. 2021;13(328):1-16	-
19240914	Xtandi	Enzalutamide;Piperacillin Sodium\Tazobactam Sodium	Abdominal Discomfort;Benign Prostatic Hyperplasia;Neuralgia;Pain;Pneumonia Aspiration;Prostate Cancer	Malignant Neoplasm Progression;Stevens-Johnson Syndrome;Pneumonia Aspiration	Serious	Other Outcomes;Died	Male	22-DEC-2020	03-JUN-2021	Expedited	68 YR	Not Specified	Astellas	Consumer	Not Specified	Neurontin;Omeprazole;Prednisolone Acetate;Celecoxib;Morphine Sulfate;Silodosin	01-JUN-2021	11-MAY-2021	TW	Not Specified	TW-ASTELLAS-2021US017024	-	-
13345472	Zometa;Xtandi	Enzalutamide;Zoledronic Acid	Arthralgia;Back Pain;Benign Prostatic Hyperplasia;Cancer Pain;Constipation Prophylaxis;Hormone-Refractory Prostate Cancer;Metastases To Bone;Proctalgia;Prophylaxis;Prostate Cancer;Stevens-Johnson Syndrome;Urticaria	Stevens-Johnson Syndrome;Malaise;Prescribed Underdose	Serious	Other Outcomes;Hospitalized	Male	16-DEC-2016	20-JAN-2021	Expedited	75 YR	52 KG	Astellas	Healthcare Professional	Not Specified	Fexofenadine;Alesion;Degarelix;Betamethasone Dipropionate;Oxycontin;Oxycodone Hydrochloride;Fluorometholone;Olopatadine Hydrochloride;Magnesium Oxide;Loxoprofen Sodium;Alfacalcidol;Tamsulosin;Calcium Aspartate;Prednisolone;Betamethasone;Neo-Minophagen C	15-JAN-2021	17-MAR-2017	JP	Not Specified	JP-ASTELLAS-2017JP004541AA	-	-
17856112	-	Everolimus	Brain Neoplasm Malignant	Stevens-Johnson Syndrome;Hypersensitivity	Serious	Hospitalized	Male	-	03-JUN-2020	Direct	Not Specified	Not Specified	Fda-Ctu	Not Specified	Not Specified	-	-	03-JUN-2020	US	Not Specified	-	-	-
14858564	Afinitor	Everolimus	-	Skin Odour Abnormal;Stevens-Johnson Syndrome;Dermatitis;Erythema;Sticky Skin;Pain;Gait Disturbance	Non-Serious	Non-Serious	Female	19-APR-2018	19-APR-2018	Direct	62 YR	Not Specified	Fda-Ctu	Healthcare Professional	Health Professional	-	-	19-APR-2018	US	Not Specified	-	-	-
14603727	Afinitor	Everolimus	Product Used For Unknown Indication	Stevens-Johnson Syndrome;Pruritus;Mucosal Inflammation;Tongue Abscess;Skin Toxicity;Acne;Glossitis;Glossodynia;Brain Neoplasm;Oral Mucosal Blistering;Blister;Dysphagia;Rash	Serious	Other Outcomes	Male	-	29-MAR-2018	Non-Expedited	Not Specified	Not Specified	Novartis	Healthcare Professional	Not Specified	Keppra;Amlodipine	23-MAR-2018	06-MAR-2018	US	Not Specified	PHEH2018US007476	-	-
14679659	Afinitor	Everolimus	Product Used For Unknown Indication	Stevens-Johnson Syndrome	Serious	Other Outcomes	Female	-	26-MAR-2018	Expedited	Not Specified	Not Specified	Novartis	Healthcare Professional	Not Specified	-	21-MAR-2018	26-MAR-2018	US	Not Specified	PHEH2018US011392	-	-
11588301	Afinitor	Everolimus	Breast Cancer	Toxicity To Various Agents;Rash;Stomatitis;Stevens-Johnson Syndrome	Serious	Hospitalized;Other Outcomes	Female	-	14-MAR-2018	Expedited	Not Specified	Not Specified	Novartis	Healthcare Professional	Not Specified	-	25-SEP-2015	02-OCT-2015	GR	Not Specified	PHFR2015GB007189	-	-
13610014	Afinitor	Everolimus	Product Used For Unknown Indication	Stomatitis;Skin Exfoliation;Stevens-Johnson Syndrome;Increased Appetite;Rash	Serious	Other Outcomes	Female	-	21-JUL-2017	Expedited	Not Specified	Not Specified	Novartis	Consumer	Not Specified	-	17-JUL-2017	03-JUN-2017	US	Not Specified	PHEH2017US016601	-	-
11788024	-	Everolimus	Renal Cancer Metastatic	Spinal Pain;Metastases To Bone;Rash;Stevens-Johnson Syndrome;Malignant Neoplasm Progression;Hypoaesthesia;Metastases To Liver	Serious	Other Outcomes	Female	-	30-NOV-2015	Expedited	55 YR	Not Specified	Novartis	Healthcare Professional	Not Specified	-	18-NOV-2015	30-NOV-2015	GR	Not Specified	PHHY2015GR152112	-	-
9684826	Certican	Everolimus	-	Skin Lesion;Rash;Skin Exfoliation;Blood Creatine Increased;Stevens-Johnson Syndrome;Blister;Gingival Bleeding;Mucosal Ulceration	Serious	Other Outcomes	Male	-	03-MAR-2014	Expedited	Not Specified	Not Specified	Novartis	Healthcare Professional	Not Specified	Corticosteroid Nos;Cellcept	24-FEB-2014	12-NOV-2013	LB	Not Specified	PHHY2013LB128929	-	-
8382437	Afinitor	Everolimus	Metastatic Renal Cell Carcinoma	Fluid Retention;Secretion Discharge;Rash;Stevens-Johnson Syndrome	Serious	Hospitalized	Male	-	02-APR-2012	Expedited	Not Specified	Not Specified	Novartis	Consumer	Not Specified	Coumadin;Prilosec;Vitamins Nos;Hydrocodone	23-MAR-2012	01-FEB-2012	US	Not Specified	PHEH2012US002256	-	-
23786690	-	Ipilimumab	Metastatic Malignant Melanoma;Product Used For Unknown Indication	Toxic Epidermal Necrolysis	Serious	Hospitalized;Other Outcomes	Male	08-OCT-2023	26-APR-2024	Expedited	68 YR	Not Specified	Bristol Myers Squibb	Healthcare Professional	Not Specified	Nivolumab;Vitamin D3	24-APR-2024	26-APR-2024	HU	Not Specified	HU-BRISTOL-MYERS SQUIBB COMPANY-2024-065225	-	-
13682611	Yervoy	Ipilimumab	Malignant Melanoma	Toxic Epidermal Necrolysis;Hepatotoxicity;Peripheral Motor Neuropathy	Serious	Other Outcomes;Died;Hospitalized	Not Specified	-	23-JUN-2017	Expedited	Not Specified	Not Specified	Bristol Myers Squibb	Consumer	Not Specified	-	15-JUN-2017	23-JUN-2017	US	Not Specified	US-BRISTOL-MYERS SQUIBB COMPANY-BMS-2017-054020	-	-
13680863	Yervoy	Ipilimumab	Product Used For Unknown Indication	Peripheral Motor Neuropathy;Toxic Epidermal Necrolysis;Enterocolitis	Serious	Died;Other Outcomes	Not Specified	-	23-JUN-2017	Expedited	Not Specified	Not Specified	Bristol Myers Squibb	Consumer	Not Specified	-	15-JUN-2017	23-JUN-2017	US	Not Specified	US-BRISTOL-MYERS SQUIBB COMPANY-BMS-2017-054205	-	-
12760977	-	Ipilimumab	Malignant Melanoma;Product Used For Unknown Indication	Platelet Count Decreased;Blood Bilirubin Increased;Stevens-Johnson Syndrome;White Blood Cell Count Decreased;Liver Disorder	Serious	Hospitalized;Other Outcomes	Female	17-SEP-2015	22-JUN-2017	Expedited	53 YR	Not Specified	Bristol Myers Squibb	Healthcare Professional	Not Specified	-	19-JUN-2017	19-SEP-2016	JP	Not Specified	JP-BRISTOL-MYERS SQUIBB COMPANY-BMS-2015-065991	-	-
13597114	-	Ipilimumab	Malignant Melanoma	Stevens-Johnson Syndrome	Serious	Other Outcomes	Not Specified	-	31-MAY-2017	Expedited	Not Specified	Not Specified	Bristol Myers Squibb	Consumer	Not Specified	-	23-MAY-2017	31-MAY-2017	US	Not Specified	US-BRISTOL-MYERS SQUIBB COMPANY-BMS-2017-045714	-	-
13519476	-	Ipilimumab	Product Used For Unknown Indication	Stevens-Johnson Syndrome	Serious	Other Outcomes;Died	Not Specified	-	05-MAY-2017	Expedited	Not Specified	Not Specified	Bristol Myers Squibb	Healthcare Professional	Not Specified	-	25-APR-2017	05-MAY-2017	US	Not Specified	US-BRISTOL-MYERS SQUIBB COMPANY-BMS-2017-039315	Thebeau M, Rubin K, Hofmann M, Grimm J, Weinstein A, Choi JN. Management of skin adverse events associated with immune checkpoint inhibitors in patients with melanoma: A nursing perspective. Journal of the American Association of Nurse Practitioners. 2017;1-10	-
13519475	-	Ipilimumab	Product Used For Unknown Indication	Toxic Epidermal Necrolysis;Stevens-Johnson Syndrome	Serious	Died;Other Outcomes	Not Specified	-	05-MAY-2017	Expedited	Not Specified	Not Specified	Bristol Myers Squibb	Healthcare Professional	Not Specified	-	25-APR-2017	05-MAY-2017	US	Not Specified	US-BRISTOL-MYERS SQUIBB COMPANY-BMS-2017-039316	Thebeau M, Rubin K, Hofmann M, Grimm J, Weinstein A, Choi JN. Management of skin adverse events associated with immune checkpoint inhibitors in patients with melanoma: A nursing perspective. Journal of the American Association of Nurse Practitioners. 2017;1-10	-
13519473	-	Ipilimumab	Product Used For Unknown Indication	Toxic Epidermal Necrolysis	Serious	Died;Other Outcomes	Not Specified	-	05-MAY-2017	Expedited	Not Specified	Not Specified	Bristol Myers Squibb	Healthcare Professional	Not Specified	-	25-APR-2017	05-MAY-2017	US	Not Specified	US-BRISTOL-MYERS SQUIBB COMPANY-BMS-2017-039317	Thebeau M, Rubin K, Hofmann M, Grimm J, Weinstein A, Choi JN. Management of skin adverse events associated with immune checkpoint inhibitors in patients with melanoma: A nursing perspective. Journal of the American Association of Nurse Practitioners. 2017;1-10	-
10098269	Yervoy	Ipilimumab	-	Stevens-Johnson Syndrome	Serious	Other Outcomes	Not Specified	-	23-APR-2014	Non-Expedited	Not Specified	Not Specified	Bristol Myers Squibb	Healthcare Professional	Not Specified	-	12-MAR-2014	23-APR-2014	US	Not Specified	US-BRISTOL-MYERS SQUIBB COMPANY-20565339	-	-
9143760	Yervoy	Ipilimumab	Ocular Melanoma	Ischaemic Stroke;Hyperglycaemia;Pancytopenia;Toxic Epidermal Necrolysis;Urosepsis;Fall	Serious	Other Outcomes;Hospitalized	Female	04-FEB-2013	05-APR-2013	Expedited	71 YR	Not Specified	Bristol Myers Squibb	Healthcare Professional	Not Specified	Benadryl;Sarna Nos;Allegra;Pepcid	22-MAR-2013	06-MAR-2013	US	Not Specified	US-BRISTOL-MYERS SQUIBB COMPANY-17388737	-	-
9125378	Yervoy	Ipilimumab	-	Stevens-Johnson Syndrome	Serious	Hospitalized	Female	-	17-JAN-2013	Non-Expedited	Not Specified	Not Specified	Bristol Myers Squibb	Healthcare Professional	Not Specified	-	11-OCT-2012	17-JAN-2013	US	Not Specified	US-BRISTOL-MYERS SQUIBB COMPANY-17035684	-	-
9125366	Yervoy	Ipilimumab	Metastatic Ocular Melanoma	Toxic Epidermal Necrolysis	Serious	Other Outcomes	Female	27-SEP-2012	17-JAN-2013	Non-Expedited	52 YR	Not Specified	Bristol Myers Squibb	Healthcare Professional	Not Specified	Metformin;Insulin Nos	04-OCT-2012	17-JAN-2013	PR	Not Specified	PR-BRISTOL-MYERS SQUIBB COMPANY-17020934	-	-
23176166	Opdivo;Yervoy	Ipilimumab;Nivolumab	Pleural Mesothelioma Malignant	Toxic Epidermal Necrolysis	Serious	Other Outcomes	Male	-	26-JUN-2024	Expedited	Not Specified	Not Specified	Bristol Myers Squibb	Healthcare Professional	Not Specified	-	19-JUN-2024	13-NOV-2023	JP	Not Specified	JP-BRISTOL-MYERS SQUIBB COMPANY-2023-161101	-	-
23990638	Opdivo;Yervoy	Ipilimumab;Nivolumab	Metastatic Renal Cell Carcinoma	Stevens-Johnson Syndrome	Serious	Other Outcomes	Male	-	24-JUN-2024	Expedited	69 YR	Not Specified	Bristol Myers Squibb	Healthcare Professional	Not Specified	-	17-JUN-2024	19-JUN-2024	JP	Not Specified	JP-BRISTOL-MYERS SQUIBB COMPANY-2024-097558	Nakahara Y, Kobayashi Y, Nakajo K, Miyamoto J, Ishizaki J, Tanaka M. Two cases of stevens-johnson syndrome (SJS) with prolonged ophthalmic symptoms suspected of being associated with immune checkpoint inhibitors. The Japanese Journal of Dermatology. 2024;134(5):1520.	-
23865036	Opdivo;Yervoy	Ipilimumab;Nivolumab	Metastatic Renal Cell Carcinoma	Colitis;Stevens-Johnson Syndrome	Serious	Other Outcomes	Not Specified	-	11-JUN-2024	Expedited	8 DEC	Not Specified	Bristol Myers Squibb	Healthcare Professional	Not Specified	-	04-JUN-2024	16-MAY-2024	JP	Not Specified	JP-BRISTOL-MYERS SQUIBB COMPANY-2024-075579	-	-
22519976	Opdivo;Yervoy	Ipilimumab;Nivolumab	Pleural Mesothelioma Malignant	Toxic Epidermal Necrolysis	Serious	Other Outcomes	Male	-	23-MAY-2024	Expedited	Not Specified	Not Specified	Bristol Myers Squibb	Healthcare Professional	Not Specified	-	20-MAY-2024	05-JUN-2023	JP	Not Specified	JP-BRISTOL-MYERS SQUIBB COMPANY-2023-076589	-	-
23886233	-	Ipilimumab;Nivolumab	Malignant Melanoma	Stevens-Johnson Syndrome	Serious	Other Outcomes	Female	-	22-MAY-2024	Expedited	75 YR	Not Specified	Bristol Myers Squibb	Healthcare Professional	Not Specified	-	14-MAY-2024	22-MAY-2024	AT	Not Specified	AT-BRISTOL-MYERS SQUIBB COMPANY-2024-076085	-	-
23795510	-	Ipilimumab;Nivolumab	Pleural Mesothelioma	Uveitis;Toxic Epidermal Necrolysis	Serious	Other Outcomes;Hospitalized	Female	-	29-APR-2024	Expedited	65 YR	Not Specified	Bristol Myers Squibb	Healthcare Professional	Not Specified	-	22-APR-2024	29-APR-2024	GB	Not Specified	GB-BRISTOL-MYERS SQUIBB COMPANY-2024-063129	Tabbakh J, Kussaibati R, Kinsella F, Middleton G, Kunene V, Elsheikh S, et al. A case of Toxic Epidermal Necrolysis secondary to combination Ipilimumab and Nivolumab therapy for Pleural Mesothelioma, successfully treated with Ruxolitinib. Lung Cancer. 2024 Apr 01;190(Supplement 1):115-6. doi:10.1016/j.lungcan.2024.107779.	-
20082547	Opdivo;Yervoy	Ipilimumab;Nivolumab	Metastatic Renal Cell Carcinoma	Stevens-Johnson Syndrome;Multiple Organ Dysfunction Syndrome	Serious	Other Outcomes;Hospitalized	Not Specified	-	22-APR-2024	Expedited	Not Specified	Not Specified	Bristol Myers Squibb	Healthcare Professional	Not Specified	-	17-APR-2024	17-NOV-2021	JP	Not Specified	JP-BRISTOL-MYERS SQUIBB COMPANY-BMS-2021-121778	-	-
23723377	-	Ipilimumab;Nivolumab	Malignant Melanoma Stage Iv	Stevens-Johnson Syndrome;Pyrexia;Oropharyngeal Pain;Nikolsky's Sign	Serious	Other Outcomes;Died	Female	01-APR-2023	09-APR-2024	Expedited	68 YR	Not Specified	Bristol Myers Squibb	Healthcare Professional	Not Specified	-	05-APR-2024	09-APR-2024	AU	Not Specified	AU-BRISTOL-MYERS SQUIBB COMPANY-2024-054671	-	-
23700786	Opdivo;Yervoy	Ipilimumab;Nivolumab	Product Used For Unknown Indication;Renal Cancer Metastatic	Off Label Use;Toxic Epidermal Necrolysis;Hepatic Cytolysis	Serious	Died;Other Outcomes	Female	17-FEB-2024	03-APR-2024	Expedited	72 YR	46 KG	Bristol Myers Squibb	Healthcare Professional	Not Specified	Lovenox	27-MAR-2024	03-APR-2024	FR	Not Specified	FR-BRISTOL-MYERS SQUIBB COMPANY-2024-049623	-	-
23283554	Opdivo;Yervoy	Ipilimumab;Nivolumab	Product Used For Unknown Indication	Cytokine Release Syndrome;Stevens-Johnson Syndrome;Acute Kidney Injury	Serious	Other Outcomes	Not Specified	-	02-APR-2024	Expedited	Not Specified	Not Specified	Bristol Myers Squibb	Healthcare Professional	Not Specified	-	26-MAR-2024	11-DEC-2023	JP	Not Specified	JP-BRISTOL-MYERS SQUIBB COMPANY-2023-177425	-	-
23306000	-	Ipilimumab;Nivolumab	Pleural Mesothelioma	Toxic Epidermal Necrolysis	Serious	Other Outcomes;Died	Not Specified	-	18-DEC-2023	Expedited	Not Specified	Not Specified	Bristol Myers Squibb	Healthcare Professional	Not Specified	-	04-DEC-2023	18-DEC-2023	AU	Not Specified	AU-BRISTOL-MYERS SQUIBB COMPANY-2023-180369	McNamee N, Harvey C, Gray L, Khoo T, Lingam L, Zhang B, et al. Brief report: real-world toxicity and survival of combination immunotherapy in pleural mesothelioma - RIOMeso. Journal of Thoracic Oncology. 2023;1-7.doi:10.1016/j.jtho.2023.11.014.	-
21455977	Opdivo;Yervoy	Ipilimumab;Nivolumab	Non-Small Cell Lung Cancer Recurrent	Aspartate Aminotransferase Increased;Myocarditis;Stevens-Johnson Syndrome;Alanine Aminotransferase Increased	Serious	Other Outcomes	Female	-	15-DEC-2023	Expedited	81 YR	Not Specified	Bristol Myers Squibb	Healthcare Professional	Not Specified	-	11-DEC-2023	14-OCT-2022	JP	Not Specified	JP-BRISTOL-MYERS SQUIBB COMPANY-2022-120481	-	-
23118071	-	Ipilimumab;Nivolumab	Dermatomyositis;Metastatic Malignant Melanoma	Seizure;Toxic Epidermal Necrolysis	Serious	Hospitalized;Other Outcomes;Died;Life Threatening	Female	06-FEB-2023	27-OCT-2023	Expedited	53 YR	Not Specified	Bristol Myers Squibb	Healthcare Professional	Not Specified	Hydroxychloroquine Sulfate	19-OCT-2023	27-OCT-2023	AU	Not Specified	AU-BRISTOL-MYERS SQUIBB COMPANY-2023-150336	-	-
21657415	Opdivo;Yervoy	Ipilimumab;Nivolumab	Pleural Mesothelioma Malignant	Stevens-Johnson Syndrome	Serious	Other Outcomes	Not Specified	-	06-SEP-2023	Expedited	Not Specified	Not Specified	Bristol Myers Squibb	Healthcare Professional	Not Specified	-	31-AUG-2023	29-NOV-2022	JP	Not Specified	JP-BRISTOL-MYERS SQUIBB COMPANY-2022-143595	-	-
22898334	-	Ipilimumab;Nivolumab	Malignant Melanoma	Toxic Epidermal Necrolysis	Serious	Hospitalized;Other Outcomes;Died;Life Threatening	Male	-	03-SEP-2023	Expedited	74 YR	82 KG	Bristol Myers Squibb	Healthcare Professional	Not Specified	-	01-SEP-2023	03-SEP-2023	NL	Not Specified	NL-BRISTOL-MYERS SQUIBB COMPANY-2023-123869	-	-
20561809	Opdivo;Yervoy	Ipilimumab;Nivolumab	Hypothyroidism;Metastatic Renal Cell Carcinoma;Prophylaxis;Type 1 Diabetes Mellitus	Immune-Mediated Hepatic Disorder;Diabetic Ketoacidosis;Hypothyroidism;Stevens-Johnson Syndrome;Type 1 Diabetes Mellitus;Erythema Multiforme	Serious	Hospitalized;Other Outcomes	Male	-	20-JUL-2023	Expedited	6 DEC	Not Specified	Bristol Myers Squibb	Healthcare Professional	Not Specified	Levothyroxine Sodium;Sulfamethoxazole And Trimethoprim;Insulin Nos	13-JUL-2023	07-MAR-2022	JP	Not Specified	JP-BRISTOL-MYERS SQUIBB COMPANY-BMS-2022-030613	-	-
16823300	Opdivo;Yervoy	Ipilimumab;Nivolumab	Renal Cell Carcinoma	Adrenal Insufficiency;Spinal Compression Fracture;Malaise;Drug Eruption;Stevens-Johnson Syndrome;Fall;Pruritus;Hypopituitarism;Pyrexia;Rash Pruritic;Erythema Multiforme	Serious	Other Outcomes	Male	04-JUL-2019	13-JUL-2023	Expedited	80 YR	Not Specified	Bristol Myers Squibb	Healthcare Professional	Not Specified	-	04-JUL-2023	18-SEP-2019	JP	Not Specified	JP-BRISTOL-MYERS SQUIBB COMPANY-BMS-2019-089467	-	-
19753202	Opdivo;Yervoy	Ipilimumab;Nivolumab	Non-Small Cell Lung Cancer Recurrent	Stevens-Johnson Syndrome;Pruritus;Rash;Pyrexia	Serious	Hospitalized;Other Outcomes	Male	18-JUL-2021	07-JUL-2023	Expedited	8 DEC	Not Specified	Bristol Myers Squibb	Healthcare Professional	Not Specified	-	29-JUN-2023	26-AUG-2021	JP	Not Specified	JP-BRISTOL-MYERS SQUIBB COMPANY-BMS-2021-077662	-	-
19364645	Opdivo;Yervoy	Ipilimumab;Nivolumab	Metastatic Renal Cell Carcinoma	Dermatitis Atopic;Toxic Epidermal Necrolysis	Serious	Other Outcomes;Hospitalized	Male	-	03-JUL-2023	Expedited	6 DEC	Not Specified	Bristol Myers Squibb	Healthcare Professional	Not Specified	-	26-JUN-2023	02-JUN-2021	JP	Not Specified	JP-BRISTOL-MYERS SQUIBB COMPANY-BMS-2021-053027	-	-
17018766	-	Ipilimumab;Nivolumab	Metastatic Malignant Melanoma	Multiple Organ Dysfunction Syndrome;Toxic Epidermal Necrolysis	Serious	Died;Other Outcomes	Male	-	30-JUN-2023	Expedited	62 YR	Not Specified	Bristol Myers Squibb	Healthcare Professional	Not Specified	-	26-JUN-2023	12-NOV-2019	GB	Not Specified	GB-BRISTOL-MYERS SQUIBB COMPANY-BMS-2019-108387	Logan IT, Zaman S, Hussein L, Perrett CM. Combination therapy of ipilimumab and nivolumab-associated toxic epidermal necrolysis (ten) in a patient with metastatic melanoma: a case report and literature review. Journal of Immunotherapy. 2020 Apr 01;43(3):89-92. doi:10.1097/CJI.0000000000000302.	-
22124252	-	Ipilimumab;Nivolumab	Renal Cell Carcinoma	Toxic Epidermal Necrolysis	Serious	Other Outcomes;Hospitalized	Male	-	19-JUN-2023	Expedited	63 YR	Not Specified	Bristol Myers Squibb	Healthcare Professional	Not Specified	-	20-JUN-2023	22-MAR-2023	NL	Not Specified	NL-BRISTOL-MYERS SQUIBB COMPANY-2023-041412	-	-
22536184	-	Ipilimumab;Nivolumab	Metastatic Malignant Melanoma	Toxic Epidermal Necrolysis	Serious	Other Outcomes	Not Specified	-	08-JUN-2023	Expedited	Not Specified	Not Specified	Bristol Myers Squibb	Healthcare Professional	Not Specified	-	05-JUN-2023	08-JUN-2023	CA	Not Specified	CA-BRISTOL-MYERS SQUIBB COMPANY-2023-079771	Lepage-Legare M, Leger S, Ricignuolo H, St-Louis G, Joly-Mischlich T. Toxic epidermal necrolysis due to ipilimumab and nivolumab in a patient with metastatic melanoma. Canadian Journal of Hospital Pharmacy. 2021;74(3): 294-7. doi:10.4212/cjhp.v74i3.3158.	-
22371560	-	Ipilimumab;Nivolumab	Squamous Cell Carcinoma Of Lung	Toxic Epidermal Necrolysis;Immune-Mediated Hepatitis	Serious	Other Outcomes;Hospitalized	Male	-	26-MAY-2023	Expedited	78 YR	Not Specified	Bristol Myers Squibb	Healthcare Professional	Not Specified	-	22-MAY-2023	26-MAY-2023	JP	Not Specified	JP-BRISTOL-MYERS SQUIBB COMPANY-2023-073589	Nomizo T, Yamamoto H, Murayama T, Fukata H, Nakamura Y, Sonomura M, et al. Immune-related adverse events caused by combined immune check point inhibitor therapy with nivolumab and ipilimumab for lung cancer. Trends in Immunotherapy. 2022 Jan 14;6(1):7-12.doi:10.24294/ti.v6.i1.1386.	-
21863635	Opdivo;Yervoy	Ipilimumab;Nivolumab	Product Used For Unknown Indication;Prophylaxis;Renal Cell Carcinoma	Speech Disorder;Device Related Infection;Meningitis;Toxic Epidermal Necrolysis;Tumour Haemorrhage;Altered State Of Consciousness;Platelet Count Decreased;Encephalitis	Serious	Disabled;Hospitalized;Other Outcomes;Life Threatening	Male	06-NOV-2022	27-APR-2023	Expedited	55 YR	57 KG	Bristol Myers Squibb	Healthcare Professional	Not Specified	Acyclovir;Bisoprolol Fumarate;Epinastine Hydrochloride;Nexium;Ampicillin;Cloperastine Hydrochloride;Potassium Gluconate;Omeprazole;Acetaminophen;Vancomycin Hydrochloride;Ceftazidime;Naproxen;Vonoprazan Fumarate;Miya-Bm;Levetiracetam;Kenketu Glovenin-I	25-APR-2023	16-JAN-2023	JP	Not Specified	JP-BRISTOL-MYERS SQUIBB COMPANY-2022-153700	-	-
21145208	Opdivo;Yervoy	Ipilimumab;Nivolumab	Oesophageal Carcinoma	Stevens-Johnson Syndrome	Serious	Other Outcomes	Not Specified	-	29-MAR-2023	Expedited	Not Specified	Not Specified	Bristol Myers Squibb	Healthcare Professional	Not Specified	-	23-MAR-2023	29-JUL-2022	JP	Not Specified	JP-BRISTOL-MYERS SQUIBB COMPANY-2022-081414	-	-
21236196	Opdivo;Yervoy	Ipilimumab;Nivolumab	Pleural Mesothelioma Malignant;Prophylaxis	Interstitial Lung Disease;Rash Papular;Stevens-Johnson Syndrome;Pneumonia;Skin Erosion;Lung Opacity;C-Reactive Protein Increased;Pyrexia	Serious	Hospitalized;Other Outcomes	Female	07-JAN-2022	23-MAR-2023	Expedited	71 YR	43.8 KG	Bristol Myers Squibb	Healthcare Professional	Not Specified	Sulfamethoxazole\Trimethoprim	14-MAR-2023	22-AUG-2022	JP	Not Specified	JP-BRISTOL-MYERS SQUIBB COMPANY-BMS-2022-008802	-	-
21841277	-	Ipilimumab;Nivolumab	Metastatic Malignant Melanoma	Stevens-Johnson Syndrome;Colitis	Serious	Other Outcomes;Hospitalized;Life Threatening	Male	-	10-JAN-2023	Expedited	48 YR	Not Specified	Bristol Myers Squibb	Healthcare Professional	Not Specified	-	05-JAN-2023	10-JAN-2023	US	Not Specified	US-BRISTOL-MYERS SQUIBB COMPANY-2023-002601	Schoenberg E, Mehregan D, Colombe B, Hazan E, Dasgeb B. The potential role of HLA typing to risk stratify melanoma patients on immunotherapy with associated SJS: pitfalls and opportunities. International Journal of Dermatology. 2022;61: e335-7.doi:10.1111/ijd.15794.	-
21696622	-	Ipilimumab;Nivolumab	Metastatic Malignant Melanoma	Toxic Epidermal Necrolysis;Immune-Mediated Hypophysitis;Hepatitis	Serious	Life Threatening;Other Outcomes;Hospitalized	Female	NOV-2019	07-DEC-2022	Expedited	54 YR	Not Specified	Bristol Myers Squibb	Healthcare Professional	Not Specified	-	05-DEC-2022	07-DEC-2022	NO	Not Specified	NO-BRISTOL-MYERS SQUIBB COMPANY-2022-149802	Sommerfelt H, Sandvik LF, Bachmann IM, Brekke RL, Svendsen HL, Guttormsen AB, et al. Toxic epidermal necrolysis after immune checkpoint inhibition, case report, and review of the literature. Acta Oncologica. 2022 Sep 08;61(10):1295-99.doi:10.1080/0284186X.2022.2119099.	-
13822725	-	Ipilimumab;Nivolumab	Malignant Melanoma	Toxic Epidermal Necrolysis;Autoimmune Hepatitis	Serious	Died;Life Threatening;Other Outcomes;Hospitalized	Female	-	30-NOV-2022	Non-Expedited	50 YR	Not Specified	Bristol Myers Squibb	Healthcare Professional	Not Specified	-	25-NOV-2022	01-AUG-2017	US	Not Specified	US-BRISTOL-MYERS SQUIBB COMPANY-BMS-2017-067963	Vivar KL, Deschaine M, Messina J, Divine JM, Rabionet A, Patel N, et al. Epidermal programmed cell death-ligand 1 expression in TEN associated with Nivolumab therapy. Journal of Cutaneous Pathology. 2017; 44: 381-4.doi:10.1111/cup.12876.	-
20478317	Opdivo;Yervoy	Ipilimumab;Nivolumab	Non-Small Cell Lung Cancer Recurrent	Stevens-Johnson Syndrome	Serious	Other Outcomes	Not Specified	-	27-SEP-2022	Expedited	Not Specified	Not Specified	Bristol Myers Squibb	Healthcare Professional	Not Specified	-	21-SEP-2022	16-FEB-2022	JP	Not Specified	JP-BRISTOL-MYERS SQUIBB COMPANY-BMS-2022-019342	-	-
21349678	-	Ipilimumab;Nivolumab	Metastatic Malignant Melanoma	Stevens-Johnson Syndrome;Skin Atrophy;Skin Burning Sensation;Oral Discomfort;Malignant Neoplasm Progression;Skin Disorder;Wound;Haemorrhage;Ulcer;Erythema;Discomfort;Feeding Disorder;Dysuria;Scratch;Rash Erythematous	Serious	Other Outcomes	Female	21-JAN-2020	19-SEP-2022	Expedited	67 YR	Not Specified	Bristol Myers Squibb	Healthcare Professional	Not Specified	Hydrocortisone\Miconazole Nitrate;Lidocaine;Fexofenadine	08-SEP-2022	19-SEP-2022	DK	Not Specified	DK-BRISTOL-MYERS SQUIBB COMPANY-2022-103969	-	-
20996866	Opdivo;Yervoy	Ipilimumab;Nivolumab	Oesophageal Squamous Cell Carcinoma	Erythema Multiforme;Stevens-Johnson Syndrome	Serious	Other Outcomes;Hospitalized	Female	-	09-SEP-2022	Expedited	49 YR	Not Specified	Bristol Myers Squibb	Healthcare Professional	Not Specified	-	23-AUG-2022	23-JUN-2022	JP	Not Specified	JP-BRISTOL-MYERS SQUIBB COMPANY-2022-060962	-	-
21095201	Opdivo;Yervoy	Ipilimumab;Nivolumab	Renal Cancer Metastatic	Stevens-Johnson Syndrome	Serious	Other Outcomes;Died;Hospitalized	Female	-	18-JUL-2022	Expedited	70 YR	Not Specified	Bristol Myers Squibb	Healthcare Professional	Not Specified	-	13-JUL-2022	18-JUL-2022	ES	Not Specified	ES-BRISTOL-MYERS SQUIBB COMPANY-2022-074148	-	-
20158788	Opdivo;Yervoy	Ipilimumab;Nivolumab	Malignant Melanoma	Autoimmune Colitis;Stevens-Johnson Syndrome	Serious	Hospitalized;Other Outcomes	Female	31-MAY-2021	13-JUL-2022	Expedited	53 YR	49 KG	Bristol Myers Squibb	Healthcare Professional	Not Specified	-	05-JUL-2022	08-DEC-2021	JP	Not Specified	JP-BRISTOL-MYERS SQUIBB COMPANY-BMS-2021-130926	Tanaka S, Nakajima H, Kadono T, Aoyama Y, Morisaka H, Sano S. et al. Two cases of melanoma with Stevens-Johnson syndrome (SJS) secondary to immune-related adverse event (irAE) autoimmune colitis. The 72nd Annual Meeting of the Central Division of JDA. 2022; 500.	-
20869250	-	Ipilimumab;Nivolumab	Product Used For Unknown Indication	Toxic Epidermal Necrolysis	Serious	Other Outcomes;Life Threatening	Male	-	24-MAY-2022	Expedited	62 YR	Not Specified	Bristol Myers Squibb	Healthcare Professional	Not Specified	-	16-MAY-2022	24-MAY-2022	US	Not Specified	US-BRISTOL-MYERS SQUIBB COMPANY-2022-045389	Lee O, Masood M, Nutan F. Case series of stevens-johnson syndrome and toxic epidermal necrolysis with nivolumab and nivolumab/ ipilimumab combination therapy in metastatic melanoma. Journal of Drugs in Dermatology. 2022; 21(5): 529-30. 10.36849/JDD.6559	-
20795316	Opdivo;Yervoy	Ipilimumab;Nivolumab	Gastric Cancer	Toxic Epidermal Necrolysis;Intentional Product Use Issue	Serious	Other Outcomes	Male	-	06-MAY-2022	Expedited	70 YR	Not Specified	Bristol Myers Squibb	Healthcare Professional	Not Specified	-	26-APR-2022	06-MAY-2022	AT	Not Specified	AT-BRISTOL-MYERS SQUIBB COMPANY-2022-030651	-	-
20746364	-	Ipilimumab;Nivolumab	Malignant Melanoma	Toxic Epidermal Necrolysis;Off Label Use	Serious	Hospitalized;Other Outcomes	Not Specified	-	25-APR-2022	Expedited	Not Specified	Not Specified	Bristol Myers Squibb	Healthcare Professional	Not Specified	-	13-APR-2022	25-APR-2022	BR	Not Specified	BR-BRISTOL-MYERS SQUIBB COMPANY-2022-025739	-	-
19737226	-	Ipilimumab;Nivolumab	Hepatocellular Carcinoma;Product Used For Unknown Indication	Stevens-Johnson Syndrome	Serious	Other Outcomes;Hospitalized	Male	17-AUG-2021	23-APR-2022	Expedited	64 YR	73 KG	Bristol Myers Squibb	Healthcare Professional	Not Specified	Hydroxyzine;Methylprednisolone;Clobetasol;Triamcinolone;Prednisolone	11-APR-2022	24-AUG-2021	TW	Not Specified	TW-BRISTOL-MYERS SQUIBB COMPANY-BMS-2021-082390	-	-
20737556	Opdivo;Yervoy	Ipilimumab;Nivolumab	Renal Cancer Metastatic;Vena Cava Thrombosis	Toxic Epidermal Necrolysis;Stevens-Johnson Syndrome	Serious	Died;Other Outcomes	Male	26-SEP-2021	22-APR-2022	Expedited	34 YR	Not Specified	Bristol Myers Squibb	Healthcare Professional	Not Specified	Fragmin	11-APR-2022	22-APR-2022	NO	Not Specified	NO-BRISTOL-MYERS SQUIBB COMPANY-2022-021499	-	-
20554793	Opdivo;Yervoy	Ipilimumab;Nivolumab	Metastatic Renal Cell Carcinoma	Stevens-Johnson Syndrome;Liver Disorder;Type 1 Diabetes Mellitus;Hypothyroidism;Diabetic Ketoacidosis	Serious	Hospitalized;Other Outcomes	Male	-	14-MAR-2022	Expedited	6 DEC	Not Specified	Bristol Myers Squibb	Healthcare Professional	Not Specified	-	07-MAR-2022	04-MAR-2022	JP	Not Specified	JP-BRISTOL-MYERS SQUIBB COMPANY-BMS-2022-032450	-	-
20132899	Opdivo;Yervoy	Ipilimumab;Nivolumab	Metastatic Malignant Melanoma	Stevens-Johnson Syndrome	Serious	Other Outcomes;Hospitalized	Female	21-NOV-2021	03-MAR-2022	Expedited	Not Specified	Not Specified	Bristol Myers Squibb	Healthcare Professional	Not Specified	-	03-MAR-2022	30-NOV-2021	US	Not Specified	US-BRISTOL-MYERS SQUIBB COMPANY-BMS-2021-125967	-	-
18414415	Opdivo;Yervoy	Ipilimumab;Nivolumab	Diabetes Mellitus Management;Malignant Melanoma	Myositis;Stevens-Johnson Syndrome;Immune-Mediated Enterocolitis	Serious	Other Outcomes;Hospitalized	Female	09-SEP-2020	07-DEC-2021	Expedited	80 YR	55 KG	Bristol Myers Squibb	Healthcare Professional	Not Specified	Insulin Nos	29-NOV-2021	22-OCT-2020	JP	Not Specified	JP-BRISTOL-MYERS SQUIBB COMPANY-BMS-2020-087585	-	-
20138537	-	Ipilimumab;Nivolumab	Malignant Melanoma	Immune-Mediated Enterocolitis;Immune-Mediated Lung Disease;Immune-Mediated Myocarditis;Immune-Mediated Hepatitis;Immune-Mediated Thyroiditis;Toxic Epidermal Necrolysis	Serious	Hospitalized;Other Outcomes	Female	-	02-DEC-2021	Expedited	49 YR	Not Specified	Bristol Myers Squibb	Healthcare Professional	Not Specified	-	22-NOV-2021	02-DEC-2021	AU	Not Specified	AU-BRISTOL-MYERS SQUIBB COMPANY-BMS-2021-125401	Dimitriou F, Hogan S, Menzies AM, Dummer R, Long GV. Interleukin-6 blockade of prophylaxis and management of immune-related adverse events in cancer immunotherapy. European Journal of Cancer. 2021;157:214-24	-
20098289	-	Ipilimumab;Nivolumab	Metastatic Malignant Melanoma	Drug Reaction With Eosinophilia And Systemic Symptoms;Stevens-Johnson Syndrome;Pulmonary Embolism	Serious	Hospitalized;Other Outcomes	Male	-	22-NOV-2021	Expedited	50 YR	Not Specified	Bristol Myers Squibb	Healthcare Professional	Not Specified	-	10-NOV-2021	22-NOV-2021	AU	Not Specified	AU-BRISTOL-MYERS SQUIBB COMPANY-BMS-2021-121110	-	-
19648012	Opdivo;Yervoy	Ipilimumab;Nivolumab	Malignant Melanoma	Toxic Epidermal Necrolysis;Malignant Neoplasm Progression	Serious	Hospitalized;Other Outcomes;Life Threatening	Male	02-JUL-2021	05-NOV-2021	Expedited	79 YR	Not Specified	Bristol Myers Squibb	Healthcare Professional	Not Specified	-	29-OCT-2021	02-AUG-2021	GB	Not Specified	GB-BRISTOL-MYERS SQUIBB COMPANY-BMS-2021-075111	-	-
19819156	Yervoy	Ipilimumab;Nivolumab	Metastatic Malignant Melanoma	Stevens-Johnson Syndrome;Renal Failure;Blood Creatine Increased;Diarrhoea;Erythema;Mucosal Dryness;Corynebacterium Infection;Blood Ph Increased;Conjunctivitis;Asthenia;Cystitis;Oedema	Serious	Died;Other Outcomes	Not Specified	15-JUL-2021	01-OCT-2021	Expedited	51 YR	Not Specified	Bristol Myers Squibb	Healthcare Professional	Not Specified	-	28-SEP-2021	13-SEP-2021	IT	Not Specified	IT-BRISTOL-MYERS SQUIBB COMPANY-BMS-2021-089909	-	-
19746531	-	Ipilimumab;Nivolumab	Product Used For Unknown Indication	Urinary Tract Infection Bacterial;Escherichia Sepsis;Thrombocytopenia;Sepsis;Ureterolithiasis;Toxic Epidermal Necrolysis;Pneumonia Fungal;Pyelonephritis	Serious	Died;Hospitalized;Other Outcomes;Life Threatening	Female	05-AUG-2021	02-SEP-2021	Expedited	65 YR	48 KG	Bristol Myers Squibb	Healthcare Professional	Not Specified	Acetaminophen;Ceftriaxone;Albumin Human;Eltrombopag Olamine;Morphine;Locoid;Carboxymethylcellulose Sodium;Oxycodone Hydrochloride	27-AUG-2021	26-AUG-2021	CH	Not Specified	CH-BRISTOL-MYERS SQUIBB COMPANY-BMS-2021-078989	-	-
16765935	Opdivo;Yervoy	Ipilimumab;Nivolumab	Metastatic Renal Cell Carcinoma	Toxic Epidermal Necrolysis	Serious	Hospitalized;Other Outcomes	Male	04-MAY-2019	27-JUL-2021	Expedited	60 YR	Not Specified	Bristol Myers Squibb	Healthcare Professional	Not Specified	-	19-JUL-2021	03-SEP-2019	JP	Not Specified	JP-BRISTOL-MYERS SQUIBB COMPANY-BMS-2019-047407	Yamanaka T, et al. A case of metastatic renal carcinoma responding to nivolumab + ipilimumab combination therapy. The Journal of the Saitama Medical Society. 2021;55:XXXX29	-
19437722	Opdivo;Yervoy	Ipilimumab;Nivolumab	Malignant Melanoma	Stevens-Johnson Syndrome	Serious	Other Outcomes	Not Specified	-	19-JUN-2021	Expedited	Not Specified	Not Specified	Bristol Myers Squibb	Healthcare Professional	Not Specified	-	10-JUN-2021	19-JUN-2021	CA	Not Specified	CA-BRISTOL-MYERS SQUIBB COMPANY-BMS-2021-057519	-	-
14621986	Opdivo;Yervoy	Ipilimumab;Nivolumab	Non-Small Cell Lung Cancer	Stevens-Johnson Syndrome;Intentional Product Use Issue;Therapeutic Response Decreased	Serious	Other Outcomes;Hospitalized	Female	23-FEB-2018	23-MAR-2020	Expedited	72 YR	Not Specified	Bristol Myers Squibb	Healthcare Professional	Not Specified	-	01-MAY-2018	10-MAR-2018	US	Not Specified	US-BRISTOL-MYERS SQUIBB COMPANY-BMS-2018-020024	-	-
13929003	Yervoy	Ipilimumab;Nivolumab	Malignant Melanoma;Product Used For Unknown Indication	Pulmonary Embolism;Malignant Neoplasm Progression;Thyroid Disorder;Toxic Epidermal Necrolysis;Interstitial Lung Disease;Hypopituitarism;Hepatic Function Abnormal;Deep Vein Thrombosis;Bronchiolitis;Inappropriate Schedule Of Product Administration;Hyponatraemia	Serious	Died;Other Outcomes;Hospitalized	Female	10-FEB-2017	09-DEC-2019	Expedited	80 YR	42 KG	Bristol Myers Squibb	Healthcare Professional	Not Specified	Crestor;Hydrochlorothiazide\Losartan Potassium;Nexium;Miya-Bm;Betamethasone;Amlodipine	02-DEC-2019	01-SEP-2017	JP	Not Specified	JP-BRISTOL-MYERS SQUIBB COMPANY-BMS-2017-077744	Takayuki T, et al. Cases of malignant melanoma in which ipilimumab was administered at the department of dermatology in Iwate medical university. The Japanese Journal of Dermatology. 2019;129:1217	-
17016781	-	Ipilimumab;Nivolumab	Metastatic Malignant Melanoma;Product Used For Unknown Indication	Oropharyngeal Pain;Toxic Epidermal Necrolysis;Rash;Dry Eye;Oral Pain	Serious	Other Outcomes;Hospitalized	Male	13-JUL-2018	11-NOV-2019	Expedited	62 YR	Not Specified	Bristol Myers Squibb	Healthcare Professional	Not Specified	Lisinopril;Amlodipine;Atorvastatin;Metformin;Lansoprazole	31-OCT-2019	11-NOV-2019	GB	Not Specified	GB-BRISTOL-MYERS SQUIBB COMPANY-BMS-2019-105618	-	-
15009231	Opdivo;Yervoy	Ipilimumab;Nivolumab	Lung Neoplasm Malignant	Intentional Product Use Issue;Stevens-Johnson Syndrome	Serious	Other Outcomes	Not Specified	-	11-OCT-2019	Expedited	Not Specified	Not Specified	Bristol Myers Squibb	Healthcare Professional	Not Specified	-	06-JUN-2018	14-JUN-2018	US	Not Specified	US-BRISTOL-MYERS SQUIBB COMPANY-BMS-2018-054818	-	-
16646359	-	Ipilimumab;Nivolumab	Renal Cancer	Stevens-Johnson Syndrome	Serious	Other Outcomes	Male	-	22-AUG-2019	Expedited	60 YR	Not Specified	Bristol Myers Squibb	Healthcare Professional	Not Specified	-	24-JUL-2019	30-JUL-2019	JP	Not Specified	JP-BRISTOL-MYERS SQUIBB COMPANY-BMS-2019-056115	Yusuke A, et al.. Our experience of immune-related adverse events induced by nivolumab and ipilimumab for metastatic renal cancer at our hospital. Japan Society of Urologic Oncology	-
16183569	-	Ipilimumab;Nivolumab	Malignant Melanoma;Non-Hodgkin's Lymphoma	Pericardial Effusion;Vasculitis Necrotising;Pyrexia;Metastases To Abdominal Cavity;Erythema;Anuria;Vasculitis;Escherichia Sepsis;Diarrhoea;Hypotension;Death;Cough;Oropharyngeal Candidiasis;Bone Marrow Disorder;Asthenia;Stevens-Johnson Syndrome;Hypersensitivity Vasculitis;Feeding Disorder	Serious	Died;Other Outcomes;Hospitalized	Male	22-MAR-2019	24-JUL-2019	Expedited	71 YR	Not Specified	Bristol Myers Squibb	Healthcare Professional	Not Specified	-	24-JUL-2019	11-APR-2019	IT	Not Specified	IT-BRISTOL-MYERS SQUIBB COMPANY-BMS-2019-032514	-	-
15682975	-	Ipilimumab;Nivolumab	Malignant Melanoma;Product Used For Unknown Indication	Erythema;Seizure;Pseudomonas Infection;Oral Pruritus;Dyspnoea;Mouth Ulceration;Rash Vesicular;Syncope;Oral Pain;Hepatitis;Pneumonitis;Dysphagia;Stevens-Johnson Syndrome	Serious	Hospitalized;Life Threatening;Other Outcomes;Disabled	Male	28-SEP-2018	03-DEC-2018	Expedited	61 YR	100 KG	Bristol Myers Squibb	Healthcare Professional	Not Specified	Cetirizine;Omeprazole;Benzydamine;Levetiracetam;Lantus;Dexamethasone;Chlorpheniramine Maleate;Metformin;Dulaglutide;Domperidone;Novorapid	28-NOV-2018	03-DEC-2018	GB	Not Specified	GB-BRISTOL-MYERS SQUIBB COMPANY-BMS-2018-113194	-	-
15560105	-	Ipilimumab;Nivolumab	Metastatic Malignant Melanoma	Stevens-Johnson Syndrome;Atrial Flutter	Serious	Required Intervention	Female	31-AUG-2018	22-OCT-2018	Direct	65 YR	72 KG	Fda-Ctu	Not Specified	Not Specified	-	-	22-OCT-2018	US	Not Specified	-	-	-
13842077	Opdivo;Yervoy	Ipilimumab;Nivolumab	Malignant Melanoma	Rash;Adrenal Insufficiency;Toxic Epidermal Necrolysis;Nephritis;Hepatic Failure;Hypophysitis;Dermatitis	Serious	Died;Other Outcomes;Hospitalized	Not Specified	-	07-AUG-2017	Expedited	Not Specified	Not Specified	Bristol Myers Squibb	Consumer	Not Specified	-	03-AUG-2017	07-AUG-2017	US	Not Specified	US-BRISTOL-MYERS SQUIBB COMPANY-BMS-2017-070519	-	-
13033760	Opdivo;Yervoy	Ipilimumab;Nivolumab	Product Used For Unknown Indication	Stevens-Johnson Syndrome	Serious	Other Outcomes	Not Specified	-	16-DEC-2016	Expedited	Not Specified	Not Specified	Bristol Myers Squibb	Healthcare Professional	Not Specified	-	06-DEC-2016	16-DEC-2016	US	Not Specified	US-BRISTOL-MYERS SQUIBB COMPANY-BMS-2016-105074	-	-
12196205	Opdivo;Yervoy	Ipilimumab;Nivolumab	Product Used For Unknown Indication	Stevens-Johnson Syndrome;Sepsis	Serious	Other Outcomes	Male	-	21-MAR-2016	Expedited	Not Specified	Not Specified	Bristol Myers Squibb	Healthcare Professional	Not Specified	-	10-MAR-2016	21-MAR-2016	US	Not Specified	US-BRISTOL-MYERS SQUIBB COMPANY-BMS-2016-019906	-	-
12039444	-	Ipilimumab;Nivolumab	Metastatic Malignant Melanoma	Lethargy;Condition Aggravated;Skin Toxicity;Respiratory Distress;Stevens-Johnson Syndrome;Immune System Disorder	Serious	Required Intervention;Life Threatening;Hospitalized	Male	28-JAN-2016	05-FEB-2016	Direct	70 YR	223 LB	-	Healthcare Professional	User Facility ,Health Professional	-	-	05-FEB-2016	Not Specified	Y	-	-	-
23833371	Lenvima	Lenvatinib	Endometrial Cancer	Stevens-Johnson Syndrome	Serious	Hospitalized	Female	-	08-MAY-2024	Expedited	8 DEC	Not Specified	Eisai	Healthcare Professional	Not Specified	Keytruda	06-MAY-2024	08-MAY-2024	JP	Not Specified	JP-Eisai-EC-2024-165335	-	-
23576821	Lenvima	Lenvatinib	Renal Cell Carcinoma	Interstitial Lung Disease;Pancreatitis;Stevens-Johnson Syndrome;Hepatitis	Serious	Hospitalized	Not Specified	25-DEC-2023	10-APR-2024	Expedited	Not Specified	Not Specified	Eisai	Healthcare Professional	Not Specified	Keytruda	05-APR-2024	28-FEB-2024	JP	Not Specified	JP-Eisai-EC-2024-159926	-	-
22949572	Lenvima	Lenvatinib	Endometrial Cancer	Stevens-Johnson Syndrome;Skin Toxicity	Serious	Hospitalized;Other Outcomes	Female	25-AUG-2023	14-SEP-2023	Direct	78 YR	75.6 KG	Fda-Ctu	Healthcare Professional	Not Specified	Keytruda	-	14-SEP-2023	Not Specified	Not Specified	-	-	-
22537884	Lenvima	Lenvatinib	Product Used For Unknown Indication	Stevens-Johnson Syndrome	Serious	Hospitalized	Male	28-MAY-2023	08-JUN-2023	Expedited	Not Specified	Not Specified	Eisai	Healthcare Professional	Not Specified	-	30-MAY-2023	08-JUN-2023	TW	Not Specified	TW-Eisai Medical Research-EC-2023-141423	-	-
21275076	Lenvima	Lenvatinib	Hepatocellular Carcinoma	Stevens-Johnson Syndrome	Serious	Other Outcomes	Female	2022	09-NOV-2022	Expedited	Not Specified	Not Specified	Eisai	Healthcare Professional	Not Specified	-	31-OCT-2022	31-AUG-2022	JP	Not Specified	JP-Eisai Medical Research-EC-2022-121910	-	-
16068128	Lenvima	Lenvatinib	Thyroid Cancer	Stevens-Johnson Syndrome;Pneumonia	Serious	Other Outcomes	Female	27-MAR-2018	13-MAR-2019	Expedited	77 YR	Not Specified	Eisai	Healthcare Professional	Not Specified	-	07-MAR-2019	13-MAR-2019	JP	Not Specified	JP-EISAI MEDICAL RESEARCH-EC-2019-053187	-	-
23804435	Keytruda;Lenvima	Lenvatinib;Pembrolizumab	Renal Cell Carcinoma	Toxic Epidermal Necrolysis	Serious	Life Threatening	Male	-	15-MAY-2024	Expedited	Not Specified	Not Specified	Eisai	Healthcare Professional	Not Specified	-	10-MAY-2024	01-MAY-2024	JP	Not Specified	JP-Eisai-EC-2024-164809	-	-
23367141	Keytruda;Lenvima	Lenvatinib;Pembrolizumab	Renal Cell Carcinoma	Hepatitis;Rash;Pyrexia;Stevens-Johnson Syndrome;Interstitial Lung Disease;Pancreatitis	Serious	Hospitalized	Male	DEC-2023	11-APR-2024	Expedited	Not Specified	Not Specified	Eisai	Healthcare Professional	Not Specified	-	04-APR-2024	04-JAN-2024	JP	Not Specified	JP-Eisai-EC-2023-155914	-	-
23218471	Keytruda;Lenvima	Lenvatinib;Pembrolizumab	Renal Cell Carcinoma	Stevens-Johnson Syndrome;Platelet Count Decreased	Serious	Hospitalized	Male	NOV-2023	28-MAR-2024	Expedited	78 YR	Not Specified	Eisai	Healthcare Professional	Not Specified	-	19-MAR-2024	22-NOV-2023	JP	Not Specified	JP-Eisai-EC-2023-152931	-	-
23348082	Keytruda;Lenvima	Lenvatinib;Pembrolizumab	Metastatic Renal Cell Carcinoma	Stevens-Johnson Syndrome	Serious	Life Threatening;Died	Male	DEC-2023	11-MAR-2024	Expedited	62 YR	Not Specified	Eisai	Healthcare Professional	Not Specified	-	07-MAR-2024	28-DEC-2023	JP	Not Specified	JP-Eisai-EC-2023-155911	-	-
23117162	Keytruda;Lenvima	Lenvatinib;Pembrolizumab	Endometrial Cancer	Stevens-Johnson Syndrome	Serious	Hospitalized	Female	2023	01-FEB-2024	Expedited	Not Specified	Not Specified	Eisai	Healthcare Professional	Not Specified	-	25-JAN-2024	27-OCT-2023	JP	Not Specified	JP-Eisai-EC-2023-151052	-	-
22819940	Keytruda;Lenvima	Lenvatinib;Pembrolizumab	Renal Cell Carcinoma	Stevens-Johnson Syndrome	Serious	Hospitalized	Male	28-JUL-2023	14-AUG-2023	Expedited	Not Specified	Not Specified	Eisai	Consumer	Not Specified	-	04-AUG-2023	14-AUG-2023	Not Specified	Not Specified	US-Eisai Medical Research-EC-2023-146190	-	-
22698405	Keytruda;Lenvima	Lenvatinib;Pembrolizumab	Endometrial Cancer	Drug Interaction;Toxic Epidermal Necrolysis	Serious	Hospitalized	Female	01-JUL-2023	26-JUL-2023	Expedited	75 YR	95.2 KG	Eisai	Healthcare Professional	Not Specified	-	20-JUL-2023	12-JUL-2023	GB	Not Specified	GB-Eisai Medical Research-EC-2023-144272	-	-
17576785	-	Lenvatinib;Pembrolizumab	Non-Small Cell Lung Cancer Metastatic	Stevens-Johnson Syndrome	Serious	Life Threatening;Hospitalized	Male	23-FEB-2020	06-JUN-2023	Expedited	74 YR	66.45 KG	Eisai	Healthcare Professional	Not Specified	Naloxone Hydrochloride\Oxycodone Hydrochloride;Duphalac;Oxycodone Hydrochloride;Megestrol Acetate	02-JUN-2023	24-MAR-2020	Not Specified	Not Specified	KR-Eisai Medical Research-EC-2020-072132	-	-
22088662	Lenvima	Lenvatinib;Pembrolizumab	Renal Cell Carcinoma	Pyrexia;Stevens-Johnson Syndrome;Oropharyngeal Pain	Serious	Hospitalized;Died	Female	DEC-2022	13-MAR-2023	Expedited	Not Specified	Not Specified	Eisai	Healthcare Professional	Not Specified	-	08-MAR-2023	13-MAR-2023	Not Specified	Not Specified	MY-Eisai Medical Research-EC-2023-135791	-	-
21125581	Keytruda;Lenvima	Lenvatinib;Pembrolizumab	Renal Cell Carcinoma	Platelet Count Decreased;Stevens-Johnson Syndrome	Serious	Hospitalized	Not Specified	JUL-2022	17-AUG-2022	Expedited	Not Specified	Not Specified	Eisai	Healthcare Professional	Not Specified	-	08-AUG-2022	25-JUL-2022	JP	Not Specified	JP-Eisai Medical Research-EC-2022-119304	-	-
16629305	-	Lenvatinib;Pembrolizumab	Endometrial Cancer	Stevens-Johnson Syndrome	Serious	Hospitalized	Female	18-JUL-2019	29-MAY-2020	Expedited	71 YR	76.8 KG	Eisai	Healthcare Professional	Not Specified	Montelukast;Magnesium Oxide;Clobetasol;Fluticasone Propionate\Formoterol Fumarate;Locoid;Metoclopramide;Theophylline Anhydrous;Nifedipine;Chondroitin Sulfate (Bovine);Atorvastatin Calcium\Ezetimibe;Levothyroxine	28-MAY-2020	25-JUL-2019	JP	Not Specified	JP-EISAI MEDICAL RESEARCH-EC-2019-059575	-	-
23872873	-	Niraparib	Ovarian Cancer Recurrent;Product Used For Unknown Indication	Stevens-Johnson Syndrome	Serious	Other Outcomes;Life Threatening;Hospitalized	Not Specified	16-MAY-2024	14-JUN-2024	Expedited	Not Specified	Not Specified	Glaxosmithkline	Healthcare Professional	Not Specified	Levofloxacin Hemihydrate	12-JUN-2024	20-MAY-2024	JP	Not Specified	JP-GSK-JP2024062765	-	-
23776986	Opdivo	Nivolumab	Gastric Cancer	Eating Disorder;Stevens-Johnson Syndrome	Serious	Hospitalized;Other Outcomes	Male	31-JAN-2024	25-JUN-2024	Expedited	54 YR	Not Specified	Bristol Myers Squibb	Healthcare Professional	Not Specified	Oxaliplatin;Gimeracil\Oteracil\Tegafur	21-JUN-2024	24-APR-2024	JP	Not Specified	JP-BRISTOL-MYERS SQUIBB COMPANY-2024-062515	-	-
24007204	Opdivo	Nivolumab	Gastric Cancer	Stevens-Johnson Syndrome;Dermatomyositis	Serious	Other Outcomes	Male	-	24-JUN-2024	Expedited	64 YR	Not Specified	Bristol Myers Squibb	Healthcare Professional	Not Specified	Oxaliplatin;Ts-1	17-JUN-2024	24-JUN-2024	JP	Not Specified	JP-BRISTOL-MYERS SQUIBB COMPANY-2024-100102	Nakahara Y, et al. Two cases of stevens-johnson syndrome (SJS) with persistent eye symptom suspecting contribution of immune checkpoint inhibitor. The 123rd Annual Meeting of the Japanese Dermatological Association. 2024;134(5):1520.	-
22779246	Opdivo	Nivolumab	Product Used For Unknown Indication;Transitional Cell Carcinoma	Pneumothorax;Lung Abscess;Hypoxia;Septic Embolus;Soft Tissue Infection;Toxic Epidermal Necrolysis;Staphylococcal Infection;Bacteraemia	Serious	Disabled;Life Threatening;Hospitalized;Died;Other Outcomes	Male	16-JUN-2023	10-JUN-2024	Expedited	70 YR	46.8 KG	Bristol Myers Squibb	Healthcare Professional	Not Specified	Linzess;Dayvigo;Unspecified Ingredient;Anagliptin	05-JUN-2024	02-AUG-2023	JP	Not Specified	JP-BRISTOL-MYERS SQUIBB COMPANY-2023-108385	-	-
23938746	-	Nivolumab	Oesophageal Adenocarcinoma	Sjs-Ten Overlap	Serious	Other Outcomes;Hospitalized	Male	-	04-JUN-2024	Expedited	75 YR	Not Specified	Bristol Myers Squibb	Healthcare Professional	Not Specified	Oxaliplatin	29-MAY-2024	04-JUN-2024	US	Not Specified	US-BRISTOL-MYERS SQUIBB COMPANY-2024-087376	Fazelpour S, Gibson F, Caligayahan M, Vashi N. Nivolumab-induced SJS/TEN-like reaction. Archives of Dermatological Research. 2024 May 25;316(6):1-4. doi:10.1007/s00403-024-03089-8.	-
23868090	Opdivo	Nivolumab	Gastric Cancer	Stevens-Johnson Syndrome;Eosinophil Count Increased	Serious	Hospitalized;Other Outcomes	Male	MAY-2024	20-MAY-2024	Expedited	7 DEC	Not Specified	Bristol Myers Squibb	Healthcare Professional	Not Specified	-	13-MAY-2024	17-MAY-2024	JP	Not Specified	JP-BRISTOL-MYERS SQUIBB COMPANY-2024-075704	-	-
23654493	Opdivo	Nivolumab	Oesophageal Carcinoma	Toxic Epidermal Necrolysis	Serious	Other Outcomes	Male	21-DEC-2020	20-MAR-2024	Expedited	6 DEC	Not Specified	Bristol Myers Squibb	Healthcare Professional	Not Specified	-	20-MAR-2024	20-MAR-2024	JP	Not Specified	JP-BRISTOL-MYERS SQUIBB COMPANY-2023-157630	-	-
23480266	-	Nivolumab	Oesophageal Carcinoma;Product Used For Unknown Indication	Toxic Epidermal Necrolysis	Serious	Other Outcomes;Life Threatening	Female	17-OCT-2023	05-FEB-2024	Expedited	51 YR	55 KG	Bristol Myers Squibb	Healthcare Professional	Not Specified	Fluorouracil;Leucovorin;Oxaliplatin	30-JAN-2024	05-FEB-2024	FR	Not Specified	FR-BRISTOL-MYERS SQUIBB COMPANY-2024-016549	-	-
23418286	Opdivo	Nivolumab	Adenocarcinoma Gastric;Cerebrovascular Accident;Gastric Cancer;Hypertension;Product Used For Unknown Indication;Type 1 Diabetes Mellitus	Toxic Epidermal Necrolysis;Malignant Neoplasm Progression	Serious	Other Outcomes;Hospitalized	Male	18-OCT-2023	02-FEB-2024	Expedited	61 YR	82 KG	Bristol Myers Squibb	Consumer	Not Specified	Pantoprazole Sodium;Aspirin;Ramipril;Amlodipine Besylate;Actrapid;Novalgin (Metamizole Sodium);Insulin Detemir;Atorvastatin Calcium	27-JAN-2024	18-JAN-2024	DE	Not Specified	DE-BRISTOL-MYERS SQUIBB COMPANY-2024-004485	-	-
23350183	Opdivo	Nivolumab	Adenocarcinoma;Product Used For Unknown Indication	Toxic Epidermal Necrolysis	Serious	Other Outcomes;Life Threatening	Male	20-OCT-2023	29-DEC-2023	Expedited	60 YR	63.5 KG	Bristol Myers Squibb	Healthcare Professional	Not Specified	Fluorouracil;Eloxatin;Esomeprazole Sodium;Oxaliplatin;Corgard;Eliquis;Metformin Hydrochloride;Telmisartan;Atorvastatin;Allopurinol;Tahor;Amlodipine Besylate	26-DEC-2023	29-DEC-2023	FR	Not Specified	FR-BRISTOL-MYERS SQUIBB COMPANY-2023-187660	-	-
22765451	Opdivo	Nivolumab	Gastric Cancer;Oesophageal Carcinoma	Noninfective Conjunctivitis;Rash;Eye Symptom;Anastomotic Ulcer Haemorrhage;Stevens-Johnson Syndrome;Autoimmune Eye Disorder	Serious	Hospitalized;Other Outcomes	Male	JUN-2023	09-NOV-2023	Expedited	64 YR	Not Specified	Bristol Myers Squibb	Healthcare Professional	Not Specified	-	09-NOV-2023	31-JUL-2023	JP	Not Specified	JP-BRISTOL-MYERS SQUIBB COMPANY-2023-097974	-	-
22081902	Opdivo	Nivolumab	Head And Neck Cancer	Stevens-Johnson Syndrome	Serious	Other Outcomes	Female	-	30-OCT-2023	Expedited	8 DEC	Not Specified	Bristol Myers Squibb	Healthcare Professional	Not Specified	-	23-OCT-2023	10-MAR-2023	JP	Not Specified	JP-BRISTOL-MYERS SQUIBB COMPANY-2023-034163	-	-
12185883	-	Nivolumab	Non-Small Cell Lung Cancer;Product Used For Unknown Indication	Stevens-Johnson Syndrome;Aspartate Aminotransferase Increased;Alanine Aminotransferase Increased;Haemophagocytic Lymphohistiocytosis;Tumour Pseudoprogression;Interstitial Lung Disease;Malignant Neoplasm Progression	Serious	Life Threatening;Hospitalized;Other Outcomes;Died	Female	07-MAR-2016	12-OCT-2023	Expedited	63 YR	44 KG	Bristol Myers Squibb	Healthcare Professional	Not Specified	Codeine Phosphate;Garenoxacin Mesylate;Sennosides A And B;Brotizolam;Lyrica	03-OCT-2023	17-MAR-2016	JP	Not Specified	JP-BRISTOL-MYERS SQUIBB COMPANY-BMS-2016-019298	-	-
22611470	Opdivo	Nivolumab	Oesophageal Carcinoma	Rhabdomyolysis;Stevens-Johnson Syndrome;Off Label Use;Rash;Hepatitis;Adrenal Insufficiency;Interstitial Lung Disease;Arthritis;Aplasia Pure Red Cell;Cholangitis	Serious	Other Outcomes	Not Specified	-	14-SEP-2023	Expedited	Not Specified	Not Specified	Bristol Myers Squibb	Healthcare Professional	Not Specified	-	14-SEP-2023	16-JUN-2023	JP	Not Specified	JP-BRISTOL-MYERS SQUIBB COMPANY-2023-084784	-	-
22925949	Opdivo	Nivolumab	Lung Neoplasm Malignant	Toxic Epidermal Necrolysis	Serious	Other Outcomes;Hospitalized	Male	13-AUG-2023	08-SEP-2023	Expedited	73 YR	60 KG	Bristol Myers Squibb	Consumer	Not Specified	-	05-SEP-2023	08-SEP-2023	CN	Not Specified	CN-BRISTOL-MYERS SQUIBB COMPANY-2023-126277	-	-
22773385	Opdivo	Nivolumab	Oesophageal Carcinoma	Liver Disorder;Neutrophil Count Decreased;Stevens-Johnson Syndrome	Serious	Other Outcomes	Female	-	01-AUG-2023	Expedited	55 YR	Not Specified	Bristol Myers Squibb	Healthcare Professional	Not Specified	-	25-JUL-2023	01-AUG-2023	JP	Not Specified	JP-BRISTOL-MYERS SQUIBB COMPANY-2023-043710	-	-
22245776	-	Nivolumab	Metastatic Malignant Melanoma	Pneumonitis;Toxic Epidermal Necrolysis	Serious	Died;Hospitalized;Other Outcomes	Female	-	24-JUL-2023	Expedited	Not Specified	Not Specified	Bristol Myers Squibb	Healthcare Professional	Not Specified	-	24-JUL-2023	24-APR-2023	GB	Not Specified	GB-BRISTOL-MYERS SQUIBB COMPANY-2023-057752	-	-
22652907	Opdivo	Nivolumab	Product Used For Unknown Indication	Dermatitis Exfoliative Generalised;Toxic Epidermal Necrolysis;Stevens-Johnson Syndrome	Serious	Other Outcomes	Not Specified	-	29-JUN-2023	Expedited	Not Specified	Not Specified	Bristol Myers Squibb	Healthcare Professional	Not Specified	-	24-JUN-2023	29-JUN-2023	JP	Not Specified	JP-BRISTOL-MYERS SQUIBB COMPANY-2023-091203	-	-
22635064	-	Nivolumab	Squamous Cell Carcinoma Of The Vulva	Stevens-Johnson Syndrome;Off Label Use	Serious	Other Outcomes	Female	-	23-JUN-2023	Expedited	65 YR	Not Specified	Bristol Myers Squibb	Healthcare Professional	Not Specified	-	21-JUN-2023	23-JUN-2023	ES	Not Specified	ES-BRISTOL-MYERS SQUIBB COMPANY-2023-087616	Rodriguez-Otero N, Chamorro-Perez J, Fernandez-Lozano C, Elias-Saenz I, Berna-Rico Ed, Nicolas-Ruanes BD, et al. Nivolumab induced stevens-johnson syndrome: not only due to PD-1 inhibition. The Journal of Allergy and Clinical Immunology: In Practice. 2023;doi:10.1016/j.jaip.2023.06.008.	-
18724219	Opdivo	Nivolumab	Oesophageal Carcinoma	Stevens-Johnson Syndrome;Toxic Epidermal Necrolysis	Serious	Other Outcomes;Died	Male	12-AUG-2020	17-MAY-2023	Expedited	75 YR	36.4 KG	Bristol Myers Squibb	Healthcare Professional	Not Specified	-	08-MAY-2023	11-JAN-2021	JP	Not Specified	JP-BRISTOL-MYERS SQUIBB COMPANY-BMS-2020-066078	-	-
22185232	-	Nivolumab	Metastatic Malignant Melanoma	Blister;Dehydration;Toxic Epidermal Necrolysis;Malignant Neoplasm Progression	Serious	Other Outcomes;Died	Female	17-MAR-2023	24-APR-2023	Expedited	82 YR	Not Specified	Bristol Myers Squibb	Healthcare Professional	Not Specified	-	23-APR-2023	07-APR-2023	GB	Not Specified	GB-BRISTOL-MYERS SQUIBB COMPANY-2023-049346	-	-
22011904	Opdivo	Nivolumab	Product Used For Unknown Indication;Transitional Cell Carcinoma	Malignant Neoplasm Progression;Metabolic Acidosis;Disseminated Intravascular Coagulation;Stevens-Johnson Syndrome;Staphylococcal Sepsis;Septic Shock	Serious	Hospitalized;Died;Other Outcomes	Female	05-JUN-2022	17-APR-2023	Expedited	84 YR	Not Specified	Bristol Myers Squibb	Healthcare Professional	Not Specified	Clopidogrel;Enalapril;Zonisamide;Cisplatin;Magnesium Oxide;Amlodipine	12-APR-2023	20-FEB-2023	JP	Not Specified	JP-BRISTOL-MYERS SQUIBB COMPANY-2023-022749	-	-
22143830	Opdivo	Nivolumab	Oesophageal Carcinoma;Product Used For Unknown Indication	Metastases To Liver;Stevens-Johnson Syndrome;Malignant Neoplasm Progression;Lymphangiosis Carcinomatosa	Serious	Other Outcomes;Died;Hospitalized	Male	FEB-2023	27-MAR-2023	Expedited	71 YR	45.8 KG	Bristol Myers Squibb	Healthcare Professional	Not Specified	Glycosaminoglycans;Dayvigo;Morphine Hydrochloride;Carbocysteine;Hyaluronate Sodium;Domperidone	20-MAR-2023	27-MAR-2023	JP	Not Specified	JP-BRISTOL-MYERS SQUIBB COMPANY-2023-042913	-	-
21697341	Opdivo	Nivolumab	Gastric Cancer	Stevens-Johnson Syndrome	Serious	Other Outcomes;Hospitalized	Male	01-NOV-2022	28-FEB-2023	Expedited	7 DEC	Not Specified	Bristol Myers Squibb	Healthcare Professional	Not Specified	Ts-1;Oxaliplatin	22-FEB-2023	08-DEC-2022	JP	Not Specified	JP-BRISTOL-MYERS SQUIBB COMPANY-2022-141743	-	-
22008978	-	Nivolumab	Pancoast's Tumour	Stevens-Johnson Syndrome	Serious	Hospitalized;Other Outcomes	Female	-	20-FEB-2023	Expedited	69 YR	Not Specified	Bristol Myers Squibb	Healthcare Professional	Not Specified	-	13-FEB-2023	20-FEB-2023	DE	Not Specified	DE-BRISTOL-MYERS SQUIBB COMPANY-2023-022781	Arafat Y. Stevens-johnson-syndrom nach nivolumab-einleitung bei einer patientin mit pancoast-tumor. 2023 Feb 14;1-13.	-
21225889	-	Nivolumab	Hodgkin's Disease	Sepsis;Covid-19;Stevens-Johnson Syndrome	Serious	Life Threatening;Other Outcomes;Died;Hospitalized	Male	-	10-DEC-2022	Expedited	Not Specified	Not Specified	Bristol Myers Squibb	Healthcare Professional	Not Specified	-	10-DEC-2022	18-AUG-2022	IN	Not Specified	IN-BRISTOL-MYERS SQUIBB COMPANY-2022-090886	-	-
21294998	-	Nivolumab	Product Used For Unknown Indication;Renal Cell Carcinoma	Stevens-Johnson Syndrome;Lichenoid Keratosis	Serious	Other Outcomes;Hospitalized	Female	-	02-DEC-2022	Expedited	8 DEC	Not Specified	Bristol Myers Squibb	Healthcare Professional	Not Specified	Pantoprazole;Apixaban;Atorvastatin;Diltiazem	03-DEC-2022	05-SEP-2022	US	Not Specified	US-BRISTOL-MYERS SQUIBB COMPANY-2022-098688	Potts J, Lee RR, Hilliard CA. Lichenoid dermatitis preceding stevens-johnson syndrome in a patient treated with nivolumab. BMJ case reports. 2022; 15: 1-4. 10.1136/bcr-2022-251233	-
21635903	Opdivo	Nivolumab	Malignant Melanoma	Alopecia;Eosinophilia;Urticaria;Vitiligo;Cutaneous Lupus Erythematosus;Dermatosis;Rosacea;Drug Eruption;Erythema Multiforme;Faecal Calprotectin Increased;Lichen Planus;Immune-Mediated Enterocolitis;Stevens-Johnson Syndrome;Toxic Epidermal Necrolysis;Hair Colour Changes;Psoriasis	Serious	Other Outcomes	Male	APR-2021	23-NOV-2022	Expedited	68 YR	Not Specified	Bristol Myers Squibb	Healthcare Professional	Not Specified	-	14-NOV-2022	23-NOV-2022	DE	Not Specified	DE-BRISTOL-MYERS SQUIBB COMPANY-2022-142401	-	-
20655983	Opdivo	Nivolumab	Gastric Cancer	Toxic Epidermal Necrolysis	Serious	Hospitalized;Other Outcomes	Male	-	28-OCT-2022	Expedited	71 YR	Not Specified	Bristol Myers Squibb	Healthcare Professional	Not Specified	-	28-OCT-2022	30-MAR-2022	JP	Not Specified	JP-BRISTOL-MYERS SQUIBB COMPANY-2022-011040	-	-
21516457	-	Nivolumab	Adenocarcinoma Gastric	Stevens-Johnson Syndrome	Serious	Hospitalized;Other Outcomes;Life Threatening	Female	-	27-OCT-2022	Expedited	45 YR	Not Specified	Bristol Myers Squibb	Healthcare Professional	Not Specified	-	24-OCT-2022	27-OCT-2022	US	Not Specified	US-BRISTOL-MYERS SQUIBB COMPANY-2022-127311	Saad E, Adhikari P, Antala D, Abdulrahman A, Begiashvili V, Mohamed K, et al. Steven-johnson syndrome: a rare but serious adverse event of nivolumab use in a patient with metastatic gastric adenocarcinoma. Journal of Medical Cases. 2022 Sep 28; 13(9): 449-55.doi:10.14740/jmc3992.	-
21228650	Opdivo	Nivolumab	Product Used For Unknown Indication;Squamous Cell Carcinoma	Stevens-Johnson Syndrome	Serious	Other Outcomes;Hospitalized	Female	11-JUL-2022	06-SEP-2022	Expedited	69 YR	60 KG	Bristol Myers Squibb	Healthcare Professional	Not Specified	Morphine;Novalgin (Metamizole Sodium);Pantozol;Mcp	31-AUG-2022	18-AUG-2022	DE	Not Specified	DE-BRISTOL-MYERS SQUIBB COMPANY-2022-089411	-	-
21190520	Opdivo	Nivolumab	Metastatic Renal Cell Carcinoma	Stevens-Johnson Syndrome	Serious	Other Outcomes;Hospitalized	Male	13-SEP-2020	09-AUG-2022	Expedited	65 YR	60 KG	Bristol Myers Squibb	Healthcare Professional	Not Specified	-	25-JUL-2022	09-AUG-2022	JP	Not Specified	JP-BRISTOL-MYERS SQUIBB COMPANY-BMS-2021-030194	Kumada N, et al. A case of Stevens-Johnson syndrome after nivolumab administration in a patient with metastatic renal cancer. The 286th Tokai Regional Meeting of the Japanese Urological Association 2021;7.	-
21134485	Opdivo	Nivolumab	Lung Squamous Cell Carcinoma Stage Iv;Product Used For Unknown Indication	Stevens-Johnson Syndrome;Prescribed Underdose;Rash Erythematous	Serious	Hospitalized;Other Outcomes	Male	12-JUL-2022	01-AUG-2022	Expedited	66 YR	48.1 KG	Bristol Myers Squibb	Healthcare Professional	Not Specified	Allegra;Methylprednisolone;Prednisolone;Vistaril;Acetaminophen;Xyzal;Nexium	28-JUL-2022	26-JUL-2022	TW	Not Specified	TW-BRISTOL-MYERS SQUIBB COMPANY-2022-078875	-	-
21062540	-	Nivolumab	Non-Small Cell Lung Cancer	Toxic Epidermal Necrolysis;Multiple Organ Dysfunction Syndrome;Septic Shock	Serious	Died;Life Threatening;Other Outcomes	Male	-	11-JUL-2022	Expedited	64 YR	Not Specified	Bristol Myers Squibb	Healthcare Professional	Not Specified	-	05-JUL-2022	11-JUL-2022	TW	Not Specified	TW-BRISTOL-MYERS SQUIBB COMPANY-2022-069162	Weng Y, Wu C, Hou C, Tsai S, Liu T, Huang D. et al. A novel experience of nivolumab-associated toxic epidermal necrolysis in a patient with metastatic non-small cell lung cancer in Taiwan. Journal of Taiwan Society of Plastic Surgery. 2022; 31(2): 102-11.	-
21000749	-	Nivolumab	Renal Cancer Metastatic	Toxic Epidermal Necrolysis	Serious	Other Outcomes;Died	Male	01-MAR-2022	23-JUN-2022	Expedited	61 YR	100 KG	Bristol Myers Squibb	Healthcare Professional	Not Specified	-	20-JUN-2022	23-JUN-2022	ES	Not Specified	ES-BRISTOL-MYERS SQUIBB COMPANY-2022-061685	-	-
19854644	-	Nivolumab	Central Nervous System Lymphoma;Product Used For Unknown Indication	Cough;Pyrexia;Dyspnoea;Fatigue;Stevens-Johnson Syndrome	Serious	Other Outcomes;Hospitalized;Life Threatening	Female	04-SEP-2021	15-MAR-2022	Expedited	74 YR	92.4 KG	Bristol Myers Squibb	Healthcare Professional	Not Specified	Amlodipine;Hydrocortisone;Levothyroxine;Sertraline;Tramadol;Trazodone;Loratadine;Donepezil;Apixaban;Dextromethorphan Hydrobromide\Guaifenesin;Atorvastatin	11-MAR-2022	20-SEP-2021	US	Not Specified	US-BRISTOL-MYERS SQUIBB COMPANY-BMS-2021-094139	-	-
20494257	Opdivo	Nivolumab	Bronchial Carcinoma	Toxic Epidermal Necrolysis	Serious	Other Outcomes;Life Threatening	Male	27-JAN-2022	21-FEB-2022	Expedited	65 YR	Not Specified	Bristol Myers Squibb	Healthcare Professional	Not Specified	-	15-FEB-2022	21-FEB-2022	FR	Not Specified	FR-BRISTOL-MYERS SQUIBB COMPANY-BMS-2022-023886	-	-
14326547	-	Nivolumab	Metastatic Renal Cell Carcinoma;Product Used For Unknown Indication	Toxic Epidermal Necrolysis;Staphylococcal Infection;Pericardial Effusion;Interstitial Lung Disease;Pneumonia	Serious	Hospitalized;Other Outcomes;Died	Male	13-OCT-2016	21-JAN-2022	Expedited	83 YR	59 KG	Bristol Myers Squibb	Healthcare Professional	Not Specified	Calcium Carbonate\Cholecalciferol\Magnesium Carbonate;Xarelto;Nexium;Sodium Picosulfate;Predonine	13-JAN-2022	27-DEC-2017	JP	Not Specified	JP-BRISTOL-MYERS SQUIBB COMPANY-BMS-2016-087449	-	-
19855490	Opdivo	Nivolumab	Hepatocellular Carcinoma;Product Used For Unknown Indication	Stevens-Johnson Syndrome;Prescribed Underdose	Serious	Other Outcomes;Hospitalized	Male	20-AUG-2021	21-DEC-2021	Expedited	66 YR	67 KG	Bristol Myers Squibb	Consumer	Not Specified	Nexavar	21-DEC-2021	20-SEP-2021	TW	Not Specified	TW-BRISTOL-MYERS SQUIBB COMPANY-BMS-2021-093771	-	-
19963704	-	Nivolumab	Central Nervous System Lymphoma	Erythema Multiforme;Upper Respiratory Tract Infection;Toxic Epidermal Necrolysis;Cough;Dermatitis;Stevens-Johnson Syndrome	Serious	Life Threatening;Hospitalized	Female	07-SEP-2021	13-OCT-2021	Direct	74 YR	92.4 KG	Fda-Ctu	Healthcare Professional	Health Professional	Atorvastatin;Levothyroxine;Apixaban;Trazodone;Loratadine;Amlodipine;Sertraline;Hydrocortisone;Tramadol;Donepezil	-	13-OCT-2021	US	Not Specified	-	-	-
19947654	-	Nivolumab	Lung Adenocarcinoma	Toxic Epidermal Necrolysis	Serious	Other Outcomes	Female	-	12-OCT-2021	Expedited	46 YR	Not Specified	Bristol Myers Squibb	Healthcare Professional	Not Specified	-	05-OCT-2021	12-OCT-2021	TW	Not Specified	TW-BRISTOL-MYERS SQUIBB COMPANY-BMS-2021-103388	Ma KS-K, Saeed HN, Chodosh J, Wang C-W, Chung Y-C, Wei L-C, et al. Ocular manifestations of anti-neoplastic immune checkpoint inhibitor-associated stevens-johnson syndrome/toxic epidermal necrolysis in cancer patients. The Ocular Surface. 2021;22:47-50	-
19945314	-	Nivolumab	Hepatocellular Carcinoma	Stevens-Johnson Syndrome	Serious	Other Outcomes	Male	-	11-OCT-2021	Expedited	51 YR	Not Specified	Bristol Myers Squibb	Healthcare Professional	Not Specified	-	05-OCT-2021	11-OCT-2021	TW	Not Specified	TW-BRISTOL-MYERS SQUIBB COMPANY-BMS-2021-104117	Ma KS-K, Saeed HN, Chodosh J, Wang C-W, Chung Y-C, Wei L-C, et al. Ocular manifestations of anti-neoplastic immune checkpoint inhibitor-associated stevens-johnson syndrome/toxic epidermal necrolysis in cancer patients. The Ocular Surface. 2021;22:47-50	-
14284863	Opdivo	Nivolumab	Head And Neck Cancer	Sepsis;Toxic Epidermal Necrolysis;Disseminated Intravascular Coagulation;Pneumonia;Stevens-Johnson Syndrome;Erythema Multiforme;Cerebral Infarction	Serious	Life Threatening;Hospitalized;Died;Other Outcomes	Male	03-OCT-2017	05-OCT-2021	Expedited	50 YR	Not Specified	Bristol Myers Squibb	Healthcare Professional	Not Specified	-	28-SEP-2021	14-DEC-2017	JP	Not Specified	JP-BRISTOL-MYERS SQUIBB COMPANY-BMS-2017-089479	-	-
18933361	Opdivo	Nivolumab	Gout;Non-Small Cell Lung Cancer Recurrent	Toxic Epidermal Necrolysis	Serious	Hospitalized;Other Outcomes;Life Threatening	Male	-	29-SEP-2021	Expedited	78 YR	Not Specified	Bristol Myers Squibb	Healthcare Professional	Not Specified	Carboplatin;Paclitaxel;Bevacizumab;Allopurinol	23-SEP-2021	24-FEB-2021	JP	Not Specified	JP-BRISTOL-MYERS SQUIBB COMPANY-BMS-2020-007799	Shintani Y, et al. A case of toxic epidermal necrolysis during nivolumab treatment for advanced lung cancer responding to multidisciplinary treatment. The 47th Annual Meeting Of The Japanese Society Of Intensive Care Medicine (defe. 2020;606	-
19767997	Opdivo	Nivolumab	Gastric Cancer	Stevens-Johnson Syndrome	Serious	Other Outcomes	Not Specified	-	31-AUG-2021	Expedited	Not Specified	Not Specified	Bristol Myers Squibb	Healthcare Professional	Not Specified	-	23-AUG-2021	31-AUG-2021	JP	Not Specified	JP-BRISTOL-MYERS SQUIBB COMPANY-BMS-2021-085220	-	-
19213249	Opdivo	Nivolumab	Head And Neck Cancer;Product Used For Unknown Indication;Prophylaxis	Stevens-Johnson Syndrome	Serious	Hospitalized;Other Outcomes	Male	29-MAR-2021	05-AUG-2021	Expedited	67 YR	53 KG	Bristol Myers Squibb	Healthcare Professional	Not Specified	Piperacillin Sodium\Tazobactam Sodium;Calcium Polystyrene Sulfonate;Magnesium Oxide;Sodium Gualenate Monohydrate;Oxycodone Hydrochloride;Calonal;Sodium Phosphate, Dibasic\Sodium Phosphate, Monobasic;Loxoprofen;Nexium	05-AUG-2021	04-MAY-2021	JP	Not Specified	JP-BRISTOL-MYERS SQUIBB COMPANY-BMS-2021-042468	-	-
19413438	Opdivo	Nivolumab	Product Used For Unknown Indication	Stevens-Johnson Syndrome;Toxic Epidermal Necrolysis	Serious	Hospitalized;Died;Other Outcomes	Female	09-SEP-2020	15-JUN-2021	Expedited	58 YR	Not Specified	Bristol Myers Squibb	Healthcare Professional	Not Specified	Nystatin;Alprazolam;Omeprazole;Prednisone	19-OCT-2020	15-JUN-2021	ES	Not Specified	ES-BRISTOL-MYERS SQUIBB COMPANY-BMS-2020-087186	-	-
12859964	-	Nivolumab	Hodgkin's Disease;Lymphoma;Product Used For Unknown Indication	Renal Failure;Multiple Organ Dysfunction Syndrome;Escherichia Sepsis;Hepatic Failure;Toxic Epidermal Necrolysis;Stevens-Johnson Syndrome;Product Use In Unapproved Indication;Hyponatraemia	Serious	Non-Serious	Female	12-SEP-2016	29-MAR-2021	Expedited	45 YR	116 KG	Bristol Myers Squibb	Healthcare Professional	Not Specified	Methylprednisolone;Tacrolimus	11-JUN-2019	19-OCT-2016	ES	Not Specified	ES-BRISTOL-MYERS SQUIBB COMPANY-BMS-2016-085053	-	-
19003422	Opdivo	Nivolumab	Renal Cell Carcinoma	Toxic Epidermal Necrolysis	Serious	Other Outcomes;Hospitalized	Female	-	26-MAR-2021	Expedited	59 YR	Not Specified	Bristol Myers Squibb	Healthcare Professional	Not Specified	-	19-MAR-2021	12-MAR-2021	TR	Not Specified	TR-BRISTOL-MYERS SQUIBB COMPANY-BMS-2021-022193	-	-
16044506	-	Nivolumab	Hepatocellular Carcinoma;Product Used For Unknown Indication	Stevens-Johnson Syndrome;Intentional Product Use Issue	Serious	Hospitalized;Other Outcomes	Male	-	12-MAR-2021	Non-Expedited	69 YR	Not Specified	Bristol Myers Squibb	Healthcare Professional	Not Specified	Spironolactone;Gabapentin;Metformin;Carbidopa Levodopa;Insulin Nos;Oxycodone;Lactulose;Folic Acid;Furosemide	03-MAR-2021	06-MAR-2019	US	Not Specified	US-BRISTOL-MYERS SQUIBB COMPANY-BMS-2019-022521	Dasanu CA. Late-onset stevens-johnson syndrome due to nivolumab use for hepatocellular carcinoma. Journal of Oncology Pharmacy Practice. 2019;1-4	-
18115127	Opdivo	Nivolumab	Tongue Neoplasm Malignant Stage Unspecified	Stevens-Johnson Syndrome;Toxic Epidermal Necrolysis	Serious	Hospitalized;Other Outcomes	Male	-	15-JAN-2021	Expedited	76 YR	Not Specified	Bristol Myers Squibb	Healthcare Professional	Not Specified	-	06-JAN-2021	05-AUG-2020	JP	Not Specified	JP-BRISTOL-MYERS SQUIBB COMPANY-BMS-2020-062649	Koshizuka K, Sakurai D, Sunagane M, Mita Y, Hamasaki S, Suzuki T, et al. Toxic epidermal necrolysis associated with nivolumab treatment for head and neck cancer. Clinical Case Reports. 2020;1-5	-
18353096	Opdivo	Nivolumab	Gastric Cancer	Stevens-Johnson Syndrome;Skin Erosion;Dermatitis Bullous	Serious	Other Outcomes;Hospitalized	Male	16-SEP-2020	08-JAN-2021	Expedited	80 YR	51 KG	Bristol Myers Squibb	Healthcare Professional	Not Specified	-	08-JAN-2021	07-OCT-2020	JP	Not Specified	JP-BRISTOL-MYERS SQUIBB COMPANY-BMS-2020-080768	-	-
18629445	-	Nivolumab	Blood Calcium Decreased;Gastrointestinal Disorder;Squamous Cell Carcinoma Of The Oral Cavity;Tumour Pain;Type 2 Diabetes Mellitus;Vitamin D Deficiency	Toxic Epidermal Necrolysis	Serious	Life Threatening;Other Outcomes;Hospitalized	Female	17-NOV-2020	17-DEC-2020	Expedited	66 YR	Not Specified	Bristol Myers Squibb	Healthcare Professional	Not Specified	Codeine;Calcium Carbonate;Omeprazole;Cholecalciferol;Humulin L	27-NOV-2020	17-DEC-2020	GB	Not Specified	GB-BRISTOL-MYERS SQUIBB COMPANY-BMS-2020-101745	-	-
18279687	Opdivo	Nivolumab	Product Used For Unknown Indication	Toxic Epidermal Necrolysis	Serious	Other Outcomes	Not Specified	-	18-SEP-2020	Non-Expedited	Not Specified	Not Specified	Bristol Myers Squibb	Healthcare Professional	Not Specified	-	10-SEP-2020	18-SEP-2020	US	Not Specified	US-BRISTOL-MYERS SQUIBB COMPANY-BMS-2020-074415	-	-
16170229	Opdivo	Nivolumab	Non-Small Cell Lung Cancer Recurrent	Stevens-Johnson Syndrome;Candida Test Positive	Serious	Other Outcomes;Hospitalized	Male	JAN-2018	04-AUG-2020	Expedited	72 YR	Not Specified	Bristol Myers Squibb	Healthcare Professional	Not Specified	-	30-JUL-2020	08-APR-2019	JP	Not Specified	JP-BRISTOL-MYERS SQUIBB COMPANY-BMS-2018-009562	Morioka Y, Dugu L, Kohda F, Hirose T, Shigyo A, Furue M. Two cases of Stevens-Johnson Syndrome after nivolumab administration. Rinsho Derma. 2019;61(13):1985-9	-
13548789	-	Nivolumab	Malignant Melanoma	Autoimmune Thyroiditis;Type 1 Diabetes Mellitus;Toxic Epidermal Necrolysis	Serious	Hospitalized;Life Threatening;Other Outcomes	Female	10-APR-2017	30-JUN-2020	Expedited	66 YR	65 KG	Bristol Myers Squibb	Healthcare Professional	Not Specified	-	25-JUN-2020	16-MAY-2017	JP	Not Specified	JP-BRISTOL-MYERS SQUIBB COMPANY-BMS-2017-034870	Kayoko O, Hidefumi W. A case of possible aggravated drug eruption induced by immune checkpoint inhibitor. Skin allergy frontier. 2018;16(1):52	-
14537823	Opdivo	Nivolumab	Back Pain;Chronic Lymphocytic Leukaemia;Fibrosis;Neuroendocrine Carcinoma Of The Skin;Prophylaxis;Stenosis	Intentional Product Use Issue;Stevens-Johnson Syndrome;Liver Disorder;Rash	Serious	Other Outcomes	Female	-	25-JUN-2020	Expedited	Not Specified	60 KG	Bristol Myers Squibb	Consumer	Not Specified	Baclofen;Valacyclovir Hydrochloride;Ibuprofen;Oxycodone	15-MAY-2018	16-FEB-2018	US	Not Specified	US-BRISTOL-MYERS SQUIBB COMPANY-BMS-2018-012982	-	-
16794668	Opdivo	Nivolumab	Head And Neck Cancer;Product Used For Unknown Indication	Staphylococcal Infection;Stevens-Johnson Syndrome;Ulcerative Keratitis;Conjunctivitis	Serious	Other Outcomes;Hospitalized	Male	02-AUG-2019	21-JUN-2020	Expedited	73 YR	48 KG	Bristol Myers Squibb	Healthcare Professional	Not Specified	Sennosides;Lansoprazole;Zolpidem Tartrate;Morphine Hydrochloride;Sulpiride;Flutoprazepam;Levothyroxine	16-JUN-2020	11-SEP-2019	JP	Not Specified	JP-BRISTOL-MYERS SQUIBB COMPANY-BMS-2019-088661	-	-
17754091	-	Nivolumab	Adenocarcinoma Of Colon	Purpura;Toxic Epidermal Necrolysis	Serious	Other Outcomes	Female	-	06-MAY-2020	Expedited	50 YR	Not Specified	Bristol Myers Squibb	Healthcare Professional	Not Specified	-	29-APR-2020	06-MAY-2020	US	Not Specified	US-BRISTOL-MYERS SQUIBB COMPANY-BMS-2020-035029	Basu P, Tong Y, Hinds BR, Schneider J.A. Nivolumab-induced toxic epidermal necrolysis with retiform purpura. British Journal of Dermatology. 2020	-
16563841	Opdivo	Nivolumab	Gastric Cancer	Toxic Epidermal Necrolysis	Serious	Life Threatening;Other Outcomes	Female	26-JUL-2019	20-APR-2020	Expedited	47 YR	Not Specified	Bristol Myers Squibb	Healthcare Professional	Not Specified	-	15-APR-2020	12-JUL-2019	JP	Not Specified	JP-BRISTOL-MYERS SQUIBB COMPANY-BMS-2019-067481	Kono S. A gastric cancer patient onset Stevens - Johnson syndrome during Nivolumab treatment. The 92nd Annual Meeting of the Japanese Gastric Cancer Association. 2020;OE-07-7	-
17518535	-	Nivolumab	Constipation;Dermatitis;Insomnia;Nausea;Oral Infection;Peripheral T-Cell Lymphoma Unspecified;Product Used For Unknown Indication;Prophylaxis;Stomatitis;Vitamin D Deficiency	Febrile Neutropenia;Stevens-Johnson Syndrome;Gastritis	Serious	Other Outcomes;Hospitalized	Male	18-FEB-2020	25-MAR-2020	Expedited	70 YR	Not Specified	Bristol Myers Squibb	Healthcare Professional	Not Specified	Magnesium Citrate;Glycolax;Prochlorperazine Edisylate;Kenalog;Dalteparin;Heparin Sodium;Melatonin;Lidocaine;Senokot;Chlorhexidine;Acyclovir;Ondansetron;Levofloxacin;Desyrel;Ergocalciferol;Fluconazole;Cefepime;Docusate Sodium;Metronidazole	23-MAR-2020	10-MAR-2020	US	Not Specified	US-BRISTOL-MYERS SQUIBB COMPANY-BMS-2020-014751	-	-
16931751	Opdivo	Nivolumab	Gastric Cancer	Physical Deconditioning;Stevens-Johnson Syndrome	Serious	Other Outcomes;Hospitalized	Male	-	31-DEC-2019	Expedited	58 YR	Not Specified	Bristol Myers Squibb	Healthcare Professional	Not Specified	-	25-DEC-2019	17-OCT-2019	JP	Not Specified	JP-BRISTOL-MYERS SQUIBB COMPANY-BMS-2019-099530	-	-
15269155	-	Nivolumab	Head And Neck Cancer	Oral Mucosal Eruption;Thrombocytopenia;Malignant Neoplasm Progression;Vascular Device Infection;Pneumonia;Staphylococcal Infection;Pneumatosis Intestinalis;Tracheostomy Infection;Bronchitis;Pleural Effusion;Ascites;Rash;Stevens-Johnson Syndrome;Conjunctivitis Bacterial	Serious	Died;Other Outcomes;Life Threatening;Hospitalized	Male	2017	06-NOV-2019	Expedited	69 YR	58 KG	Bristol Myers Squibb	Healthcare Professional	Not Specified	-	28-OCT-2019	13-AUG-2018	JP	Not Specified	JP-BRISTOL-MYERS SQUIBB COMPANY-BMS-2017-071474	Shibata A, Yoshikawa T, Makita S, Nakagawa S, Ueda Y, Akiyama M. A case of recurrent Stevens-Johnson syndrome caused by nivolumab therapy. European journal of dermatology. 2019	-
16955501	-	Nivolumab	Renal Cell Carcinoma	Stevens-Johnson Syndrome;Ulcer;Skin Lesion	Serious	Other Outcomes;Hospitalized	Male	23-AUG-2019	24-OCT-2019	Expedited	75 YR	62.6 KG	Bristol Myers Squibb	Healthcare Professional	Not Specified	-	15-OCT-2019	24-OCT-2019	GB	Not Specified	GB-BRISTOL-MYERS SQUIBB COMPANY-BMS-2019-099687	-	-
16762909	Opdivo	Nivolumab	Gastric Cancer	Stevens-Johnson Syndrome	Serious	Other Outcomes;Hospitalized	Male	28-JUL-2019	09-OCT-2019	Expedited	64 YR	Not Specified	Bristol Myers Squibb	Healthcare Professional	Not Specified	-	01-OCT-2019	02-SEP-2019	JP	Not Specified	JP-BRISTOL-MYERS SQUIBB COMPANY-BMS-2019-085278	-	-
16630034	-	Nivolumab	Metastatic Malignant Melanoma	Toxic Epidermal Necrolysis;Stevens-Johnson Syndrome	Serious	Life Threatening;Other Outcomes;Hospitalized	Male	-	25-JUL-2019	Expedited	59 YR	Not Specified	Bristol Myers Squibb	Healthcare Professional	Not Specified	-	15-JUL-2019	25-JUL-2019	US	Not Specified	US-BRISTOL-MYERS SQUIBB COMPANY-BMS-2019-072614	Virgen CA, Linden KG, Rojek NW. The prolonged hospital course of a 59-year-old male with Stevens-Johnson syndrome/toxic epidermal necrolysis-like eruption associated with nivolumab therapy for metastatic melanoma. Supportive Care in Cancer. 2019;27(Suppl 1):S256	-
16321135	Opdivo	Nivolumab	Gastric Cancer	Bile Duct Stenosis;Mouth Haemorrhage;Stomatitis;Malignant Neoplasm Progression;Pyrexia;Disseminated Intravascular Coagulation;Stevens-Johnson Syndrome;Hepatic Function Abnormal	Serious	Other Outcomes;Died;Hospitalized	Male	2019	19-JUL-2019	Expedited	43 YR	57.2 KG	Bristol Myers Squibb	Healthcare Professional	Not Specified	-	12-JUL-2019	16-MAY-2019	JP	Not Specified	JP-BRISTOL-MYERS SQUIBB COMPANY-BMS-2019-042258	-	-
16267533	Opdivo	Nivolumab	Non-Small Cell Lung Cancer	Stevens-Johnson Syndrome	Serious	Other Outcomes	Not Specified	-	11-JUL-2019	Expedited	Not Specified	Not Specified	Bristol Myers Squibb	Healthcare Professional	Not Specified	-	11-JUL-2019	03-MAY-2019	US	Not Specified	US-BRISTOL-MYERS SQUIBB COMPANY-BMS-2019-040689	-	-
16362729	Opdivo	Nivolumab	Constipation;Gastric Cancer;Nausea;Pain;Product Used For Unknown Indication	Lung Disorder;Stevens-Johnson Syndrome	Serious	Hospitalized;Other Outcomes	Male	MAR-2018	28-MAY-2019	Expedited	67 YR	43 KG	Bristol Myers Squibb	Healthcare Professional	Not Specified	Sodium Picosulfate;Symproic;Levofloxacin;Sodium Ferrous Citrate;Glycosaminoglycans;Miya-Bm;Abstral;Nauzelin;Anafranil;Picolamine Salicylate;Lyrica;Ensure;Procaterol Hydrochloride;Fentanyl;Ascorbic Acid\Calcium Pantothenate;Huscode	15-MAR-2018	28-MAY-2019	JP	Not Specified	JP-BRISTOL-MYERS SQUIBB COMPANY-BMS-2018-026231	Hiraishi J, et al. A case of Stevens-Johnson syndrome induced by nivolumab administration. 2018;4	-
15969009	-	Nivolumab	Anaemia;Blood Thyroid Stimulating Hormone Increased;Transitional Cell Carcinoma	Toxic Epidermal Necrolysis;Sepsis	Serious	Hospitalized;Died;Life Threatening;Other Outcomes	Female	04-FEB-2019	25-FEB-2019	Expedited	68 YR	64 KG	Bristol Myers Squibb	Healthcare Professional	Not Specified	Aranesp;Euthyrox	21-FEB-2019	15-FEB-2019	AT	Not Specified	AT-BRISTOL-MYERS SQUIBB COMPANY-BMS-2019-013192	-	-
15966775	Opdivo	Nivolumab	Gastric Cancer	Pneumocystis Jirovecii Pneumonia;Stevens-Johnson Syndrome;Rash;Cutaneous Symptom;Dermatitis	Serious	Other Outcomes	Male	01-NOV-2018	15-FEB-2019	Expedited	7 DEC	Not Specified	Bristol Myers Squibb	Healthcare Professional	Not Specified	-	02-NOV-2018	15-FEB-2019	JP	Not Specified	JP-BRISTOL-MYERS SQUIBB COMPANY-BMS-2018-106576	-	-
15482243	Opdivo	Nivolumab	Non-Small Cell Lung Cancer	Stevens-Johnson Syndrome;Blister	Serious	Other Outcomes	Male	-	11-DEC-2018	Expedited	60 YR	Not Specified	Bristol Myers Squibb	Healthcare Professional	Not Specified	-	11-DEC-2018	10-OCT-2018	US	Not Specified	US-BRISTOL-MYERS SQUIBB COMPANY-BMS-2018-092213	-	-
14284649	-	Nivolumab	Adenosquamous Cell Lung Cancer Stage Iv	Dermatitis;Stevens-Johnson Syndrome;Stomatitis	Serious	Hospitalized;Other Outcomes	Female	01-AUG-2017	10-DEC-2018	Expedited	59 YR	45 KG	Bristol Myers Squibb	Healthcare Professional	Not Specified	-	03-DEC-2018	14-DEC-2017	IT	Not Specified	IT-BRISTOL-MYERS SQUIBB COMPANY-BMS-2017-111007	-	-
15278921	Opdivo	Nivolumab	Renal Cancer Metastatic	Stevens-Johnson Syndrome	Serious	Other Outcomes	Female	-	29-NOV-2018	Expedited	Not Specified	Not Specified	Bristol Myers Squibb	Healthcare Professional	Not Specified	-	29-NOV-2018	15-AUG-2018	US	Not Specified	US-BRISTOL-MYERS SQUIBB COMPANY-BMS-2018-073288	-	-
15559099	Opdivo	Nivolumab	Product Used For Unknown Indication	Stevens-Johnson Syndrome	Serious	Other Outcomes	Not Specified	-	29-OCT-2018	Expedited	Not Specified	Not Specified	Bristol Myers Squibb	Healthcare Professional	Not Specified	-	19-OCT-2018	29-OCT-2018	US	Not Specified	US-BRISTOL-MYERS SQUIBB COMPANY-BMS-2018-098538	-	-
15551812	-	Nivolumab	Metastases To Bone	Recall Phenomenon;Stevens-Johnson Syndrome	Serious	Other Outcomes	Male	-	25-OCT-2018	Expedited	Not Specified	Not Specified	Bristol Myers Squibb	Healthcare Professional	Not Specified	-	15-OCT-2018	25-OCT-2018	FR	Not Specified	FR-BRISTOL-MYERS SQUIBB COMPANY-BMS-2018-098619	Rouyer L, Bursztejn AC, Charbit L, Schmutz JL, Moawad S. Stevens-johnson syndrome associated with radiation recall dermatitis in a patient treated with nivolumab. Eur.J.Derm. 2018;28(3):380-1	-
15328800	Opdivo	Nivolumab	Gastric Cancer	Toxic Epidermal Necrolysis;Malignant Neoplasm Progression;Hepatic Function Abnormal	Serious	Other Outcomes;Died;Hospitalized	Male	2018	08-OCT-2018	Expedited	68 YR	Not Specified	Bristol Myers Squibb	Healthcare Professional	Not Specified	-	03-OCT-2018	29-AUG-2018	JP	Not Specified	JP-BRISTOL-MYERS SQUIBB COMPANY-BMS-2018-080378	-	-
14706901	Opdivo	Nivolumab	Product Used For Unknown Indication	Stevens-Johnson Syndrome;Liver Function Test Increased	Serious	Other Outcomes	Not Specified	-	04-OCT-2018	Expedited	Not Specified	Not Specified	Bristol Myers Squibb	Healthcare Professional	Not Specified	-	04-OCT-2018	03-APR-2018	US	Not Specified	US-BRISTOL-MYERS SQUIBB COMPANY-BMS-2018-028228	-	-
15351150	-	Nivolumab	Squamous Cell Carcinoma	Stevens-Johnson Syndrome	Serious	Other Outcomes	Male	-	05-SEP-2018	Expedited	63 YR	Not Specified	Bristol Myers Squibb	Healthcare Professional	Not Specified	-	27-AUG-2018	05-SEP-2018	US	Not Specified	US-BRISTOL-MYERS SQUIBB COMPANY-BMS-2018-081920	Shah Kishan M, Rancour Elizabeth A, Al-Omari Ahmed, Rahnama-Moghadam Sahand. Striking enhancement at the site of radiation for nivolumab-induced Stevens-Johnson syndrome. Dermatology online journal. 2018;24(6):7	-
13263243	Opdivo	Nivolumab	Product Used For Unknown Indication	Renal Impairment;Hepatic Function Abnormal;Stevens-Johnson Syndrome	Serious	Other Outcomes;Hospitalized	Female	15-FEB-2017	03-SEP-2018	Expedited	68 YR	Not Specified	Bristol Myers Squibb	Healthcare Professional	Not Specified	-	27-AUG-2018	23-FEB-2017	JP	Not Specified	JP-BRISTOL-MYERS SQUIBB COMPANY-BMS-2017-014773	-	-
14906837	Opdivo	Nivolumab	Hepatocellular Carcinoma	Stevens-Johnson Syndrome;Rash	Serious	Other Outcomes	Male	-	02-AUG-2018	Expedited	Not Specified	Not Specified	Bristol Myers Squibb	Healthcare Professional	Not Specified	-	02-AUG-2018	17-MAY-2018	US	Not Specified	US-BRISTOL-MYERS SQUIBB COMPANY-BMS-2018-043672	-	-
12891628	Opdivo	Nivolumab	Non-Small Cell Lung Cancer Recurrent	Liver Disorder;Toxic Epidermal Necrolysis;Interstitial Lung Disease	Serious	Hospitalized;Other Outcomes	Male	29-JUN-2016	01-MAR-2018	Expedited	70 YR	Not Specified	Bristol Myers Squibb	Healthcare Professional	Not Specified	-	16-FEB-2018	28-OCT-2016	JP	Not Specified	JP-BRISTOL-MYERS SQUIBB COMPANY-BMS-2016-069928	-	-
14556273	Opdivo	Nivolumab	Metastatic Malignant Melanoma	Stevens-Johnson Syndrome;Rash Pruritic	Serious	Other Outcomes	Male	-	21-FEB-2018	Expedited	Not Specified	Not Specified	Bristol Myers Squibb	Consumer	Not Specified	-	09-FEB-2018	21-FEB-2018	US	Not Specified	US-BRISTOL-MYERS SQUIBB COMPANY-BMS-2018-013374	-	-
14338948	Opdivo	Nivolumab	Squamous Cell Carcinoma Of Lung	Stevens-Johnson Syndrome;Recall Phenomenon	Serious	Other Outcomes	Male	-	29-DEC-2017	Expedited	63 YR	Not Specified	Bristol Myers Squibb	Healthcare Professional	Not Specified	-	21-DEC-2017	29-DEC-2017	FR	Not Specified	FR-BRISTOL-MYERS SQUIBB COMPANY-BMS-2017-117779	Rouyer L, Moawad S, Charbit L, Freling L, Bursztejn AC, Schmutz JL. Stevens-Johnson syndrome-radiation recall secondary to nivolumab. Annales de Dermatologie et de Venereologie. 2017;144:S53-S54	-
13615698	-	Nivolumab	Non-Small Cell Lung Cancer	Stevens-Johnson Syndrome;Sleep Disorder;Pruritus	Serious	Other Outcomes;Hospitalized	Female	-	06-JUN-2017	Expedited	76 YR	Not Specified	Bristol Myers Squibb	Healthcare Professional	Not Specified	-	25-MAY-2017	06-JUN-2017	JP	Not Specified	JP-BRISTOL-MYERS SQUIBB COMPANY-BMS-2017-048787	Ito J, Fujimoto D, Nakamura A, Nagano T, Uehara K, Imai Y, et al. Aprepitant for refractory nivolumab-induced pruritus. Lung Cancer. 2017;109:58-61	-
12639715	-	Nivolumab	Non-Small Cell Lung Cancer;Product Used For Unknown Indication	Nausea;Malaise;Infusion Related Reaction;Stevens-Johnson Syndrome	Serious	Hospitalized;Other Outcomes	Female	19-APR-2016	24-MAY-2017	Expedited	76 YR	Not Specified	Bristol Myers Squibb	Healthcare Professional	Not Specified	-	16-MAY-2017	10-AUG-2016	JP	Not Specified	JP-BRISTOL-MYERS SQUIBB COMPANY-BMS-2016-065336	Mori R. A case of epidermal growth-factor receptor [EGFR] mutation positive lung adenocarcinomna with severe skin eruption which developed after administration of nivolumab. 104th Kansai Branch Congress of the Japan Lung Cancer Society. 2016;40	-
13564417	Opdivo	Nivolumab	Lung Neoplasm Malignant	Toxic Epidermal Necrolysis	Serious	Other Outcomes	Female	2016	19-MAY-2017	Expedited	Not Specified	Not Specified	Bristol Myers Squibb	Healthcare Professional	Not Specified	-	11-MAY-2017	19-MAY-2017	US	Not Specified	US-BRISTOL-MYERS SQUIBB COMPANY-BMS-2017-042535	-	-
13519474	-	Nivolumab	Product Used For Unknown Indication	Toxic Epidermal Necrolysis	Serious	Other Outcomes;Died	Not Specified	-	05-MAY-2017	Expedited	Not Specified	Not Specified	Bristol Myers Squibb	Healthcare Professional	Not Specified	-	25-APR-2017	05-MAY-2017	US	Not Specified	US-BRISTOL-MYERS SQUIBB COMPANY-BMS-2017-039318	Thebeau M, Rubin K, Hofmann M, Grimm J, Weinstein A, Choi JN. Management of skin adverse events associated with immune checkpoint inhibitors in patients with melanoma: A nursing perspective. Journal of the American Association of Nurse Practitioners. 2017;1-10	-
13504940	-	Nivolumab	Metastatic Malignant Melanoma	Toxic Epidermal Necrolysis	Serious	Other Outcomes	Not Specified	-	02-MAY-2017	Expedited	Not Specified	Not Specified	Bristol Myers Squibb	Consumer	Not Specified	-	24-APR-2017	02-MAY-2017	US	Not Specified	US-BRISTOL-MYERS SQUIBB COMPANY-BMS-2017-037072	-	-
13503388	-	Nivolumab	Metastatic Malignant Melanoma	Toxic Epidermal Necrolysis	Serious	Other Outcomes	Not Specified	-	02-MAY-2017	Expedited	Not Specified	Not Specified	Bristol Myers Squibb	Consumer	Not Specified	-	24-APR-2017	02-MAY-2017	US	Not Specified	US-BRISTOL-MYERS SQUIBB COMPANY-BMS-2017-035130	-	-
13377357	Opdivo	Nivolumab	Metastatic Malignant Melanoma	Toxic Epidermal Necrolysis;Autoimmune Colitis;Dysphagia	Serious	Life Threatening;Hospitalized	Male	19-NOV-2016	28-MAR-2017	Direct	61 YR	66.9 KG	Fda-Ctu	Healthcare Professional	Health Professional	Yervoy	-	28-MAR-2017	US	Not Specified	-	-	-
13115210	Opdivo	Nivolumab	Product Used For Unknown Indication;Small Cell Lung Cancer	Stevens-Johnson Syndrome;Product Use In Unapproved Indication;Diarrhoea	Serious	Other Outcomes;Hospitalized;Life Threatening	Male	02-JAN-2017	18-MAR-2017	Expedited	58 YR	Not Specified	Bristol Myers Squibb	Healthcare Professional	Not Specified	-	10-MAR-2017	13-JAN-2017	JP	Not Specified	JP-BRISTOL-MYERS SQUIBB COMPANY-BMS-2017-002177	-	-
13225786	Opdivo	Nivolumab	Product Used For Unknown Indication	Stevens-Johnson Syndrome	Serious	Other Outcomes	Female	-	13-FEB-2017	Expedited	Not Specified	Not Specified	Bristol Myers Squibb	Healthcare Professional	Not Specified	-	03-FEB-2017	13-FEB-2017	US	Not Specified	US-BRISTOL-MYERS SQUIBB COMPANY-BMS-2017-009701	-	-
13224845	Opdivo	Nivolumab	Lung Adenocarcinoma	Thyroiditis;Candida Infection;Stevens-Johnson Syndrome	Serious	Other Outcomes	Female	-	13-FEB-2017	Expedited	Not Specified	Not Specified	Bristol Myers Squibb	Healthcare Professional	Not Specified	-	03-FEB-2017	13-FEB-2017	US	Not Specified	US-BRISTOL-MYERS SQUIBB COMPANY-BMS-2017-009730	-	-
13120147	Opdivo	Nivolumab	Metastatic Malignant Melanoma	Toxic Epidermal Necrolysis;Pruritus;Dermatitis Exfoliative;Rash Morbilliform;Dermatitis	Serious	Non-Serious	Not Specified	-	17-JAN-2017	Expedited	Not Specified	Not Specified	Bristol Myers Squibb	Consumer	Not Specified	-	11-JAN-2017	17-JAN-2017	US	Not Specified	US-BRISTOL-MYERS SQUIBB COMPANY-BMS-2017-002299	-	-
13104377	-	Nivolumab	Head And Neck Cancer	Stevens-Johnson Syndrome	Serious	Hospitalized;Life Threatening	Male	-	10-JAN-2017	Direct	63 YR	Not Specified	Fda-Ctu	Healthcare Professional	Health Professional	-	-	10-JAN-2017	US	Not Specified	-	-	-
13104362	-	Nivolumab	Squamous Cell Carcinoma Of Head And Neck	Oral Pain;Mouth Ulceration;Blister;Skin Exfoliation;Stevens-Johnson Syndrome;Oral Mucosal Blistering;Papule	Serious	Hospitalized	Male	06-JAN-2017	10-JAN-2017	Direct	63 YR	61.7 KG	Fda-Ctu	Healthcare Professional	Health Professional	Metoprolol Succinate;Levothyroxine	-	10-JAN-2017	US	Not Specified	-	-	-
13075719	Opdivo	Nivolumab	Metastatic Malignant Melanoma	Toxic Epidermal Necrolysis	Serious	Non-Serious	Not Specified	-	30-DEC-2016	Expedited	Not Specified	Not Specified	Bristol Myers Squibb	Consumer	Not Specified	-	23-DEC-2016	30-DEC-2016	US	Not Specified	US-BRISTOL-MYERS SQUIBB COMPANY-BMS-2016-110485	-	-
12887837	Opdivo	Nivolumab	Non-Small Cell Lung Cancer Recurrent;Product Used For Unknown Indication	Toxic Epidermal Necrolysis	Serious	Hospitalized;Other Outcomes	Male	16-OCT-2016	29-NOV-2016	Expedited	73 YR	Not Specified	Bristol Myers Squibb	Healthcare Professional	Not Specified	Magnesium Oxide;Naproxen;Celecoxib;Bisolvon	22-NOV-2016	27-OCT-2016	JP	Not Specified	JP-BRISTOL-MYERS SQUIBB COMPANY-BMS-2016-089867	-	-
12982539	Opdivo	Nivolumab	-	Toxic Epidermal Necrolysis;Stevens-Johnson Syndrome;Therapy Cessation;Rash	Serious	Hospitalized	Male	26-NOV-2016	28-NOV-2016	Direct	71 YR	112.5 KG	Fda-Ctu	Not Specified	Not Specified	-	-	28-NOV-2016	US	Not Specified	-	-	-
12805670	Opdivo	Nivolumab	Oesophageal Carcinoma;Product Used For Unknown Indication	Product Use In Unapproved Indication;Toxic Epidermal Necrolysis	Serious	Other Outcomes;Hospitalized	Female	10-SEP-2016	18-NOV-2016	Expedited	75 YR	Not Specified	Bristol Myers Squibb	Healthcare Professional	Not Specified	Xgeva	10-NOV-2016	04-OCT-2016	US	Not Specified	US-BRISTOL-MYERS SQUIBB COMPANY-BMS-2016-080028	-	-
12890411	Opdivo	Nivolumab	Product Used For Unknown Indication	Stevens-Johnson Syndrome	Serious	Other Outcomes	Not Specified	SEP-2016	27-OCT-2016	Expedited	Not Specified	Not Specified	Bristol Myers Squibb	Healthcare Professional	Not Specified	-	19-OCT-2016	27-OCT-2016	US	Not Specified	US-BRISTOL-MYERS SQUIBB COMPANY-BMS-2016-089018	-	-
12846564	Opdivo	Nivolumab	Product Used For Unknown Indication	Pyrexia;Stevens-Johnson Syndrome	Serious	Other Outcomes	Not Specified	-	14-OCT-2016	Expedited	Not Specified	Not Specified	Bristol Myers Squibb	Healthcare Professional	Not Specified	-	04-OCT-2016	14-OCT-2016	US	Not Specified	US-BRISTOL-MYERS SQUIBB COMPANY-BMS-2016-083296	-	-
12507530	Opdivo	Nivolumab	Malignant Melanoma	Stevens-Johnson Syndrome	Serious	Other Outcomes	Male	31-MAY-2016	02-AUG-2016	Expedited	52 YR	140.59 KG	Bristol Myers Squibb	Healthcare Professional	Not Specified	-	25-JUL-2016	29-JUN-2016	US	Not Specified	US-BRISTOL-MYERS SQUIBB COMPANY-BMS-2016-052347	-	-
11219344	-	Nivolumab	Hypertension;Hyperuricaemia;Insomnia;Malignant Melanoma;Product Used For Unknown Indication;Prostatic Adenoma;Type 2 Diabetes Mellitus	Toxic Skin Eruption;Ocular Discomfort;Stevens-Johnson Syndrome	Serious	Other Outcomes;Hospitalized	Male	11-APR-2015	28-JUL-2016	Expedited	67 YR	Not Specified	Bristol Myers Squibb	Healthcare Professional	Not Specified	Janumet;Herbals\Saw Palmetto;Propranolol Hydrochloride;Plavix;Fenofibrate;Gliclazide;Alfuzosin;Zolpidem;Allopurinol;Hydrochlorothiazide\Valsartan	28-JUL-2016	25-JUN-2015	FR	Not Specified	FR-BRISTOL-MYERS SQUIBB COMPANY-BMS-2015-040133	Le Naour S, Saint-Jean M, Peuvrel L, Quereux G, Brocard A, Dreno B. Annales dle Dermatologie et dle Venereologie 2015. Annals of Dermatology and Venereology. 2015;142(12):S695-6	-
12434056	-	Nivolumab	Product Used For Unknown Indication	Fatigue;Toxic Epidermal Necrolysis;Nausea;Colitis;Hypoalbuminaemia;Oedema	Serious	Other Outcomes;Hospitalized	Not Specified	12-MAY-2016	03-JUN-2016	Expedited	Not Specified	103 KG	Bristol Myers Squibb	Healthcare Professional	Not Specified	-	26-MAY-2016	03-JUN-2016	SK	Not Specified	SK-BRISTOL-MYERS SQUIBB COMPANY-BMS-2016-042481	-	-
11375402	Opdivo	Nivolumab	Non-Small Cell Lung Cancer;Pain	Stevens-Johnson Syndrome	Serious	Other Outcomes;Hospitalized	Female	-	20-MAY-2016	Expedited	Not Specified	Not Specified	Bristol Myers Squibb	Healthcare Professional	Not Specified	Metamizole	10-MAY-2016	13-AUG-2015	DE	Not Specified	DE-BRISTOL-MYERS SQUIBB COMPANY-BMS-2015-052930	-	-
12153024	Opdivo	Nivolumab	Non-Small Cell Lung Cancer	Stevens-Johnson Syndrome	Serious	Other Outcomes	Male	29-DEC-2015	05-MAR-2016	Expedited	60 YR	Not Specified	Bristol Myers Squibb	Healthcare Professional	Not Specified	-	25-FEB-2016	05-MAR-2016	US	Not Specified	US-BRISTOL-MYERS SQUIBB COMPANY-BMS-2016-014936	-	-
11515967	-	Nivolumab	Glioblastoma;Product Used For Unknown Indication	Febrile Neutropenia;Stevens-Johnson Syndrome;Flank Pain	Serious	Other Outcomes;Hospitalized	Male	16-AUG-2015	25-FEB-2016	Expedited	59 YR	75 KG	Bristol Myers Squibb	Healthcare Professional	Not Specified	Prednisolone;Vancomycin;Zosyn	17-FEB-2016	16-SEP-2015	US	Not Specified	US-BRISTOL-MYERS SQUIBB COMPANY-BMS-2015-055741	-	-
11518566	-	Nivolumab	Non-Small Cell Lung Cancer;Product Used For Unknown Indication	Stevens-Johnson Syndrome	Serious	Other Outcomes;Hospitalized	Male	07-SEP-2015	26-NOV-2015	Expedited	71 YR	66 KG	Bristol Myers Squibb	Healthcare Professional	Not Specified	Pioglitazone;Methylprednisolone Sodium Succinate;Betamethasone Butyrate Propionate;Betamethasone Sodium Phosphate;Prednisolone;Roxithromycin;Chondroitin Sulfate (Bovine);Levofloxacin Hemihydrate;Lysozyme Hydrochloride;Carbocysteine;Sitagliptin Phosphate;Clobetasone Butyrate	17-NOV-2015	17-SEP-2015	JP	Not Specified	JP-BRISTOL-MYERS SQUIBB COMPANY-BMS-2015-060793	-	-
11481606	Opdivo	Nivolumab	Non-Small Cell Lung Cancer;Product Used For Unknown Indication	Toxic Epidermal Necrolysis;Skin Reaction;Malignant Neoplasm Progression	Serious	Non-Serious	Male	05-AUG-2015	20-NOV-2015	Expedited	75 YR	70 KG	Bristol Myers Squibb	Healthcare Professional	Not Specified	Tilidine;Tamsulosin;Vitamin B12;Bisoprolol;Furosemide;Novalgin (Metamizole Sodium);Pantozol;Potassium Iodide;Travatan	10-NOV-2015	09-SEP-2015	DE	Not Specified	DE-BRISTOL-MYERS SQUIBB COMPANY-BMS-2015-058470	-	-
11431891	-	Nivolumab	Malignant Melanoma	Stevens-Johnson Syndrome;Malignant Neoplasm Progression	Serious	Non-Serious	Male	03-AUG-2015	24-OCT-2015	Expedited	41 YR	Not Specified	Bristol Myers Squibb	Healthcare Professional	Not Specified	-	15-OCT-2015	28-AUG-2015	AU	Not Specified	AU-BRISTOL-MYERS SQUIBB COMPANY-BMS-2015-055308	-	-
11408198	Opdivo	Nivolumab	Metastatic Malignant Melanoma	Toxic Epidermal Necrolysis	Serious	Other Outcomes;Hospitalized	Male	14-JUN-2015	16-OCT-2015	Expedited	63 YR	Not Specified	Bristol Myers Squibb	Healthcare Professional	Not Specified	-	06-OCT-2015	21-AUG-2015	US	Not Specified	US-BRISTOL-MYERS SQUIBB COMPANY-BMS-2015-053810	-	-
11094587	-	Nivolumab	Lymphoma;Product Used For Unknown Indication	Toxic Epidermal Necrolysis;Lower Respiratory Tract Infection	Serious	Non-Serious	Male	24-APR-2015	15-JUN-2015	Expedited	54 YR	Not Specified	Bristol Myers Squibb	Healthcare Professional	Not Specified	Dalteparin;Prednisolone;Amitriptyline;Lansoprazole;Allopurinol;Fluconazole	10-JUN-2015	06-MAY-2015	GB	Not Specified	GB-BRISTOL-MYERS SQUIBB COMPANY-BMS-2015-028073	-	-
18915852	Lynparza	Olaparib	Inflammatory Myofibroblastic Tumour	Stevens-Johnson Syndrome	Serious	Hospitalized	Female	09-FEB-2021	19-FEB-2021	Expedited	19298 DAY	Not Specified	Astrazeneca	Healthcare Professional	Not Specified	-	11-FEB-2021	19-FEB-2021	CN	Not Specified	CN-ASTRAZENECA-2021A059789	-	-
18636769	Lynparza	Olaparib	Ovarian Cancer	Stevens-Johnson Syndrome	Serious	Hospitalized	Female	10-DEC-2020	18-DEC-2020	Expedited	42 YR	Not Specified	Astrazeneca	Healthcare Professional	Not Specified	-	11-DEC-2020	18-DEC-2020	UY	Not Specified	UY-ASTRAZENECA-2020SF68255	-	-
17148490	Votrient	Pazopanib Hydrochloride	Neoplasm Malignant;Product Used For Unknown Indication	Stevens-Johnson Syndrome	Serious	Hospitalized	Female	NOV-2019	19-FEB-2020	Expedited	64 YR	Not Specified	Novartis	Healthcare Professional	Not Specified	Calonal;Calcium Carbonate\Cholecalciferol\Magnesium Carbonate;Magnesium Oxide;Herbals	13-FEB-2020	12-DEC-2019	JP	Not Specified	NVSJ2019JP005164	-	-
17201060	Votrient	Pazopanib Hydrochloride	Renal Cancer	Stomatitis;Mouth Haemorrhage;Feeding Disorder;Oral Pain;Rash;Stevens-Johnson Syndrome	Serious	Hospitalized	Male	MAY-2018	26-DEC-2019	Expedited	74 YR	Not Specified	Novartis	Healthcare Professional	Not Specified	-	18-DEC-2019	26-DEC-2019	JP	Not Specified	NVSJ2019JP006220	Matsuyama.R,Yamanaka.Y,Nishio.Y,Ito.K,Hayashi.T,Furuhashi.A,et al.. A case of Stevens-Johnson syndrome showing symptoms in the oral cavity with Pazopanib. Journal of Japanese Society of Oral Surgery / The 64th Congress of the Japanese. 2019;65:190	-
16424276	Votrient	Pazopanib Hydrochloride	Renal Cell Carcinoma	Haemophagocytic Lymphohistiocytosis;Disseminated Intravascular Coagulation;Stevens-Johnson Syndrome;Pyrexia	Serious	Life Threatening;Hospitalized	Not Specified	-	09-JUL-2019	Expedited	Not Specified	Not Specified	Novartis	Healthcare Professional	Not Specified	-	05-JUL-2019	13-JUN-2019	JP	Not Specified	PHJP2019JP006486	-	-
15451283	Votrient	Pazopanib Hydrochloride	Product Used For Unknown Indication	Stevens-Johnson Syndrome;Toxic Epidermal Necrolysis	Serious	Hospitalized;Other Outcomes	Not Specified	-	01-OCT-2018	Expedited	Not Specified	Not Specified	Novartis	Healthcare Professional	Not Specified	-	24-SEP-2018	01-OCT-2018	US	Not Specified	PHEH2018US040410	-	-
11751507	Votrient	Pazopanib Hydrochloride	Neoplasm Malignant	Stevens-Johnson Syndrome;Weight Decreased;Decreased Appetite	Serious	Other Outcomes	Male	-	18-NOV-2015	Expedited	49 YR	Not Specified	Novartis	Consumer	Not Specified	-	12-NOV-2015	18-NOV-2015	US	Not Specified	PHEH2015US023505	-	-
11022879	Votrient	Pazopanib Hydrochloride	Renal Cancer	Diarrhoea;Stevens-Johnson Syndrome;Blood Pressure Increased	Serious	Other Outcomes	Female	03-AUG-2015	28-AUG-2015	Expedited	62 YR	Not Specified	Glaxosmithkline	Consumer	Not Specified	-	26-AUG-2015	13-APR-2015	US	Not Specified	US-GLAXOSMITHKLINE-US2015GSK048648	-	-
10359071	Votrient	Pazopanib Hydrochloride	Uterine Cancer	Toxic Epidermal Necrolysis	Serious	Life Threatening;Hospitalized	Female	25-JUL-2014	31-JUL-2014	Direct	68 YR	80 KG	-	Healthcare Professional	Not Specified	Nitrofurantoin	-	31-JUL-2014	Not Specified	Not Specified	-	-	-
8025159	Votrient	Pazopanib Hydrochloride	Product Used For Unknown Indication	Pruritus;Stevens-Johnson Syndrome	Serious	Other Outcomes	Male	-	07-JUL-2011	Expedited	Not Specified	Not Specified	Glaxosmithkline	Healthcare Professional	Health Professional	Unspecified Ingredient	29-JUN-2011	07-JUL-2011	US	Not Specified	US-GLAXOSMITHKLINE-A0931469A	-	-
8002033	Votrient	Pazopanib Hydrochloride	Product Used For Unknown Indication	Pruritus;Stevens-Johnson Syndrome	Serious	Other Outcomes	Male	-	22-JUN-2011	Expedited	Not Specified	Not Specified	Glaxosmithkline	Consumer	Not Specified	Unspecified Ingredient	14-JUN-2011	22-JUN-2011	US	Not Specified	A0931469A	-	-
22713381	Keytruda	Pembrolizumab	Non-Small Cell Lung Cancer	Stomatitis;Toxic Epidermal Necrolysis;Malignant Neoplasm Progression	Serious	Other Outcomes;Died	Male	-	24-JUN-2024	Expedited	6 DEC	Not Specified	Merck	Healthcare Professional	Not Specified	-	17-JUN-2024	17-JUL-2023	JP	Not Specified	JP-009507513-2212JPN001061J	-	-
23310191	Keytruda	Pembrolizumab	Oesophageal Carcinoma	Sepsis;Toxic Epidermal Necrolysis;Myelosuppression	Serious	Other Outcomes;Died	Male	-	17-JUN-2024	Expedited	Not Specified	Not Specified	Merck	Healthcare Professional	Not Specified	Fluorouracil;Cisplatin	10-JUN-2024	18-DEC-2023	JP	Not Specified	JP-009507513-2312JPN001848J	-	-
23925550	-	Pembrolizumab	-	Toxic Epidermal Necrolysis	Serious	Died;Hospitalized;Other Outcomes	Male	-	31-MAY-2024	Expedited	68 YR	Not Specified	Merck	Healthcare Professional	Not Specified	-	21-MAY-2024	31-MAY-2024	CN	Not Specified	CN-009507513-2405CHN008900	Lin M, Gong T, Ruan S, Lv X, Chen R, Su X, et al.. Emerging Insights into Stevens-Johnson Syndrome and Toxic Epidermal Necrolysis Induced by Immune Checkpoint Inhibitor and Tumor-Targeted Therapy. Journal of Inflammation Research. 2024;17:2337-51	-
23401119	Keytruda	Pembrolizumab	Oesophageal Carcinoma	Device Related Infection;Pleural Effusion;Feeding Disorder;Lymphadenopathy;Malignant Neoplasm Progression;Stevens-Johnson Syndrome	Serious	Other Outcomes;Hospitalized	Male	09-JAN-2024	08-MAY-2024	Expedited	68 YR	Not Specified	Merck	Healthcare Professional	Not Specified	Cisplatin;Fluorouracil	02-MAY-2024	15-JAN-2024	JP	Not Specified	JP-009507513-2310JPN001686J	-	-
23783017	Keytruda	Pembrolizumab	Lung Adenocarcinoma	Toxic Epidermal Necrolysis	Serious	Other Outcomes;Died	Female	20-MAR-2024	25-APR-2024	Expedited	60 YR	Not Specified	Merck	Healthcare Professional	Not Specified	-	19-APR-2024	25-APR-2024	FR	Not Specified	FR-009507513-2404FRA009683	-	-
23765963	Keytruda	Pembrolizumab	Renal Cell Carcinoma	Stevens-Johnson Syndrome	Serious	Other Outcomes;Hospitalized	Female	03-APR-2024	21-APR-2024	Non-Expedited	70 YR	Not Specified	Merck	Healthcare Professional	Not Specified	-	17-APR-2024	21-APR-2024	US	Not Specified	US-009507513-2404USA008451	-	-
23664297	-	Pembrolizumab	-	Cellulitis;Stevens-Johnson Syndrome	Serious	Other Outcomes;Hospitalized	Female	10-JAN-2024	05-APR-2024	Expedited	65 YR	Not Specified	Merck	Healthcare Professional	Not Specified	-	02-APR-2024	22-MAR-2024	BR	Not Specified	BR-009507513-2403BRA006953	-	-
23571208	Keytruda	Pembrolizumab	Oesophageal Carcinoma	Stevens-Johnson Syndrome;Toxic Epidermal Necrolysis;Disseminated Intravascular Coagulation	Serious	Hospitalized;Other Outcomes	Not Specified	-	27-FEB-2024	Expedited	Not Specified	Not Specified	Merck	Healthcare Professional	Not Specified	Fluorouracil;Cisplatin	21-FEB-2024	27-FEB-2024	JP	Not Specified	JP-009507513-2402JPN003141J	-	-
23141305	Keytruda	Pembrolizumab	Primary Mediastinal Large B-Cell Lymphoma	Sepsis;Immune-Mediated Hepatic Disorder;Toxic Epidermal Necrolysis	Serious	Died;Other Outcomes;Hospitalized	Male	2023	25-JAN-2024	Expedited	43 YR	87 KG	Merck	Healthcare Professional	Not Specified	Predonine;Olopatadine Hydrochloride;Verquvo;Potassium Chloride;Dayvigo;Zovirax;Eltrombopag Olamine;Miya-Bm;Diflucan;Eldecalcitol;Febuxostat;Ursodiol;Bisoprolol Fumarate;Jardiance	16-JAN-2024	03-NOV-2023	JP	Not Specified	JP-009507513-2308JPN004035J	-	-
23298309	-	Pembrolizumab	Metastatic Renal Cell Carcinoma	Sleep Disorder;Cytokine Release Syndrome;Stevens-Johnson Syndrome;Depression;Hyperuricaemia;Acute Kidney Injury;Tumour Lysis Syndrome;Stomatitis;Hypertension;Hyperlipidaemia;Urticaria	Serious	Other Outcomes	Male	-	14-DEC-2023	Expedited	68 YR	75 KG	Merck	Healthcare Professional	Not Specified	-	16-NOV-2023	14-DEC-2023	AT	Not Specified	AT-009507513-2311AUT007405	-	-
23251842	-	Pembrolizumab	-	Renal Failure;Feeding Disorder;Respiratory Failure;Atrial Fibrillation;Toxic Epidermal Necrolysis;Septic Shock;Pancytopenia;Paralysis;Bacteraemia	Serious	Died	Female	10-NOV-2023	30-NOV-2023	Direct	62 YR	84.9 KG	Fda-Ctu	Healthcare Professional	Not Specified	-	-	30-NOV-2023	Not Specified	Not Specified	-	-	-
21886833	Keytruda	Pembrolizumab	Head And Neck Cancer	Cytopenia;Stevens-Johnson Syndrome;Staphylococcal Infection;Malignant Neoplasm Progression	Serious	Hospitalized;Other Outcomes;Died	Male	2023	31-OCT-2023	Expedited	8 DEC	Not Specified	Merck	Healthcare Professional	Not Specified	-	23-OCT-2023	19-JAN-2023	JP	Not Specified	JP-009507513-2212JPN004284J	-	-
23103642	Keytruda	Pembrolizumab	Lung Neoplasm Malignant	Colitis;Stevens-Johnson Syndrome;Skin Toxicity	Serious	Hospitalized;Other Outcomes	Female	-	26-OCT-2023	Expedited	Not Specified	Not Specified	Merck	Healthcare Professional	Not Specified	-	19-OCT-2023	25-OCT-2023	GB	Not Specified	GB-009507513-2310GBR010026	-	-
22884962	Keytruda	Pembrolizumab	Insomnia;Triple Negative Breast Cancer	Mucosal Disorder;Skin Disorder;Stevens-Johnson Syndrome;Dysuria;Liver Disorder	Serious	Other Outcomes;Hospitalized	Female	24-JUL-2023	20-SEP-2023	Expedited	40 YR	Not Specified	Merck	Healthcare Professional	Not Specified	Carboplatin;Belsomra;Paclitaxel;Lansoprazole	12-SEP-2023	30-AUG-2023	JP	Not Specified	JP-009507513-2308JPN002232J	-	-
22925371	Keytruda	Pembrolizumab	Metastatic Malignant Melanoma	Oral Lichenoid Reaction;Drug Eruption;Toxic Epidermal Necrolysis	Serious	Other Outcomes;Life Threatening;Hospitalized	Male	18-DEC-2020	08-SEP-2023	Expedited	55 YR	87 KG	Merck	Healthcare Professional	Not Specified	Indapamide;Pantoprazole Sodium;Mektovi;Tramadol;Amlodipine Besylate;Calcium Carbonate\Cholecalciferol;Xgeva;Pyridoxine\Thiamine;Braftovi;Candesartan Cilexetil;Potassium Chloride;Acetaminophen;Levetiracetam	29-MAR-2023	08-SEP-2023	FR	Not Specified	FR-009507513-2101FRA006842	Eldani C, Darrigade AS, Beylot-Barry M,Jullie M-L, Ducharme O, Milpied B, et al.. Successful rechallenge for severe lichenoid drug reaction to pembrolizumab presenting as \"toxic epidermal necrolysis-like\".. EJD. 2022;32 (6):805-07	-
21703682	Keytruda	Pembrolizumab	Non-Small Cell Lung Cancer Stage Iv	Febrile Neutropenia;Erythema Multiforme;Death;Toxic Epidermal Necrolysis	Serious	Died;Other Outcomes;Hospitalized	Male	2022	27-AUG-2023	Expedited	76 YR	Not Specified	Merck	Healthcare Professional	Not Specified	Pemetrexed Disodium;Carboplatin	18-AUG-2023	09-DEC-2022	JP	Not Specified	JP-009507513-2211JPN001626J	Kamada R, Watanabe S, Maeda K, Hibino M, Kondo T. 7 A case of toxic epidermal necrolysis due to irAE during treatment for pleomorphic lung cancer. The 255th Kanto Regional Meeting of the Japanese Respiratory Society. 7	-
22773970	Keytruda	Pembrolizumab	Hodgkin's Disease	Stevens-Johnson Syndrome	Serious	Other Outcomes	Male	-	17-AUG-2023	Non-Expedited	Not Specified	Not Specified	Merck	Healthcare Professional	Not Specified	Vinorelbine;Gemcitabine	15-AUG-2023	01-AUG-2023	US	Not Specified	US-009507513-2307USA012206	-	-
22800216	Keytruda	Pembrolizumab	Breast Cancer Metastatic	Ill-Defined Disorder;Stevens-Johnson Syndrome;Faeces Discoloured;Internal Haemorrhage	Serious	Died;Other Outcomes;Disabled	Female	-	08-AUG-2023	Expedited	53 YR	Not Specified	Merck	Consumer	Not Specified	-	01-AUG-2023	08-AUG-2023	US	Not Specified	US-009507513-2308USA001536	-	-
22624705	-	Pembrolizumab	Metastatic Malignant Melanoma	Pemphigus;Axillary Mass;Toxic Epidermal Necrolysis;Multiple Organ Dysfunction Syndrome;Acquired Epidermolysis Bullosa;Oedema;Septic Shock;Osteolysis;Cellulitis;Radiotherapy	Serious	Other Outcomes	Male	JUN-2018	21-JUN-2023	Expedited	58 YR	Not Specified	Merck	Healthcare Professional	Not Specified	-	12-JUN-2023	21-JUN-2023	SI	Not Specified	SI-009507513-2306SVN007804	-	-
22334143	Keytruda	Pembrolizumab	Lung Neoplasm Malignant	Stevens-Johnson Syndrome	Serious	Died;Other Outcomes	Male	-	17-MAY-2023	Expedited	64 YR	55 KG	Merck	Healthcare Professional	Not Specified	-	15-MAY-2023	17-MAY-2023	CA	Not Specified	CA-009507513-2305CAN005108	-	-
22278946	-	Pembrolizumab	Metastases To Heart;Metastases To Liver;Metastases To Lung;Penile Squamous Cell Carcinoma	Product Use In Unapproved Indication;Sepsis;Toxic Epidermal Necrolysis;Multiple Organ Dysfunction Syndrome	Serious	Other Outcomes;Died	Male	-	03-MAY-2023	Expedited	55 YR	Not Specified	Merck	Healthcare Professional	Not Specified	-	26-APR-2023	03-MAY-2023	IN	Not Specified	IN-009507513-2304IND010143	N eema S, Sathu S, Vasudevan B, Shreshta S, Bhatt S, K L.. Pembrolizumab-induced toxic epidermal necrolysis: A rare cause of severe adverse drug reaction. Indian journal of dermatology, venereology and leprology. 2023;1-4	-
22271015	Keytruda	Pembrolizumab	Bladder Cancer	Toxic Epidermal Necrolysis;Hypotonia;Fatigue;Depression;Somnolence	Serious	Other Outcomes	Male	2022	01-MAY-2023	Expedited	Not Specified	Not Specified	Merck	Healthcare Professional	Not Specified	-	25-APR-2023	01-MAY-2023	FR	Not Specified	FR-009507513-2304FRA010641	-	-
21056513	Keytruda	Pembrolizumab	Colon Cancer Stage Iv;Paraneoplastic Pemphigus	Toxic Epidermal Necrolysis;Drug Ineffective;Oculomucocutaneous Syndrome;Sepsis	Serious	Other Outcomes;Life Threatening;Died	Female	2022	06-APR-2023	Expedited	Not Specified	63 KG	Merck	Healthcare Professional	Not Specified	Prednisolone	27-MAR-2023	08-JUL-2022	JP	Not Specified	JP-009507513-2206JPN003717J	Nagata Y, Yoshimoto N, Kurosawa T, Seo T, Sugai T, Morita Y, et al.. A Case of Toxic Epidermal Necrolysis Due to Pembrolizumab That Was Difficult to Treat.. The Japanese Journal of Dermatology, The 431th Hokkaido Regional Meeting of the. 2022;132:2705	-
19930758	-	Pembrolizumab	Hepatocellular Carcinoma	Stevens-Johnson Syndrome;Acquired Porokeratosis	Serious	Hospitalized;Other Outcomes	Male	2020	29-MAR-2023	Expedited	32 YR	Not Specified	Merck	Healthcare Professional	Not Specified	-	04-OCT-2021	07-OCT-2021	CN	Not Specified	CN-009507513-2110CHN000969	Zhang J., Zhang P., Xu Q.Y., Zhu Y.T., Chen W., Ji C.. Pembrolizumab associated Stevens-Johnson syndrome with porokeratosis in a patient in the setting of primary hepatocellular carcinoma. Australasian Journal of Dermatology. 2021	-
22066709	Keytruda	Pembrolizumab	Endometrial Cancer	Toxic Epidermal Necrolysis	Serious	Life Threatening	Female	03-NOV-2022	06-MAR-2023	Expedited	62 YR	Not Specified	Merck	Healthcare Professional	Not Specified	-	28-FEB-2023	06-MAR-2023	FR	Not Specified	FR-009507513-2211FRA007095	-	-
22022819	Keytruda	Pembrolizumab	Ovarian Cancer Metastatic	Stevens-Johnson Syndrome	Serious	Other Outcomes	Female	-	22-FEB-2023	Non-Expedited	Not Specified	Not Specified	Merck	Healthcare Professional	Not Specified	-	17-FEB-2023	22-FEB-2023	US	Not Specified	US-009507513-2302USA006380	-	-
21979001	Keytruda	Pembrolizumab	Transitional Cell Carcinoma	Malignant Neoplasm Progression;Stevens-Johnson Syndrome	Serious	Died;Hospitalized;Other Outcomes	Male	19-DEC-2022	10-FEB-2023	Expedited	50 YR	Not Specified	Merck	Healthcare Professional	Not Specified	-	02-FEB-2023	10-FEB-2023	JP	Not Specified	JP-009507513-2212JPN003443J	-	-
21900123	-	Pembrolizumab	Lung Squamous Cell Carcinoma Stage Iii	Sjs-Ten Overlap	Serious	Life Threatening;Other Outcomes	Male	12-NOV-2021	23-JAN-2023	Expedited	74 YR	Not Specified	Merck	Healthcare Professional	Not Specified	Umeclidinium Bromide;Vilanterol Trifenatate;Paclitaxel;Carboplatin	17-JAN-2023	23-JAN-2023	CN	Not Specified	CN-009507513-2301CHN007844	Qiong Z, Xiaofei W.. Grade 4 cutaneous toxicity and complete pathological remission in a squamous lung cancer patient treated with Pembrolizumab. China J Metastatic Cancer. 2022;5 (4):347-51	-
21823788	-	Pembrolizumab	Diffuse Large B-Cell Lymphoma Stage Iv	Toxic Epidermal Necrolysis	Serious	Died	Female	01-JUN-2022	05-JAN-2023	Expedited	66 YR	32 KG	Merck	Healthcare Professional	Not Specified	-	03-JAN-2023	05-JAN-2023	FR	Not Specified	FR-009507513-2301FRA000525	-	-
21816434	-	Pembrolizumab	Adenocarcinoma Metastatic	Toxic Epidermal Necrolysis;Bacterial Sepsis	Serious	Died	Male	24-DEC-2022	03-JAN-2023	Direct	67 YR	74 KG	Fda-Ctu	Healthcare Professional	Not Specified	Fosaprepitant;Carboplatin	-	03-JAN-2023	Not Specified	Not Specified	-	-	Yes
21807527	-	Pembrolizumab	Non-Small Cell Lung Cancer;Non-Small Cell Lung Cancer Metastatic	Stevens-Johnson Syndrome;Mouth Ulceration;Erythema;Skin Exfoliation;Dermatitis Exfoliative	Serious	Died;Hospitalized;Other Outcomes	Male	27-NOV-2022	03-JAN-2023	Expedited	Not Specified	94 KG	Merck	Healthcare Professional	Not Specified	-	29-DEC-2022	03-JAN-2023	ME	Not Specified	ME-009507513-2212MNE009153	-	-
17029897	Keytruda	Pembrolizumab	Lung Adenocarcinoma	Toxic Epidermal Necrolysis;Pneumonia Bacterial;Klebsiella Infection;Malignant Neoplasm Progression;Acinetobacter Infection	Serious	Life Threatening;Other Outcomes;Hospitalized	Female	2019	13-DEC-2022	Expedited	64 YR	84 KG	Merck	Healthcare Professional	Not Specified	Letrozole	05-DEC-2022	14-NOV-2019	HR	Not Specified	HR-009507513-1903HRV007055	-	-
18530249	Keytruda	Pembrolizumab	Ureteric Cancer	Renal Impairment;Stevens-Johnson Syndrome	Serious	Other Outcomes;Hospitalized	Male	JAN-2020	09-DEC-2022	Expedited	83 YR	Not Specified	Merck	Healthcare Professional	Not Specified	-	21-NOV-2022	20-NOV-2020	JP	Not Specified	JP-009507513-2005JPN000186J	Omori N, Oki T, Tahara H. O-065 A case of right ureteral carcinoma with Stevens-Johnson syndrome in the 4th month after suspension of pembrolizumab treatment. The 70th General Meeting of the Central Section of Japanese Urological. 141	-
21651173	Keytruda	Pembrolizumab	Metastases To Lymph Nodes	Stevens-Johnson Syndrome	Serious	Other Outcomes;Disabled;Hospitalized;Life Threatening;Required Intervention	Male	19-NOV-2022	26-NOV-2022	Direct	59 YR	103.5 KG	Fda-Ctu	Consumer	Not Specified	-	-	26-NOV-2022	Not Specified	Y	-	-	-
19199787	-	Pembrolizumab	Postoperative Abscess;Transitional Cell Carcinoma	Eyelid Injury;Ulcerative Keratitis;Conjunctival Hyperaemia;Toxic Epidermal Necrolysis;Conjunctivitis;Corneal Epithelium Defect;Stevens-Johnson Syndrome	Serious	Hospitalized;Other Outcomes	Male	-	25-NOV-2022	Expedited	64 YR	Not Specified	Merck	Healthcare Professional	Not Specified	Meropenem;Teicoplanin;Amikacin	22-APR-2021	29-APR-2021	KR	Not Specified	KR-009507513-2104KOR006841	Soyoung R, Ikhyun J, Tae-Im K, Kyoung YS, Eung Kweon K.. Pembrolizumab-induced Stevens–Johnson Syndrome with Severe Ocular Complications. Ocular Immunology and Inflammation. 2021	-
21009669	Keytruda	Pembrolizumab	Colon Cancer	Toxic Epidermal Necrolysis	Serious	Died;Other Outcomes	Female	22-APR-2022	11-OCT-2022	Expedited	71 YR	63 KG	Merck	Healthcare Professional	Not Specified	Prednisolone	03-OCT-2022	27-JUN-2022	JP	Not Specified	JP-009507513-2206JPN002581J	Nagata Y, Yoshimoto N, Kurosawa S, Seo T, Sugai T, Morita Y, et al.. [6 A case of difficult-to-treat toxic epidermal necrolysis caused by pembrolizumab]. The Dermatology Subcommittee Meeting of the 102nd Hokkaido Medical Congress [the. 15	-
21395733	-	Pembrolizumab	Non-Small Cell Lung Cancer	Toxic Epidermal Necrolysis;Sepsis	Serious	Died	Male	-	30-SEP-2022	Expedited	70 YR	80 KG	Merck	Healthcare Professional	Not Specified	Paclitaxel;Carboplatin	26-SEP-2022	30-SEP-2022	DE	Not Specified	DE-009507513-2209DEU009599	-	-
21279371	Keytruda	Pembrolizumab	Non-Small Cell Lung Cancer Stage Iv	Inappropriate Antidiuretic Hormone Secretion;Stevens-Johnson Syndrome	Serious	Hospitalized;Other Outcomes	Female	FEB-2022	01-SEP-2022	Expedited	7 DEC	Not Specified	Merck	Healthcare Professional	Not Specified	-	23-AUG-2022	01-SEP-2022	JP	Not Specified	JP-009507513-2203JPN000934J	-	-
21102988	Keytruda	Pembrolizumab	Triple Negative Breast Cancer	Stevens-Johnson Syndrome;Rash	Serious	Other Outcomes	Female	-	20-JUL-2022	Non-Expedited	Not Specified	Not Specified	Merck	Healthcare Professional	Not Specified	-	14-JUL-2022	20-JUL-2022	US	Not Specified	US-009507513-2207USA005029	-	-
20991091	Keytruda	Pembrolizumab	Anal Cancer Metastatic	Product Use In Unapproved Indication;Central Pain Syndrome;Female Genital Tract Fistula;Toxic Epidermal Necrolysis;Impaired Healing;Dehydration	Serious	Other Outcomes;Hospitalized;Life Threatening;Died	Female	FEB-2021	15-JUL-2022	Expedited	83 YR	49 KG	Merck	Healthcare Professional	Not Specified	-	10-JUL-2022	22-JUN-2022	DE	Not Specified	DE-009507513-2206DEU005933	-	-
20415786	Keytruda	Pembrolizumab	Bladder Transitional Cell Carcinoma Stage Iv	Infection;Malignant Neoplasm Progression;Toxic Epidermal Necrolysis;Sepsis	Serious	Life Threatening;Hospitalized;Died;Other Outcomes	Male	2021	28-JUN-2022	Expedited	49 YR	Not Specified	Merck	Healthcare Professional	Not Specified	-	21-JUN-2022	02-FEB-2022	JP	Not Specified	JP-009507513-2111JPN002111J	-	-
17952128	Keytruda	Pembrolizumab	Squamous Cell Carcinoma Of Lung	Stevens-Johnson Syndrome;Immune-Mediated Hepatic Disorder	Serious	Other Outcomes;Hospitalized	Male	23-NOV-2019	23-JUN-2022	Expedited	50 YR	Not Specified	Merck	Healthcare Professional	Not Specified	Paclitaxel;Cisplatin;Bisoprolol Fumarate;Indacaterol Maleate	30-MAY-2022	26-JUN-2020	JP	Not Specified	JP-009507513-2006JPN002168J	Koto Y, Saeki K, Ono T, Hisanaga T, Hidaka I, Takami T, et al.. O-21 A case of Stevens-Johnson syndrome that developed due to pembrolizumab, accompanied by liver disorder during steroid tapering. The 113rd Annual Meeting of the Japanese Society of Gastroenterology Chugoku Bra. 105	-
20955809	Keytruda	Pembrolizumab	Non-Small Cell Lung Cancer Metastatic	Toxic Epidermal Necrolysis	Serious	Other Outcomes	Female	AUG-2021	14-JUN-2022	Non-Expedited	78 YR	Not Specified	Merck	Healthcare Professional	Not Specified	-	07-JUN-2022	14-JUN-2022	US	Not Specified	US-009507513-2206USA002438	-	-
20871137	Keytruda	Pembrolizumab	Lung Squamous Cell Carcinoma Stage Iv	Septic Shock;Toxic Epidermal Necrolysis;Stevens-Johnson Syndrome	Serious	Other Outcomes;Died	Male	-	13-JUN-2022	Expedited	66 YR	Not Specified	Merck	Healthcare Professional	Not Specified	Carboplatin;Paclitaxel	16-MAY-2022	25-MAY-2022	JP	Not Specified	JP-009507513-2205JPN001662J	Tanaka T, Yamamoto M, Shima K, Imamura T, Nishio T, Iwama M, et al.. [1-37 A Case of Toxic Epidermal Necrolysis (TEN) Associated with Anticancer Drugs Including Pembrolizumab]. The 139th Tokai Association of The Japanese Society for Tuberculosis and Nontube. 33	-
20774973	Keytruda	Pembrolizumab	Oesophageal Carcinoma	Stevens-Johnson Syndrome;Rash Maculo-Papular;Stomatitis;Malignant Neoplasm Progression;Palmar-Plantar Erythrodysaesthesia Syndrome;Erythema	Serious	Hospitalized;Other Outcomes	Male	2021	04-MAY-2022	Expedited	61 YR	39 KG	Merck	Healthcare Professional	Not Specified	Metamizole;Pantoprazole;Fluorouracil\Leucovorin Calcium\Oxaliplatin	26-APR-2022	02-MAY-2022	DE	Not Specified	DE-009507513-2203DEU005068	-	-
20685878	Keytruda	Pembrolizumab	Oesophageal Adenocarcinoma	Toxic Epidermal Necrolysis	Serious	Other Outcomes;Life Threatening;Hospitalized	Male	-	02-MAY-2022	Expedited	77 YR	Not Specified	Merck	Healthcare Professional	Not Specified	Fluorouracil\Leucovorin Calcium\Oxaliplatin;Trastuzumab	26-APR-2022	07-APR-2022	US	Not Specified	US-009507513-2204USA002027	Gallo Marin B, Oliva R, Kahn B, Borgovan T, Brooks Blake E, Massoud CM. Pembrolizumab-induced Toxic Epidermal Necrolysis in a Patient with Metastatic Esophageal Adenocarcinoma. Journal: Rhode Island medical journal. 2022;105 (3):34-6	-
20722328	Keytruda	Pembrolizumab	Non-Small Cell Lung Cancer Stage Iv	Eastern Cooperative Oncology Group Performance Status Worsened;Toxic Epidermal Necrolysis	Serious	Hospitalized;Other Outcomes;Life Threatening	Male	2022	25-APR-2022	Expedited	68 YR	Not Specified	Merck	Healthcare Professional	Not Specified	Paclitaxel;Carboplatin	17-APR-2022	18-APR-2022	JP	Not Specified	JP-009507513-2203JPN003913J	-	-
20691892	-	Pembrolizumab	Tongue Neoplasm Malignant Stage Unspecified	Rash Maculo-Papular;Toxic Skin Eruption;Pneumonia;Toxic Epidermal Necrolysis;Nikolsky's Sign;Sepsis;Decreased Immune Responsiveness	Serious	Hospitalized;Life Threatening;Other Outcomes;Died	Male	MAR-2022	22-APR-2022	Expedited	82 YR	Not Specified	Merck	Healthcare Professional	Not Specified	Acetaminophen	19-APR-2022	08-APR-2022	HK	Not Specified	HK-009507513-2204HKG002411	-	-
20708822	Keytruda	Pembrolizumab	Non-Small Cell Lung Cancer	Stevens-Johnson Syndrome;Pneumonia Aspiration	Serious	Died;Hospitalized;Other Outcomes	Not Specified	-	15-APR-2022	Expedited	79 YR	Not Specified	Merck	Healthcare Professional	Not Specified	-	06-APR-2022	14-APR-2022	JP	Not Specified	JP-009507513-2203JPN000942J	-	-
20308526	-	Pembrolizumab	Oesophageal Cancer Metastatic	Death;Stevens-Johnson Syndrome	Serious	Died;Other Outcomes;Life Threatening;Hospitalized	Male	10-NOV-2021	07-FEB-2022	Expedited	78 YR	96 KG	Merck	Healthcare Professional	Not Specified	-	01-FEB-2022	07-JAN-2022	BE	Not Specified	BE-009507513-2201BEL000463	-	-
20378101	Keytruda	Pembrolizumab	Ureteric Cancer	Decreased Appetite;Taste Disorder;Stevens-Johnson Syndrome;Malignant Neoplasm Progression;Eating Disorder;Blood Zinc Decreased	Serious	Hospitalized;Died;Other Outcomes	Male	2021	02-FEB-2022	Expedited	7 DEC	Not Specified	Merck	Healthcare Professional	Not Specified	-	27-JAN-2022	26-JAN-2022	JP	Not Specified	JP-009507513-2110JPN001593J	-	-
16700693	Keytruda	Pembrolizumab	Hypocalcaemia;Pain;Prophylaxis;Transitional Cell Carcinoma	Renal Disorder;Stevens-Johnson Syndrome;Sepsis;Colitis Ulcerative;Toxic Epidermal Necrolysis;Megacolon;Coagulopathy	Serious	Hospitalized;Died;Other Outcomes	Male	27-JUN-2019	27-JAN-2022	Expedited	Not Specified	63 KG	Merck	Healthcare Professional	Not Specified	Oxycodone Hydrochloride;Acetaminophen\Tramadol Hydrochloride;Calcium Carbonate\Cholecalciferol\Magnesium Carbonate;Lansoprazole;Voltaren	24-JAN-2022	14-AUG-2019	JP	Not Specified	JP-009507513-1908JPN000513J	Okumura T, Amamiya T, Nenohi T, Ei M, Tatsuoka S, Kano E, et al.. PP80-06 The efficacy of pembrolizumab for urothelial cancer using early experiences in our hospital. The 108th Annual Meeting of the Japanese Urological Association [Hybrid meeting]. 1846	-
18636042	Keytruda	Pembrolizumab	Non-Small Cell Lung Cancer	Toxic Epidermal Necrolysis;Stevens-Johnson Syndrome;Rash;Lower Respiratory Tract Infection	Serious	Other Outcomes;Life Threatening;Died	Male	2020	04-DEC-2021	Expedited	61 YR	Not Specified	Merck	Healthcare Professional	Not Specified	-	29-NOV-2021	18-DEC-2020	AU	Not Specified	AU-009507513-2011AUS004672	-	-
19747941	Keytruda	Pembrolizumab	Lung Adenocarcinoma Stage Iv	Stevens-Johnson Syndrome;Adrenomegaly;Toxic Epidermal Necrolysis;Pleural Effusion;Adrenal Haemorrhage;Acute Respiratory Distress Syndrome	Serious	Other Outcomes;Died;Life Threatening	Male	07-JUL-2021	01-DEC-2021	Expedited	60 YR	Not Specified	Merck	Healthcare Professional	Not Specified	Symproic;Mobic;Aloxi;Dexamethasone Sodium Phosphate;Vonoprazan Fumarate;Carboplatin;Aprepitant;Alimta	27-NOV-2021	26-AUG-2021	JP	Not Specified	JP-009507513-2108JPN001652J	-	-
20113728	-	Pembrolizumab	Adenocarcinoma	Toxic Epidermal Necrolysis	Serious	Died	Male	23-SEP-2021	25-NOV-2021	Expedited	68 YR	124 KG	Merck	Healthcare Professional	Not Specified	-	18-NOV-2021	25-NOV-2021	FR	Not Specified	FR-009507513-2111FRA006363	-	-
19864630	Keytruda	Pembrolizumab	Non-Small Cell Lung Cancer Stage Iv	Hepatic Function Abnormal;Stevens-Johnson Syndrome;Candida Test Positive	Serious	Other Outcomes;Hospitalized	Male	2021	19-NOV-2021	Expedited	73 YR	30 KG	Merck	Healthcare Professional	Not Specified	Carboplatin;Paclitaxel	30-SEP-2021	22-SEP-2021	JP	Not Specified	JP-009507513-2109JPN001534J	-	-
20063794	Keytruda	Pembrolizumab	Non-Small Cell Lung Cancer	Toxic Epidermal Necrolysis;Stevens-Johnson Syndrome	Serious	Other Outcomes	Female	11-NOV-2021	12-NOV-2021	Direct	81 YR	51.25 KG	Fda-Ctu	Healthcare Professional	Not Specified	Xgeva;Carboplatin;Paclitaxel	-	12-NOV-2021	Not Specified	Not Specified	-	-	-
19944924	-	Pembrolizumab	Squamous Cell Carcinoma Of The Tongue	Dry Eye;Conjunctivitis;Punctate Keratitis;Conjunctival Scar;Stevens-Johnson Syndrome	Serious	Other Outcomes	Male	-	12-OCT-2021	Expedited	42 YR	Not Specified	Merck	Healthcare Professional	Not Specified	-	06-OCT-2021	12-OCT-2021	TW	Not Specified	TW-009507513-2110TWN002446	Ma KS, Saeed HN, Chodosh J, Wang C, Chung Y, Wei L, et al. Ocular manifestations of anti-neoplastic immune checkpoint inhibitor-associated Stevens-Johnson syndrome/toxic epidermal necrolysis in cancer patients. Ocular Surface. 2021;22:47-50	-
19902021	-	Pembrolizumab	Metastatic Malignant Melanoma	Inappropriate Schedule Of Product Administration;Toxic Epidermal Necrolysis;Stevens-Johnson Syndrome;Malignant Neoplasm Progression	Serious	Died;Other Outcomes;Hospitalized	Male	10-AUG-2021	06-OCT-2021	Expedited	46 YR	Not Specified	Merck	Healthcare Professional	Not Specified	-	01-OCT-2021	29-SEP-2021	SI	Not Specified	SI-009507513-2109SVN006856	-	-
19799011	-	Pembrolizumab	Oesophageal Carcinoma	Immune-Mediated Hepatic Disorder;Immune-Mediated Myositis;Immune-Mediated Myocarditis;Stevens-Johnson Syndrome;Toxic Epidermal Necrolysis	Serious	Other Outcomes;Hospitalized;Life Threatening	Male	-	07-SEP-2021	Expedited	69 YR	Not Specified	Merck	Healthcare Professional	Not Specified	-	31-AUG-2021	07-SEP-2021	CN	Not Specified	CN-009507513-2109CHN000420	Cao J, Li Q, Zhi X, Yang F, Zhu W, Zhou T, et al.. Pembrolizumab-induced autoimmune Stevens-Johnson syndrome/toxic epidermal necrolysis with myositis and myocarditis in a patient with esophagogastric junction carcinoma: a case report. Translational Cancer Research. 2021;10:3870-6	-
19765907	-	Pembrolizumab	Chemotherapy;Non-Small Cell Lung Cancer Metastatic	Product Use In Unapproved Indication;Toxic Epidermal Necrolysis;Immune-Mediated Myocarditis;Immune-Mediated Gastritis;Immune-Mediated Oesophagitis	Serious	Hospitalized;Life Threatening;Other Outcomes	Male	-	30-AUG-2021	Expedited	65 YR	Not Specified	Merck	Healthcare Professional	Not Specified	Amlodipine;Ramipril;Paclitaxel;Carboplatin	25-AUG-2021	30-AUG-2021	IL	Not Specified	IL-009507513-2108ISR006935	Kian W, Zemel M, Elobra F, Sharb AA, Levitas D, Assabag Y, et al.. Intravenous immunoglobulin efficacy on pembrolizumab induced severe toxic epidermal necrolysis. Anti-cancer drugs. 2021	-
19753657	Keytruda	Pembrolizumab	Squamous Cell Carcinoma	Stevens-Johnson Syndrome	Serious	Other Outcomes;Hospitalized	Female	16-AUG-2021	26-AUG-2021	Direct	85 YR	74 KG	Fda-Ctu	Healthcare Professional	Health Professional	-	-	26-AUG-2021	US	Not Specified	-	-	-
19706952	-	Pembrolizumab	-	Staphylococcal Bacteraemia;Toxic Epidermal Necrolysis;Rash Erythematous;Hypotension;Stevens-Johnson Syndrome	Serious	Hospitalized;Died	Male	10-JUN-2021	16-AUG-2021	Direct	76 YR	93.6 KG	Fda-Ctu	Not Specified	Not Specified	Bacitracin Zinc	-	16-AUG-2021	US	Not Specified	-	-	Yes
19682585	-	Pembrolizumab	Adenocarcinoma Gastric;Hypertension	Stevens-Johnson Syndrome;Disseminated Intravascular Coagulation;Product Use In Unapproved Indication;Toxic Epidermal Necrolysis	Serious	Other Outcomes;Died;Hospitalized	Male	AUG-2020	10-AUG-2021	Expedited	62 YR	Not Specified	Merck	Healthcare Professional	Not Specified	Oxaliplatin;Nifedipine;Capecitabine;Regorafenib	03-AUG-2021	10-AUG-2021	CN	Not Specified	CN-009507513-2108CHN001857	Fan X, Bai R, Li Y, Zhu B, Chen Y. Fatal Stevens-Johnson syndrome/toxic epidermal necrolysis caused by Pembrolizumab: one case report. Chin J Hosp Pharm. 2021;41 (12):1281-2	-
19373668	Keytruda	Pembrolizumab	Non-Small Cell Lung Cancer	Toxic Epidermal Necrolysis	Serious	Died;Other Outcomes	Male	06-JUL-2020	09-JUN-2021	Expedited	71 YR	50 KG	Merck	Healthcare Professional	Not Specified	-	31-MAY-2021	03-JUN-2021	FR	Not Specified	FR-009507513-2010FRA002054	-	-
19351629	-	Pembrolizumab	Non-Small Cell Lung Cancer Stage Iv	Pleuritic Pain;Chest Pain;Mucocutaneous Ulceration;Sepsis;Stevens-Johnson Syndrome;Pathogen Resistance;Rash Maculo-Papular;Lower Respiratory Tract Infection	Serious	Hospitalized	Male	16-MAY-2021	31-MAY-2021	Expedited	55 YR	61 KG	Merck	Healthcare Professional	Not Specified	Polyethylene Glycols;Nystatin;Potassium Bicarbonate\Potassium Chloride;Doxycycline;Oxycodone;Morphine Sulfate;Amiodarone;Pregabalin;Piperacillin And Tazobactam;Metoclopramide;Acetaminophen;Fluconazole;Fentanyl;Lansoprazole;Cetirizine Hydrochloride;Rivaroxaban	27-MAY-2021	31-MAY-2021	GB	Not Specified	GB-009507513-2105GBR006777	-	-
19348305	Keytruda	Pembrolizumab	Lymphocytic Lymphoma	Stevens-Johnson Syndrome;Thermal Burn;Toxic Epidermal Necrolysis	Serious	Hospitalized	Female	16-MAY-2021	28-MAY-2021	Direct	80 YR	Not Specified	Fda-Ctu	Healthcare Professional	Health Professional	-	-	28-MAY-2021	US	Not Specified	-	-	-
19134900	Keytruda	Pembrolizumab	Non-Small Cell Lung Cancer	Rash;Death;Stevens-Johnson Syndrome	Serious	Other Outcomes;Hospitalized;Life Threatening;Died	Male	-	06-MAY-2021	Expedited	Not Specified	Not Specified	Merck	Healthcare Professional	Not Specified	-	29-APR-2021	14-APR-2021	US	Not Specified	US-009507513-2104USA002393	-	-
19200955	-	Pembrolizumab	Non-Small Cell Lung Cancer Metastatic	Toxic Epidermal Necrolysis;Death	Serious	Died;Other Outcomes	Male	JUN-2020	30-APR-2021	Expedited	55 YR	Not Specified	Merck	Healthcare Professional	Not Specified	-	23-APR-2021	30-APR-2021	FR	Not Specified	FR-009507513-2104FRA007427	-	-
19078251	Keytruda	Pembrolizumab	Lung Neoplasm Malignant	Toxic Epidermal Necrolysis;Stevens-Johnson Syndrome	Serious	Died	Female	-	31-MAR-2021	Expedited	60 YR	81 KG	Merck	Healthcare Professional	Not Specified	Citalopram;Verapamil Hydrochloride;Ciclesonide;Trazodone Hydrochloride;Dexamethasone;Hydromorphone;Hydroxyzine;Oxazepam;Perindopril;Metoclopramide;Celebrex;Pantoprazole Sodium;Lansoprazole;Ranitidine;Tylenol;Fragmin;Alvesco;Prednisone	29-MAR-2021	31-MAR-2021	CA	Not Specified	CA-009507513-2103CAN007977	-	-
19004923	Keytruda	Pembrolizumab	Lung Adenocarcinoma	Tongue Coated;Drug Ineffective;Candida Infection;Rash Vesicular;Stevens-Johnson Syndrome;Exfoliative Rash	Serious	Other Outcomes	Female	-	12-MAR-2021	Non-Expedited	74 YR	Not Specified	Merck	Healthcare Professional	Not Specified	-	09-MAR-2021	12-MAR-2021	US	Not Specified	US-009507513-2103USA002728	-	-
18961675	Keytruda	Pembrolizumab	Non-Small Cell Lung Cancer	Immune-Mediated Lung Disease;Toxic Epidermal Necrolysis	Serious	Other Outcomes;Hospitalized;Died	Female	-	02-MAR-2021	Expedited	72 YR	Not Specified	Merck	Healthcare Professional	Not Specified	-	24-FEB-2021	02-MAR-2021	GB	Not Specified	GB-009507513-2102GBR008989	Cotter C., Basu T., Creamer D., Walsh S.. Severe cutaneous immune-related adverse event following sequential programmed death ligand 1 blockade and osimertinib. British Journal of Dermatology. 2020;183 (suppl 1):135	-
18755976	Keytruda	Pembrolizumab	-	Stevens-Johnson Syndrome	Serious	Other Outcomes	Female	-	18-FEB-2021	Non-Expedited	Not Specified	Not Specified	Merck	Consumer	Not Specified	-	12-FEB-2021	19-JAN-2021	US	Not Specified	US-009507513-2101USA007218	-	-
18735574	-	Pembrolizumab	Lung Neoplasm Malignant	Pneumocystis Jirovecii Pneumonia;Toxic Epidermal Necrolysis	Serious	Other Outcomes;Life Threatening;Disabled;Hospitalized	Female	22-SEP-2020	13-JAN-2021	Expedited	72 YR	Not Specified	Merck	Consumer	Not Specified	-	11-JAN-2021	13-JAN-2021	GB	Not Specified	GB-009507513-2101GBR005077	-	-
18683222	Keytruda	Pembrolizumab	Squamous Cell Carcinoma Of Lung	Rash;Gastritis;Myocarditis;Skin Exfoliation;Oesophagitis;Toxic Epidermal Necrolysis;Erythema	Serious	Other Outcomes;Hospitalized	Male	-	12-JAN-2021	Expedited	65 YR	Not Specified	Merck	Healthcare Professional	Not Specified	-	07-JAN-2021	30-DEC-2020	IL	Not Specified	IL-009507513-2012ISR012419	-	-
18414158	Keytruda	Pembrolizumab	Lung Adenocarcinoma Stage Iv	Renal Impairment;Ulcerative Keratitis;Cytomegalovirus Infection;Keratitis;Malignant Neoplasm Progression;Stevens-Johnson Syndrome	Serious	Hospitalized;Other Outcomes	Female	09-SEP-2020	24-DEC-2020	Expedited	69 YR	59 KG	Merck	Healthcare Professional	Not Specified	Carboplatin;Pemetrexed Disodium	18-DEC-2020	22-OCT-2020	JP	Not Specified	JP-009507513-2010JPN001292J	-	-
18627496	-	Pembrolizumab	-	Toxic Epidermal Necrolysis;Stevens-Johnson Syndrome	Serious	Disabled	Male	08-MAY-2020	16-DEC-2020	Direct	80 YR	Not Specified	Fda-Ctu	Healthcare Professional	Health Professional	-	-	16-DEC-2020	US	Not Specified	-	-	-
18595424	Keytruda	Pembrolizumab	Lung Carcinoma Cell Type Unspecified Stage Iv	Toxic Epidermal Necrolysis;Emotional Distress;Malaise;Pneumonia;Lower Respiratory Tract Infection;Ill-Defined Disorder	Serious	Other Outcomes;Hospitalized;Life Threatening	Female	2020	11-DEC-2020	Expedited	51 YR	Not Specified	Merck	Consumer	Not Specified	-	08-DEC-2020	09-DEC-2020	GB	Not Specified	GB-009507513-2012GBR002125	-	-
16972257	Keytruda	Pembrolizumab	Lung Squamous Cell Carcinoma Stage Iv	Hepatic Function Abnormal;Liver Disorder;Rash;Toxic Epidermal Necrolysis;Malignant Neoplasm Progression	Serious	Other Outcomes;Hospitalized;Life Threatening	Female	2019	29-OCT-2020	Expedited	77 YR	36 KG	Merck	Healthcare Professional	Not Specified	Cymbalta;Bonalon;Nexium;Magnesium Oxide;Tramcet;Pregabalin	23-OCT-2020	29-OCT-2019	JP	Not Specified	JP-009507513-1910JPN002545J	Suzuki E, Yamamoto K.. 2 A Case of toxic epidermal necrolysis (TEN) during pembrolizumab administration.. Skin Research. The 478th Meeting of Japanese Dermatological Association, Osaka. 2020;19:144	-
13614095	Keytruda	Pembrolizumab	Non-Small Cell Lung Cancer	Pyrexia;Liver Disorder;Keratitis;Tumour Associated Fever;Stevens-Johnson Syndrome	Serious	Other Outcomes;Hospitalized	Male	08-MAY-2017	27-AUG-2020	Expedited	62 YR	62 KG	Merck	Healthcare Professional	Not Specified	Ambroxol Hydrochloride;Zosyn;Acetaminophen\Pseudoephedrine Hydrochloride;Carbocysteine;Codeine Phosphate;Levofloxacin;Magnesium Oxide;Sennosides A And B	07-AUG-2020	06-JUN-2017	JP	Not Specified	JP-009507513-1705JPN000803J	Aoki S, Sato Y, Ishizuka H, Higuchi T, Ichikawa Y, Sato H. P-072 Utilisation of immune checkpoint inhibitors in our hospital. Annual Meeting of Japanese Society of Pharmaceutical Oncology in 2020. 2020	-
18072256	Keytruda	Pembrolizumab	Lung Neoplasm Malignant	Cutaneous Lupus Erythematosus;Toxic Epidermal Necrolysis	Serious	Hospitalized	Male	27-MAY-2020	27-JUL-2020	Expedited	73 YR	Not Specified	Merck	Healthcare Professional	Not Specified	-	21-JUL-2020	27-JUL-2020	FR	Not Specified	FR-009507513-2007FRA008139	-	-
18040033	Keytruda	Pembrolizumab	Transitional Cell Carcinoma	Toxic Epidermal Necrolysis	Serious	Hospitalized;Other Outcomes;Died	Female	30-JUN-2020	17-JUL-2020	Expedited	80 YR	Not Specified	Merck	Healthcare Professional	Not Specified	-	07-JUL-2020	17-JUL-2020	JP	Not Specified	JP-009507513-2007JPN000625J	-	-
17961861	Keytruda	Pembrolizumab	Lung Adenocarcinoma	Toxic Epidermal Necrolysis	Serious	Other Outcomes	Female	-	30-JUN-2020	Non-Expedited	57 YR	Not Specified	Merck	Healthcare Professional	Not Specified	-	23-JUN-2020	30-JUN-2020	US	Not Specified	US-009507513-2006USA009435	Kumar R, Bhandari S. Pembrolizumab induced toxic epidermal necrolysis. Current Problems in Cancer. 2020;44(2)	-
17888590	Keytruda	Pembrolizumab	Cervix Carcinoma Recurrent	Stevens-Johnson Syndrome;Wheelchair User;Toxic Epidermal Necrolysis;Chills	Serious	Hospitalized;Other Outcomes;Disabled;Life Threatening	Female	MAY-2020	12-JUN-2020	Expedited	Not Specified	Not Specified	Merck	Healthcare Professional	Not Specified	-	09-JUN-2020	12-JUN-2020	US	Not Specified	US-009507513-2006USA004102	-	-
17448557	Keytruda	Pembrolizumab	Non-Small Cell Lung Cancer Metastatic	Myocardial Infarction;Toxic Epidermal Necrolysis	Serious	Hospitalized;Other Outcomes	Female	JAN-2020	02-JUN-2020	Expedited	51 YR	Not Specified	Merck	Healthcare Professional	Not Specified	Pemetrexed Disodium;Carboplatin	26-MAY-2020	24-FEB-2020	US	Not Specified	US-009507513-2002USA008065	-	-
17807923	Keytruda	Pembrolizumab	Transitional Cell Carcinoma	Stevens-Johnson Syndrome;Skin Disorder	Serious	Other Outcomes;Hospitalized	Male	MAY-2020	20-MAY-2020	Expedited	62 YR	Not Specified	Merck	Healthcare Professional	Not Specified	Carbimazole;Ceftriaxone Sodium	11-MAY-2020	20-MAY-2020	JP	Not Specified	JP-009507513-2005JPN000441J	-	-
16543602	Keytruda	Pembrolizumab	Non-Small Cell Lung Cancer	Sjogren's Syndrome;Adrenal Insufficiency;Thirst;Dermatitis;Hypophysitis;Amylase Increased;Stevens-Johnson Syndrome	Serious	Disabled;Other Outcomes;Hospitalized	Female	JUN-2019	12-MAR-2020	Expedited	71 YR	45 KG	Merck	Healthcare Professional	Not Specified	Carboplatin;Pemetrexed Disodium	04-MAR-2020	09-JUL-2019	JP	Not Specified	JP-009507513-1907JPN000346J	-	-
17286220	-	Pembrolizumab	Non-Small Cell Lung Cancer Metastatic	Drug Hypersensitivity;Rash Erythematous;Pain;Blister;Toxic Epidermal Necrolysis	Serious	Hospitalized;Life Threatening	Male	08-NOV-2019	21-FEB-2020	Expedited	74 YR	75 KG	Merck	Healthcare Professional	Not Specified	Carboplatin;Metoclopramide;Omeprazole;Pemetrexed Disodium	18-FEB-2020	18-JAN-2020	GB	Not Specified	GB-009507513-2001GBR004954	-	-
17362872	Keytruda	Pembrolizumab	Metastatic Malignant Melanoma	Rash;Spinal Cord Compression;Stevens-Johnson Syndrome;Mass;Malignant Neoplasm Progression;Radiotherapy;Erythema	Serious	Other Outcomes;Hospitalized	Female	MAR-2018	03-FEB-2020	Expedited	41 YR	68 KG	Merck	Consumer	Not Specified	-	29-JAN-2020	03-FEB-2020	BR	Not Specified	BR-009507513-2001BRA011409	-	-
17349646	-	Pembrolizumab	-	Radiation Pneumonitis;Oesophageal Candidiasis;Toxic Epidermal Necrolysis;Immune-Mediated Lung Disease	Serious	Died	Female	-	29-JAN-2020	Direct	75 YR	83.3 KG	Fda-Ctu	Not Specified	Not Specified	-	-	29-JAN-2020	US	Not Specified	-	-	-
17183102	-	Pembrolizumab	Metastatic Malignant Melanoma	Inflammatory Bowel Disease;Toxic Epidermal Necrolysis;Squamous Cell Carcinoma;Erythema Multiforme	Serious	Hospitalized;Other Outcomes	Male	-	20-JAN-2020	Expedited	61 YR	Not Specified	Merck	Healthcare Professional	Not Specified	-	16-JAN-2020	20-DEC-2019	ES	Not Specified	ES-009507513-1912ESP007128	Bellido IL; Lucas LM; Gonzalez AP; Rodriguez JAV; Granja TC; Martinez-Lage MJV; et al.. CP-152. ONSET OF INFLAMMATORY BOWEL DISEASE SECONDARY TO IMMUNOPHARMACOLOGICAL THERAPY: A NEW CHALLENGE IN GASTROENTEROLOGY. Communications 50th Annual Meeting of the SAPD - 2019. 2019;42(5):397-9	-
17261072	-	Pembrolizumab	Lung Adenocarcinoma	Toxic Epidermal Necrolysis;Rash Vesicular;Nikolsky's Sign	Serious	Life Threatening	Female	12-DEC-2019	13-JAN-2020	Expedited	60 YR	67 KG	Merck	Healthcare Professional	Not Specified	Dalteparin Sodium;Folic Acid;Citalopram;Unspecified Ingredient	07-JAN-2020	13-JAN-2020	GB	Not Specified	GB-009507513-2001GBR001737	-	-
16881661	Keytruda	Pembrolizumab	Malignant Melanoma;Metastases To Lung;Metastases To Lymph Nodes	Chest Pain;Cerebrospinal Fluid Leakage;Rash;Stevens-Johnson Syndrome;Pigmentation Disorder;Oral Mucosal Blistering;Malignant Neoplasm Progression;Abdominal Pain	Serious	Hospitalized;Other Outcomes	Male	2019	08-JAN-2020	Expedited	Not Specified	Not Specified	Merck	Consumer	Not Specified	-	03-JAN-2020	03-OCT-2019	US	Not Specified	US-009507513-1909USA014938	-	-
17188189	Keytruda	Pembrolizumab	Metastatic Bronchial Carcinoma	Toxic Epidermal Necrolysis;Pancytopenia	Serious	Died	Female	19-NOV-2019	21-DEC-2019	Expedited	47 YR	50 KG	Merck	Healthcare Professional	Not Specified	Carboplatin;Pantoprazole	16-DEC-2019	21-DEC-2019	DE	Not Specified	DE-009507513-1912DEU007454	-	-
16995969	-	Pembrolizumab	Lung Cancer Metastatic	Stevens-Johnson Syndrome	Serious	Other Outcomes;Died	Male	22-OCT-2019	05-NOV-2019	Expedited	Not Specified	Not Specified	Merck	Healthcare Professional	Not Specified	-	30-OCT-2019	05-NOV-2019	DE	Not Specified	DE-009507513-1910DEU017438	-	-
16977862	Keytruda	Pembrolizumab	Product Used For Unknown Indication	Stevens-Johnson Syndrome	Serious	Hospitalized;Other Outcomes	Male	-	31-OCT-2019	Non-Expedited	Not Specified	Not Specified	Merck	Healthcare Professional	Not Specified	-	25-OCT-2019	31-OCT-2019	US	Not Specified	US-009507513-1910USA016100	-	-
16911391	Keytruda	Pembrolizumab	Cervix Cancer Metastatic;Squamous Cell Carcinoma Of The Cervix	Stevens-Johnson Syndrome;Toxic Epidermal Necrolysis	Serious	Other Outcomes	Female	-	13-OCT-2019	Non-Expedited	55 YR	Not Specified	Merck	Healthcare Professional	Not Specified	-	08-OCT-2019	13-OCT-2019	US	Not Specified	US-009507513-1910USA007565	Robinson S, Saleh J, Curry J, Mudaliar K.. Pembrolizumab-Induced Stevens-Johnson Syndrome/Toxic Epidermal Necrolysis in a Patient With Metastatic Cervical Squamous Cell Carcinoma: A Case Report. The American Journal of dermatopathology. 2019;0 (0):1-5	-
17012740	Keytruda	Pembrolizumab	Lung Neoplasm Malignant	Stevens-Johnson Syndrome;Fall;Blood Culture Positive;Hypotension;Sepsis;Lichenoid Keratosis;Bacterial Infection;Respiratory Failure;Hip Fracture	Serious	Required Intervention;Life Threatening;Died;Other Outcomes;Hospitalized	Female	02-AUG-2019	01-OCT-2019	Direct	68 YR	66 KG	Fda-Ctu	Healthcare Professional	Health Professional	-	-	01-OCT-2019	US	Not Specified	-	-	-
16492329	Keytruda	Pembrolizumab	-	Abnormal Loss Of Weight;Stevens-Johnson Syndrome;Ocular Hyperaemia;Pyrexia;Injury Corneal;Toxic Epidermal Necrolysis;Vitreous Adhesions;Product Use In Unapproved Indication;Erythema	Serious	Hospitalized;Other Outcomes	Female	2019	11-SEP-2019	Expedited	36 YR	Not Specified	Merck	Healthcare Professional	Not Specified	-	09-SEP-2019	28-JUN-2019	KR	Not Specified	KR-009507513-1906KOR009361	-	-
16470211	Keytruda	Pembrolizumab	Non-Small Cell Lung Cancer	Stevens-Johnson Syndrome	Serious	Other Outcomes;Died	Female	-	27-AUG-2019	Expedited	Not Specified	Not Specified	Merck	Healthcare Professional	Not Specified	Pemetrexed Disodium;Platinum	26-AUG-2019	24-JUN-2019	US	Not Specified	US-009507513-1906USA008409	-	-
16448792	Keytruda	Pembrolizumab	Non-Small Cell Lung Cancer	Oesophageal Ulcer;Pharyngeal Erythema;Nasopharyngitis;Oral Disorder;Oropharyngeal Pain;Lip Swelling;Stevens-Johnson Syndrome;Off Label Use;Rash	Serious	Other Outcomes;Hospitalized	Female	2019	31-JUL-2019	Expedited	75 YR	44 KG	Merck	Healthcare Professional	Not Specified	-	23-JUL-2019	19-JUN-2019	JP	Not Specified	JP-009507513-1906JPN001057J	-	-
13862277	Keytruda	Pembrolizumab	Thymic Cancer Metastatic	Off Label Use;Autoimmune Myocarditis;Immune-Mediated Adverse Reaction;Blood Lactate Dehydrogenase Increased;Ventricular Arrhythmia;Hepatic Enzyme Increased;Transaminases Increased;Cardiac Arrest;Stevens-Johnson Syndrome;C-Reactive Protein Increased;Cardiac Failure;Myositis	Serious	Died;Other Outcomes	Female	-	18-JUL-2019	Expedited	58 YR	Not Specified	Merck	Healthcare Professional	Not Specified	-	11-JUL-2019	13-AUG-2017	GR	Not Specified	GR-009507513-1708GRC004287	Thomopoulou K, Rounis K, Koutsopoulos A, Mala A, Lagoudaki E, Sougklakos I, et al.. Fatal adverse events in two thymoma patients treated with anti-PD-1 immune check point inhibitor and literature review. Lung Cancer. 2019;135:29-32	-
16555328	Keytruda	Pembrolizumab	Malignant Melanoma	Tachycardia;Abdominal Pain;Stevens-Johnson Syndrome	Serious	Hospitalized;Other Outcomes	Male	21-FEB-2019	10-JUL-2019	Expedited	Not Specified	Not Specified	Merck	Healthcare Professional	Not Specified	-	06-JUL-2019	10-JUL-2019	PL	Not Specified	PL-009507513-1907POL003653	-	-
16460732	Keytruda	Pembrolizumab	Lung Neoplasm Malignant	Hyperpyrexia;Stevens-Johnson Syndrome;Erythema Multiforme	Serious	Hospitalized	Female	22-APR-2019	20-JUN-2019	Expedited	78 YR	45 KG	Merck	Healthcare Professional	Not Specified	Spiriva;Symbicort;Atorvastatin;Ticlopidine Hydrochloride;Pantoprazole Sodium;Cholecalciferol;Zoloft	17-JUN-2019	20-JUN-2019	IT	Not Specified	IT-009507513-1906ITA006147	-	-
16215622	Keytruda	Pembrolizumab	Metastases To Bone;Non-Small Cell Lung Cancer Metastatic	Cardiovascular Insufficiency;Pain;Toxic Epidermal Necrolysis	Serious	Died;Hospitalized;Other Outcomes;Life Threatening	Female	26-FEB-2019	20-MAY-2019	Expedited	71 YR	51 KG	Merck	Healthcare Professional	Not Specified	Piperacillin And Tazobactam;Pantoprazole;Dimenhydrinate;Metamizole;Movicol;Prednisolone;Haldol;Fentanyl Citrate;Cholecalciferol;Fentanyl	13-MAY-2019	19-APR-2019	DE	Not Specified	DE-009507513-1904DEU002975	-	-
16306913	Keytruda	Pembrolizumab	-	Epidermolysis;Toxic Epidermal Necrolysis;Infection	Serious	Died	Female	30-MAR-2019	13-MAY-2019	Expedited	71 YR	59 KG	Merck	Healthcare Professional	Not Specified	-	06-MAY-2019	13-MAY-2019	DE	Not Specified	DE-009507513-1905DEU001981	-	-
16136617	Keytruda	Pembrolizumab	Constipation;Hypertension;Insomnia;Metastases To Central Nervous System;Non-Small Cell Lung Cancer;Pain;Prophylaxis	Condition Aggravated;Stevens-Johnson Syndrome;Pneumonia Aspiration;Eastern Cooperative Oncology Group Performance Status Worsened;Delirium	Serious	Other Outcomes;Died;Life Threatening;Hospitalized	Male	19-FEB-2019	13-MAY-2019	Expedited	76 YR	68 KG	Merck	Healthcare Professional	Not Specified	Magnesium Oxide;Oxycodone Hydrochloride;Calonal;Amlodipine;Hydromorphone Hydrochloride;Flunitrazepam;Loxoprofen;Nexium;Decadron;Symproic	07-MAY-2019	29-MAR-2019	JP	Not Specified	JP-009507513-1902JPN002947J	-	-
16249543	Keytruda	Pembrolizumab	Transitional Cell Cancer Of The Renal Pelvis And Ureter	Malignant Neoplasm Progression;Stevens-Johnson Syndrome;Gastric Haemorrhage	Serious	Died;Hospitalized;Other Outcomes	Female	-	29-APR-2019	Expedited	67 YR	Not Specified	Merck	Healthcare Professional	Not Specified	-	02-APR-2019	29-APR-2019	GR	Not Specified	GR-009507513-1904GRC002463	-	-
15969166	Keytruda	Pembrolizumab	Transitional Cell Carcinoma	Stevens-Johnson Syndrome	Serious	Hospitalized;Other Outcomes	Male	31-OCT-2018	29-APR-2019	Expedited	79 YR	71 KG	Merck	Healthcare Professional	Not Specified	-	22-APR-2019	15-FEB-2019	JP	Not Specified	JP-009507513-1811JPN001125J	-	-
13516017	Keytruda	Pembrolizumab	Lung Adenocarcinoma Stage Iv;Metastases To Central Nervous System;Stevens-Johnson Syndrome	Toxic Epidermal Necrolysis;Ileus Paralytic;Depressed Level Of Consciousness;Malignant Neoplasm Progression;Ascites;Stevens-Johnson Syndrome;Respiratory Disorder;Off Label Use;Metastases To Peritoneum	Serious	Hospitalized;Life Threatening;Died;Other Outcomes	Male	25-APR-2017	28-MAR-2019	Expedited	65 YR	61 KG	Merck	Healthcare Professional	Not Specified	Magnesium Oxide;Isosorbide;Bisoprolol;Kenketu Glovenin-I;Febuxostat;Sulfamethoxazole\Trimethoprim;Vonoprazan Fumarate;Decadron;Prednisolone;Teneligliptin;Alfacalcidol;Linezolid;Phenytoin Sodium	14-MAR-2019	05-MAY-2017	JP	Not Specified	JP-009507513-1704JPN002759J	Tsujita T, Takahasi S, Ikunuma T, Haneda N. 27: A case of toxic epidermal necrolysis during treatment with Pembrolizumab, immune checkpoint inhibitors, for postoperative recurrence of lung cancer. The 642th The Japanese Society of Internal Medicine Kanto Regional Association	-
14842969	Keytruda	Pembrolizumab	Adenocarcinoma;Bronchial Neoplasm Benign;Pain	Dermatitis Bullous;Rash Macular;Stevens-Johnson Syndrome;Toxic Epidermal Necrolysis;Systemic Inflammatory Response Syndrome;C-Reactive Protein Increased	Serious	Life Threatening;Other Outcomes;Died	Male	MAR-2018	11-MAR-2019	Expedited	73 YR	Not Specified	Merck	Healthcare Professional	Not Specified	Zaldiar;Cholecalciferol;Fluticasone Furoate\Vilanterol Trifenatate;Spiriva;Pantoprazole Sodium;Fenoterol Hydrobromide	04-MAR-2019	03-MAY-2018	BE	Not Specified	BE-009507513-1803BEL012351	-	-
16047339	-	Pembrolizumab	Transitional Cell Carcinoma	Stevens-Johnson Syndrome;Red Blood Cell Transfusion;Aspiration;Blood Ph Decreased	Serious	Died	Female	14-JAN-2019	08-FEB-2019	Direct	76 YR	70 KG	Fda-Ctu	Healthcare Professional	Health Professional	Dronabinol;Sodium Chloride;Escitalopram;Folic Acid;Ondansetron;Estradiol;Allopurinol;Pantoprazole;Furosemide;Dexamethasone;Rosuvastatin	-	08-FEB-2019	US	Not Specified	-	-	-
15606329	Keytruda	Pembrolizumab	Squamous Cell Carcinoma Of Lung	Constipation;Sepsis;Liver Disorder;Respiratory Failure;Stevens-Johnson Syndrome;Pyrexia;Staphylococcal Infection;Malignant Neoplasm Progression;Delirium;Enterocolitis	Serious	Life Threatening;Died;Other Outcomes;Hospitalized	Male	08-SEP-2018	28-DEC-2018	Expedited	67 YR	63 KG	Merck	Healthcare Professional	Not Specified	Morphine Hydrochloride;Metformin Hydrochloride\Vildagliptin;Metoclopramide;Codeine Phosphate	20-DEC-2018	12-NOV-2018	JP	Not Specified	JP-009507513-1809JPN002064J	-	-
15558021	Keytruda	Pembrolizumab	-	Stevens-Johnson Syndrome	Serious	Other Outcomes	Male	OCT-2018	04-DEC-2018	Expedited	Not Specified	Not Specified	Merck	Healthcare Professional	Not Specified	-	28-NOV-2018	27-OCT-2018	US	Not Specified	US-009507513-1810USA009549	-	-
15660098	Keytruda	Pembrolizumab	Adenocarcinoma	Mucosal Inflammation;Product Use In Unapproved Indication;Toxic Epidermal Necrolysis	Serious	Other Outcomes;Hospitalized;Life Threatening	Female	20-NOV-2018	27-NOV-2018	Expedited	Not Specified	Not Specified	Merck	Healthcare Professional	Not Specified	-	21-NOV-2018	27-NOV-2018	US	Not Specified	US-009507513-1811USA009412	-	-
15151721	Keytruda	Pembrolizumab	Gastritis Prophylaxis;Lung Adenocarcinoma;Metastases To Bone;Prophylaxis	Renal Impairment;Pneumonia;Dyspnoea;Stevens-Johnson Syndrome;Hepatic Function Abnormal;Drug Eruption	Serious	Hospitalized;Other Outcomes	Male	FEB-2018	14-OCT-2018	Expedited	73 YR	70 KG	Merck	Healthcare Professional	Not Specified	Herbals;Loxoprofen;Azelnidipine;Rebamipide;Calcium Carbonate\Cholecalciferol\Magnesium Carbonate;Telmisartan;Denosumab	05-OCT-2018	16-JUL-2018	JP	Not Specified	JP-009507513-1807JPN001477J	-	-
15470689	Keytruda	Pembrolizumab	-	Toxic Epidermal Necrolysis	Serious	Hospitalized;Other Outcomes	Female	-	05-OCT-2018	Expedited	Not Specified	Not Specified	Merck	Healthcare Professional	Not Specified	-	28-SEP-2018	05-OCT-2018	US	Not Specified	US-009507513-1810USA000402	-	-
15168309	Keytruda	Pembrolizumab	Gastric Cancer	Skin Exfoliation;Dermatitis;Stevens-Johnson Syndrome;Hand-Foot-And-Mouth Disease	Serious	Other Outcomes	Male	2018	27-SEP-2018	Expedited	Not Specified	Not Specified	Merck	Healthcare Professional	Not Specified	-	20-SEP-2018	19-JUL-2018	US	Not Specified	US-009507513-1807USA006858	-	-
15396449	Keytruda	Pembrolizumab	Metastatic Malignant Melanoma	Inappropriate Schedule Of Product Administration;Stevens-Johnson Syndrome	Serious	Other Outcomes;Hospitalized;Life Threatening	Female	MAY-2017	21-SEP-2018	Expedited	55 YR	Not Specified	Merck	Healthcare Professional	Not Specified	Beclomethasone Dipropionate;Albuterol;Benazepril Hydrochloride	20-SEP-2018	18-SEP-2018	US	Not Specified	US-009507513-1809USA005489	Hwang A, Iskandar A, Dasanu C. Stevens-Johnson syndrome manifesting late in the course of pembrolizumab therapy. Journal of Oncology Pharmacy Practice. 2018;0 (0):1-3	-
15335776	Keytruda	Pembrolizumab	Lung Neoplasm Malignant	Leukopenia;Neutropenia;Anaemia;Death;Rash;Pneumonitis;Stevens-Johnson Syndrome	Serious	Other Outcomes;Died	Male	AUG-2018	07-SEP-2018	Expedited	52 YR	Not Specified	Merck	Healthcare Professional	Not Specified	-	03-SEP-2018	30-AUG-2018	MX	Not Specified	MX-009507513-1808MEX012525	-	-
15342825	Keytruda	Pembrolizumab	Metastatic Malignant Melanoma	Stevens-Johnson Syndrome;Mania;Pneumocystis Jirovecii Pneumonia;Thrombosis;Pneumonitis	Serious	Hospitalized;Other Outcomes	Male	2018	03-SEP-2018	Expedited	73 YR	Not Specified	Merck	Healthcare Professional	Not Specified	-	27-AUG-2018	03-SEP-2018	SE	Not Specified	SE-009507513-1808SWE012637	-	-
15240430	Keytruda	Pembrolizumab	Prophylaxis	Stevens-Johnson Syndrome	Serious	Other Outcomes	Male	APR-2018	04-AUG-2018	Expedited	Not Specified	Not Specified	Merck	Healthcare Professional	Not Specified	-	31-JUL-2018	04-AUG-2018	US	Not Specified	US-009507513-1808USA000939	-	-
14957851	Keytruda	Pembrolizumab	Malignant Melanoma	Stevens-Johnson Syndrome	Serious	Other Outcomes	Male	-	31-MAY-2018	Expedited	Not Specified	Not Specified	Merck	Healthcare Professional	Not Specified	-	24-MAY-2018	31-MAY-2018	US	Not Specified	US-009507513-1805USA012562	-	-
14872920	Keytruda	Pembrolizumab	Squamous Cell Carcinoma Of Head And Neck	Cellulitis;Immune-Mediated Adverse Reaction;Stevens-Johnson Syndrome	Serious	Other Outcomes;Hospitalized	Male	MAR-2017	10-MAY-2018	Expedited	62 YR	Not Specified	Merck	Healthcare Professional	Not Specified	-	04-MAY-2018	10-MAY-2018	US	Not Specified	US-009507513-1805USA002950	-	-
14844458	Keytruda	Pembrolizumab	-	Stevens-Johnson Syndrome	Serious	Hospitalized;Died;Other Outcomes	Male	-	03-MAY-2018	Expedited	Not Specified	Not Specified	Merck	Healthcare Professional	Not Specified	-	27-APR-2018	03-MAY-2018	US	Not Specified	US-009507513-1804USA013259	-	-
13509287	Keytruda	Pembrolizumab	Non-Small Cell Lung Cancer	Stevens-Johnson Syndrome;Malignant Neoplasm Progression	Serious	Died;Other Outcomes	Male	2017	06-APR-2018	Expedited	65 YR	Not Specified	Merck	Healthcare Professional	Not Specified	-	02-APR-2018	03-MAY-2017	JP	Not Specified	JP-009507513-1704JPN002592J	-	-
14622332	Keytruda	Pembrolizumab	Non-Small Cell Lung Cancer	Toxic Epidermal Necrolysis;Stevens-Johnson Syndrome	Serious	Other Outcomes;Hospitalized	Female	-	11-MAR-2018	Expedited	Not Specified	Not Specified	Merck	Consumer	Not Specified	Emend (Fosaprepitant Dimeglumine);Keflex;Bactrim	07-MAR-2018	11-MAR-2018	US	Not Specified	US-009507513-1803USA003607	-	-
14182363	Keytruda	Pembrolizumab	Non-Small Cell Lung Cancer	Respiratory Failure;Pulmonary Embolism;Pneumonia;Toxic Epidermal Necrolysis	Serious	Died;Other Outcomes;Hospitalized;Life Threatening	Female	2017	13-NOV-2017	Expedited	Not Specified	Not Specified	Merck	Healthcare Professional	Not Specified	-	03-NOV-2017	13-NOV-2017	CA	Not Specified	CA-009507513-1711CAN001649	-	-
14101540	Keytruda	Pembrolizumab	Non-Small Cell Lung Cancer	Stevens-Johnson Syndrome	Serious	Hospitalized;Life Threatening	Male	02-OCT-2017	17-OCT-2017	Direct	62 YR	43.7 KG	Fda-Ctu	Healthcare Professional	Health Professional	-	-	17-OCT-2017	US	Not Specified	-	-	Yes
14079597	-	Pembrolizumab	Metastases To Skin	Rash Maculo-Papular;Toxic Epidermal Necrolysis;Hepatic Enzyme Increased	Serious	Life Threatening	Male	MAY-2017	12-OCT-2017	Expedited	80 YR	Not Specified	Merck	Healthcare Professional	Not Specified	-	06-OCT-2017	12-OCT-2017	NZ	Not Specified	NZ-009507513-1710NZL003799	-	-
13986409	Keytruda	Pembrolizumab	-	Toxic Epidermal Necrolysis;Stevens-Johnson Syndrome	Serious	Life Threatening;Other Outcomes	Not Specified	-	11-OCT-2017	Expedited	Not Specified	Not Specified	Merck	Healthcare Professional	Not Specified	-	05-OCT-2017	19-SEP-2017	US	Not Specified	US-009507513-1709USA007676	Gillis N, Hicks JK, Bell GC, Daly AJ, Kenetsky PA, McLeod HL. Incidence and Triggers of Stevens-Johnson Syndrome and Toxic Epidermal Necrolysis in a Large Cancer Patient Cohort. Journal of Investigative Dermatology. 2017;137(9):2021-3	-
14019794	Keytruda	Pembrolizumab	Thymoma	Off Label Use;Stevens-Johnson Syndrome;Myositis;Myocarditis;Death	Serious	Other Outcomes;Died	Female	02-AUG-2017	28-SEP-2017	Expedited	70 YR	60 KG	Merck	Healthcare Professional	Not Specified	-	22-SEP-2017	28-SEP-2017	GR	Not Specified	GR-009507513-1709GRC011713	-	-
13821563	Keytruda	Pembrolizumab	Squamous Cell Carcinoma Of Lung	Stevens-Johnson Syndrome	Serious	Other Outcomes;Hospitalized	Male	06-JUL-2017	23-SEP-2017	Expedited	71 YR	Not Specified	Merck	Healthcare Professional	Not Specified	Levetiracetam;Eliquis;Urso;Nexium;Levothyroxine Sodium;Phenytoin Sodium	20-SEP-2017	01-AUG-2017	JP	Not Specified	JP-009507513-1707JPN002104J	-	-
14003177	Keytruda	Pembrolizumab	Non-Small Cell Lung Cancer	Pruritus;Stevens-Johnson Syndrome	Serious	Other Outcomes	Female	-	22-SEP-2017	Expedited	Not Specified	Not Specified	Merck	Healthcare Professional	Not Specified	-	18-SEP-2017	22-SEP-2017	US	Not Specified	US-009507513-1709USA009834	-	-
13843880	Keytruda	Pembrolizumab	Non-Small Cell Lung Cancer;Prophylaxis	Stevens-Johnson Syndrome	Serious	Hospitalized;Other Outcomes	Male	07-JUL-2017	18-SEP-2017	Expedited	37 YR	Not Specified	Merck	Healthcare Professional	Not Specified	Lansoprazole;Betamethasone;Levetiracetam	14-SEP-2017	08-AUG-2017	JP	Not Specified	JP-009507513-1707JPN001202J	-	-
13552566	Keytruda	Pembrolizumab	Constipation;Diabetes Mellitus;Dyslipidaemia;Lung Squamous Cell Carcinoma Stage Iv;Metastases To Central Nervous System;Prophylaxis	Stevens-Johnson Syndrome	Serious	Hospitalized;Other Outcomes;Life Threatening	Male	01-MAY-2017	06-SEP-2017	Expedited	65 YR	51 KG	Merck	Healthcare Professional	Not Specified	Vonoprazan Fumarate;Teneligliptin;Sulfamethoxazole\Trimethoprim;Decadron;Predonine;Magnesium Oxide;Carboplatin;Isosorbide;Crestor;Paclitaxel	01-SEP-2017	17-MAY-2017	JP	Not Specified	JP-009507513-1705JPN000685J	-	-
13687742	Keytruda	Pembrolizumab	Analgesic Therapy;Non-Small Cell Lung Cancer Metastatic	Toxic Epidermal Necrolysis;Multiple Organ Dysfunction Syndrome;Rash;Epidermolysis;Blister;Sepsis	Serious	Died;Hospitalized	Male	27-APR-2017	02-AUG-2017	Expedited	68 YR	Not Specified	Merck	Healthcare Professional	Not Specified	Cholecalciferol;Sodium Picosulfate;Enoxaparin Sodium;Msi;Movicol;Levothyroxine Sodium;Meropenem;Electrolytes Nos;Hydromorphone;Pantozol;Prednisone	26-JUL-2017	25-JUN-2017	DE	Not Specified	DE-009507513-1706DEU008432	-	-
13050365	Keytruda	Pembrolizumab	Nasopharyngeal Cancer Metastatic	Stevens-Johnson Syndrome;Product Use In Unapproved Indication	Serious	Hospitalized;Other Outcomes	Female	01-JUN-2016	15-JUN-2017	Expedited	51 YR	Not Specified	Merck	Healthcare Professional	Not Specified	Omeprazole	12-JUN-2017	21-DEC-2016	SG	Not Specified	SG-009507513-1612SGP008211	Saw S, Lee H, Ng Q. Pembrolizumab-induced Stevens-Johnson syndrome in non-melanoma patients. European Journal of Cancer. 2017;1-3	-
13015538	Keytruda	Pembrolizumab	Atrial Fibrillation;Nausea;Peripheral T-Cell Lymphoma Unspecified;Premedication;Pyrexia;Sepsis;Vomiting	Product Use In Unapproved Indication;Toxic Epidermal Necrolysis	Serious	Died;Hospitalized;Other Outcomes	Female	05-NOV-2016	15-JUN-2017	Expedited	81 YR	53 KG	Merck	Healthcare Professional	Not Specified	Valacyclovir Hydrochloride;Bactroban;Piperacillin And Tazobactam;Linezolid;Norepinephrine;Megestrol Acetate;Acetaminophen;Avelox;Meropenem;Desmopressin;Amiodarone;Metoclopramide;Carvedilol;Diphenhydramine;Ranitidine;Sitagliptin Phosphate;Filgrastim;Hydrocortisone;Esomeprazole Magnesium	12-JUN-2017	12-DEC-2016	SG	Not Specified	SG-009507513-1612SGP004216	HSA. Pembrolizumab and Stevens Johnson Syndrome (SJS)/Toxic epidermal necrolysis (TEN). Adverse Drug Reaction News. 2017;19(1):6-7	-
12707457	Keytruda	Pembrolizumab	Pancreatic Carcinoma	Product Use In Unapproved Indication;Cellulitis;Stevens-Johnson Syndrome	Serious	Other Outcomes	Male	JUL-2016	15-JUN-2017	Expedited	45 YR	Not Specified	Merck	Healthcare Professional	Not Specified	-	12-JUN-2017	01-SEP-2016	SG	Not Specified	SG-009507513-1608SGP013282	HSA. Pembrolizumab and Stevens Johnson Syndrome (SJS)/Toxic epidermal necrolysis (TEN). Adverse Drug Reaction News. 2017;19(1):6-7	-
13543735	Keytruda	Pembrolizumab	Non-Small Cell Lung Cancer	Toxic Epidermal Necrolysis;Stevens-Johnson Syndrome	Serious	Other Outcomes;Hospitalized	Not Specified	25-APR-2017	03-JUN-2017	Expedited	Not Specified	Not Specified	Merck	Healthcare Professional	Not Specified	-	30-MAY-2017	15-MAY-2017	US	Not Specified	US-009507513-1705USA005174	-	-
13526572	-	Pembrolizumab	Renal Cell Carcinoma	Malignant Neoplasm Progression;Stevens-Johnson Syndrome;Product Use In Unapproved Indication	Serious	Other Outcomes;Hospitalized	Male	-	09-MAY-2017	Expedited	53 YR	Not Specified	Merck	Healthcare Professional	Not Specified	-	02-MAY-2017	09-MAY-2017	SG	Not Specified	SG-009507513-1705SGP002562	Saw S, Lee HY, Ng QS. Pembrolizumab-induced Stevens-Johnson syndrome in non-melanoma patients. European Journal of Cancer. 2017;1-3	-
13518431	Keytruda	Pembrolizumab	Lung Neoplasm Malignant	Weight Decreased;Stevens-Johnson Syndrome;Oral Disorder	Serious	Other Outcomes	Female	-	05-MAY-2017	Expedited	Not Specified	Not Specified	Merck	Healthcare Professional	Not Specified	-	03-MAY-2017	05-MAY-2017	CA	Not Specified	CA-009507513-1705CAN002109	-	-
13288257	Keytruda	Pembrolizumab	-	Stevens-Johnson Syndrome	Serious	Other Outcomes;Died	Not Specified	-	02-MAR-2017	Expedited	Not Specified	Not Specified	Merck	Consumer	Not Specified	-	27-FEB-2017	02-MAR-2017	US	Not Specified	US-009507513-1702USA012252	-	-
12909217	-	Pembrolizumab	Hypertension;Musculoskeletal Pain;Ovarian Cancer Recurrent;Rhinitis	Stevens-Johnson Syndrome	Serious	Died;Hospitalized	Female	27-JUN-2016	13-FEB-2017	Expedited	64 YR	60 KG	Merck	Healthcare Professional	Not Specified	Propranolol Hydrochloride;Lyrica;Acetylcysteine	10-FEB-2017	03-NOV-2016	FR	Not Specified	FR-009507513-1607FRA000671	-	-
12928237	Keytruda	Pembrolizumab	Squamous Cell Carcinoma Of Lung	Off Label Use;Toxic Epidermal Necrolysis;Infective Exacerbation Of Chronic Obstructive Airways Disease;Drug Reaction With Eosinophilia And Systemic Symptoms;Blood Alkaline Phosphatase Increased;Lower Respiratory Tract Infection;Therapy Partial Responder;Electrolyte Imbalance	Serious	Hospitalized;Other Outcomes	Male	2016	14-DEC-2016	Expedited	80 YR	Not Specified	Merck	Healthcare Professional	Not Specified	Allopurinol;Metoprolol;Amlodipine;Calcium Carbonate\Vitamin D;Ramipril;Terazosin;Calcium;Hydroxyzine	08-DEC-2016	10-NOV-2016	HK	Not Specified	HK-009507513-1610HKG013866	-	-
13008070	Keytruda	Pembrolizumab	-	Stevens-Johnson Syndrome	Serious	Other Outcomes	Male	-	08-DEC-2016	Expedited	Not Specified	Not Specified	Merck	Healthcare Professional	Not Specified	Dilantin	05-DEC-2016	08-DEC-2016	CA	Not Specified	CA-009507513-1612CAN002810	-	-
12860797	Keytruda	Pembrolizumab	Deep Vein Thrombosis;Non-Small Cell Lung Cancer	Adverse Drug Reaction;Malignant Neoplasm Progression;Pyrexia;Blood Creatinine Increased;Eczema;Stevens-Johnson Syndrome	Serious	Hospitalized;Other Outcomes;Disabled;Life Threatening	Male	2016	25-NOV-2016	Expedited	58 YR	Not Specified	Merck	Healthcare Professional	Not Specified	Lovenox	22-NOV-2016	19-OCT-2016	US	Not Specified	US-009507513-1610USA006293	-	-
12076607	-	Pembrolizumab	Ascites;Cardiac Pacemaker Insertion;Depression;Hypertension;Malignant Melanoma;Neck Pain;Prophylaxis;Prophylaxis Against Gastrointestinal Ulcer;Therapy Cessation	Stevens-Johnson Syndrome	Serious	Hospitalized	Male	14-FEB-2013	15-FEB-2016	Expedited	76 YR	85 KG	Merck	Healthcare Professional	Not Specified	Rabeprazole Sodium;Ramipril;Phenprocoumon;Dipyrone;Fragmin;Lorazepam;Oxycodone Hydrochloride;Bisoprolol Fumarate;Aspirin;Magnesium Aspartate Hydrochloride;Torsemide;Aldactone;Remeron;Naloxone Hydrochloride\Oxycodone Hydrochloride	14-MAR-2013	15-FEB-2016	CH	Not Specified	CH-009507513-1303CHE010624	-	-
17907288	Sutent	Sunitinib Malate	Bladder Cancer;Nephropathy	Stevens-Johnson Syndrome;Rash	Serious	Other Outcomes	Male	12-MAY-2020	17-JUN-2020	Direct	66 YR	94.41 KG	Fda-Ctu	Healthcare Professional	Health Professional	Prednisone;Vitamin D;Tradjenta;Metoprolol Succinate;Doxazosin;Lisinopril;Ondansetron;Glipizide;Clonidine;Lovastatin	-	17-JUN-2020	US	Not Specified	-	-	-
10654601	Sutent	Sunitinib Malate	-	Stevens-Johnson Syndrome	Serious	Other Outcomes	Male	2014	16-DEC-2014	Non-Expedited	66 YR	75 KG	Pfizer	Consumer	Not Specified	-	09-DEC-2014	16-DEC-2014	US	Not Specified	US-PFIZER INC-2014340195	-	-
9922172	Sutent	Sunitinib Malate	Renal Cell Carcinoma	Rash;Toxic Epidermal Necrolysis	Serious	Other Outcomes	Male	-	25-FEB-2014	Expedited	76 YR	Not Specified	Pfizer	Healthcare Professional	Not Specified	-	21-FEB-2014	25-FEB-2014	CN	Not Specified	CN-PFIZER INC-2014053277	-	-
9807955	Sutent	Sunitinib Malate	Gastrointestinal Stromal Tumour	Toxic Epidermal Necrolysis	Serious	Hospitalized	Female	-	10-JAN-2014	Expedited	50 YR	Not Specified	Pfizer	Healthcare Professional	Not Specified	-	07-JAN-2014	10-JAN-2014	CN	Not Specified	CN-PFIZER INC-2014005420	-	-
9423090	-	Sunitinib Malate	Metastatic Renal Cell Carcinoma	Stevens-Johnson Syndrome	Serious	Other Outcomes;Life Threatening	Male	-	14-AUG-2013	Expedited	60 YR	Not Specified	Pfizer	Healthcare Professional	Not Specified	-	06-AUG-2013	26-JUL-2013	KR	Not Specified	KR-PFIZER INC-2013217681	-	-
9134919	Sutent	Sunitinib Malate	Renal Cell Carcinoma;Upper Respiratory Tract Inflammation	Stevens-Johnson Syndrome	Serious	Hospitalized	Male	22-FEB-2013	05-AUG-2013	Expedited	55 YR	83 KG	Pfizer	Healthcare Professional	Not Specified	Herbals	30-JUL-2013	04-MAR-2013	JP	Not Specified	JP-PFIZER INC-2013071333	-	-
8976282	Sutent	Sunitinib Malate	Metastatic Renal Cell Carcinoma	Laryngeal Oedema;Stevens-Johnson Syndrome	Serious	Life Threatening;Hospitalized	Male	07-NOV-2012	06-MAR-2013	Expedited	53 YR	Not Specified	Pfizer	Healthcare Professional	Not Specified	Dexamethasone;Amlodipine Besylate;Losartan	28-FEB-2013	20-DEC-2012	FI	Not Specified	FI-PFIZER INC-2012305784	-	-
8669920	Sutent	Sunitinib Malate	Renal Cancer Metastatic	Palmar-Plantar Erythrodysaesthesia Syndrome;Stevens-Johnson Syndrome	Serious	Hospitalized	Male	-	24-OCT-2012	Expedited	Not Specified	Not Specified	Pfizer	Healthcare Professional	Not Specified	-	12-OCT-2012	18-JUL-2012	CO	Not Specified	CO-PFIZER INC-2012170889	-	-
6267953	-	Sunitinib Malate	Renal Cell Carcinoma	Pulmonary Thrombosis;Toxic Epidermal Necrolysis	Serious	Died;Life Threatening	Male	01-JUN-2006	13-FEB-2012	Expedited	52 YR	90 KG	Pfizer	Healthcare Professional	Health Professional	Mannitol;Furosemide;Mianserin Hydrochloride;Enalapril Maleate;Paroxetine Hydrochloride;Omeprazole;Simvastatin;Lorazepam;Dexamethasone Sodium Phosphate	09-FEB-2012	10-JUL-2006	PL	Not Specified	PL-PFIZER INC-2006080548	-	-
8119313	Sutent	Sunitinib Malate	Renal Cell Carcinoma	Sepsis;Toxic Epidermal Necrolysis;Drug Eruption;Staphylococcal Infection	Serious	Hospitalized;Life Threatening;Died	Female	23-AUG-2011	03-OCT-2011	Expedited	66 YR	Not Specified	Pfizer	Healthcare Professional	Health Professional	-	16-SEP-2011	02-SEP-2011	JP	Not Specified	JP-PFIZER INC-2011202370	-	-
7530506	Sutent	Sunitinib Malate	Constipation;Renal Cell Carcinoma	Gait Disturbance;Dysarthria;Stevens-Johnson Syndrome	Serious	Hospitalized;Other Outcomes	Male	07-JUL-2010	01-SEP-2010	Expedited	74 YR	63 KG	Pfizer	Healthcare Professional	Health Professional	Sodium Bicarbonate\Sodium Phosphate, Monobasic;Glysennid	20-AUG-2010	06-AUG-2010	JP	Not Specified	JP-PFIZER INC-2010094937	-	-
6513390	Sutent	Sunitinib Malate	Metastatic Renal Cell Carcinoma	Toxic Epidermal Necrolysis;Impaired Healing	Serious	Other Outcomes;Disabled;Hospitalized	Not Specified	01-JAN-2007	09-APR-2009	Expedited	Not Specified	Not Specified	Pfizer	Healthcare Professional	Health Professional	-	28-MAR-2009	21-DEC-2007	DE	Not Specified	DE-PFIZER INC-2007104405	-	-
6770035	Sutent	Sunitinib Malate	Gastrointestinal Stromal Tumour	Pyrexia;Tachycardia;Mucosal Inflammation;Generalised Oedema;Stevens-Johnson Syndrome;Laryngeal Oedema;Rash	Serious	Hospitalized;Other Outcomes	Male	01-MAY-2008	24-SEP-2008	Expedited	Not Specified	Not Specified	Pfizer	Healthcare Professional	Health Professional	Glivec	12-SEP-2008	24-SEP-2008	BR	Not Specified	BR-PFIZER INC-2008078823	-	-
6224174	-	Sunitinib Malate	Gastrointestinal Stromal Tumour	Mucosal Ulceration;Disseminated Intravascular Coagulation;Stevens-Johnson Syndrome;Pancreatitis Acute;Acute Kidney Injury;Sepsis	Serious	Hospitalized;Died;Life Threatening	Male	20-AUG-2006	24-SEP-2008	Expedited	50 YR	55.6 KG	Pfizer	Healthcare Professional	Health Professional	Famotidine;Diclofenac Sodium	12-SEP-2008	19-DEC-2006	HK	Not Specified	HK-PFIZER INC-2006105543	-	-
6459175	Sutent	Sunitinib Malate	Metastatic Renal Cell Carcinoma	Toxic Epidermal Necrolysis;Rash Erythematous	Serious	Other Outcomes	Female	-	05-NOV-2007	Expedited	67 YR	Not Specified	Pfizer	Healthcare Professional	Health Professional	-	24-OCT-2007	05-NOV-2007	CH	Not Specified	CH-PFIZER INC-2007089967	-	-
6160422	Sutent	Sunitinib Malate	Metastatic Renal Cell Carcinoma	Drug Interaction;Stevens-Johnson Syndrome;Jaundice;Skin Toxicity;Deficiency Of Bile Secretion	Serious	Other Outcomes	Male	20-MAY-2005	17-OCT-2006	Expedited	66 YR	102 KG	Pfizer	Healthcare Professional	Health Professional ,Study,Foreign	Alprazolam	04-OCT-2006	17-OCT-2006	Not Specified	Not Specified	2005173222	-	-
12060914	Torisel	Temsirolimus	Hyperuricaemia;Pain;Renal Cell Carcinoma	Disease Progression;Stevens-Johnson Syndrome;Vomiting;Renal Cell Carcinoma	Serious	Other Outcomes;Died;Hospitalized	Male	17-DEC-2015	16-FEB-2016	Expedited	49 YR	Not Specified	Pfizer	Healthcare Professional	Not Specified	Celecoxib;Febuxostat;Lansoprazole	08-FEB-2016	10-FEB-2016	JP	Not Specified	JP-PFIZER INC-2016012678	-	-
11541331	Torisel	Temsirolimus	-	Stevens-Johnson Syndrome	Serious	Other Outcomes	Not Specified	-	23-SEP-2015	Non-Expedited	Not Specified	Not Specified	Pfizer	Healthcare Professional	Not Specified	-	19-SEP-2015	23-SEP-2015	US	Not Specified	US-PFIZER INC-2015316099	-	-
8178585	Torisel	Temsirolimus	Renal Cell Carcinoma	Stevens-Johnson Syndrome	Serious	Other Outcomes	Not Specified	-	13-OCT-2011	Non-Expedited	Not Specified	Not Specified	Pfizer	Healthcare Professional	Health Professional	-	06-OCT-2011	13-OCT-2011	US	Not Specified	US-PFIZER INC-2011239075	-	-
7798733	-	Temsirolimus	Prophylaxis;Renal Cell Carcinoma	Stevens-Johnson Syndrome	Serious	Other Outcomes	Male	19-NOV-2010	29-SEP-2011	Expedited	63 YR	65 KG	Pfizer	Healthcare Professional	Health Professional	Oxycontin;Ferrous Fumarate;Lasix;Azelnidipine;Teprenone;Tamsulosin Hydrochloride;Allopurinol;Omeprazole;Candesartan Cilexetil;Loxoprofen Sodium	26-SEP-2011	03-FEB-2011	JP	Not Specified	JP-PFIZER INC-2011017986	-	-
7033618	Torisel	Temsirolimus	Metastatic Renal Cell Carcinoma	Stevens-Johnson Syndrome;Bacterial Infection;Palmar-Plantar Erythrodysaesthesia Syndrome	Serious	Other Outcomes	Female	01-JAN-2009	06-JUL-2009	Expedited	75 YR	72 KG	Wyeth	Healthcare Professional	Health Professional	-	26-JUN-2009	15-JUN-2009	CA	Not Specified	CA-WYE-G03833809	-	-
6685094	Torisel	Temsirolimus	Renal Cell Carcinoma	Skin Exfoliation;Rash;Oral Disorder;Rash Erythematous;Dehydration;Stevens-Johnson Syndrome	Serious	Hospitalized;Other Outcomes	Male	01-JUN-2008	27-AUG-2008	Expedited	53 YR	79 KG	Wyeth	Healthcare Professional	Health Professional	Oxycodone;Procardia;Hydrochlorothiazide;Oxycontin	20-AUG-2008	27-JUN-2008	US	Not Specified	US-WYE-H04547008	-	-
